# Supplementary material for: Dnmt3a knockout in excitatory neurons impairs postnatal synapse maturation and increases the repressive histone modification H3K27me3
Source: eLife. 2022 May 23;11:e66909. doi: 10.7554/eLife.66909 (PMC9170249; doi:10.7554/eLife.66909)
Supplement: Supplementary file 2. [file elife-66909-supp2.xlsx]

## Sheet: Readme
Supplementary File 2. Gene expression and list of differentially expressed genes in P39 Dnmt3a cKO and P39 Control.
Gene listed here are from the Gencode vM10 annotation.
The TPM table includes the TPM (transcripts per million) values of all the genes in the annotation without filtering.
In the edgeR results table, genes were first filtered by CPM (counts per million). Only genes that have CPM > 2 in at least 2 of the 4 samples (P39 Dnmt3a cKO and Control, two replicates each) were kept. Differentially expressed (DE) genes were then called using edgeR with the QLF test. DE genes were defined as genes with FDR < 0.05. For transparency all genes that passed the previous CPM filter …
"log2FC" is the base 2 logarithm value of the expression fold change in Dnmt3a cKO vs Control. "log2CPM" is the base 2 logarithm value of the average CPM of the 4 samples.

## Sheet: TPMs of all genes by samples
gene_id	gene_name	gene_type	TPM_P39_Control_rep1	TPM_P39_Control_rep2	TPM_P39_Dnmt3a_cKO_rep1	TPM_P39_Dnmt3a_cKO_rep2
ENSMUSG00000000001.4	Gnai3	protein_coding	15.27	16.29	20.57	16.55
ENSMUSG00000000003.15	Pbsn	protein_coding	0	0	0	0
ENSMUSG00000000028.14	Cdc45	protein_coding	0.23	2.03	1.92	1.27
ENSMUSG00000000031.15	H19	lincRNA	0.53	0	0	0
ENSMUSG00000000037.16	Scml2	protein_coding	0.53	9.71	0.78	0.86
ENSMUSG00000000049.11	Apoh	protein_coding	0	0	0	0
ENSMUSG00000000056.7	Narf	protein_coding	39.66	43.86	47.32	64.15
ENSMUSG00000000058.6	Cav2	protein_coding	6.75	1.93	4.45	3.88
ENSMUSG00000000078.6	Klf6	protein_coding	33.32	35.63	32.11	34.48
ENSMUSG00000000085.16	Scmh1	protein_coding	157.4	130.42	146.36	160.59
ENSMUSG00000000088.6	Cox5a	protein_coding	20.52	25.95	34.39	38.81
ENSMUSG00000000093.6	Tbx2	protein_coding	0	0.2	0	0.69
ENSMUSG00000000094.12	Tbx4	protein_coding	0.25	0.12	0	0
ENSMUSG00000000103.12	Zfy2	protein_coding	0	0	0	0
ENSMUSG00000000120.6	Ngfr	protein_coding	0	0.11	0	0
ENSMUSG00000000125.5	Wnt3	protein_coding	1.65	0.98	0.57	0.73
ENSMUSG00000000126.11	Wnt9a	protein_coding	9.99	11.71	10.83	9.36
ENSMUSG00000000127.14	Fer	protein_coding	27.01	22.03	23.02	20.31
ENSMUSG00000000131.15	Xpo6	protein_coding	108.69	97.67	87.83	114.95
ENSMUSG00000000134.17	Tfe3	protein_coding	20.69	20.81	15.74	16.33
ENSMUSG00000000142.15	Axin2	protein_coding	15.01	19.4	16.82	18.66
ENSMUSG00000000148.17	Brat1	protein_coding	21.1	26.43	21.86	18.67
ENSMUSG00000000149.10	Gna12	protein_coding	6.14	4.9	4.58	4.49
ENSMUSG00000000154.16	Slc22a18	protein_coding	0	0	0	0
ENSMUSG00000000157.15	Itgb2l	protein_coding	0	0	0	0
ENSMUSG00000000159.15	Igsf5	protein_coding	0	0	0	0
ENSMUSG00000000167.14	Pih1d2	protein_coding	12.75	8.5	15.5	9.14
ENSMUSG00000000168.9	Dlat	protein_coding	40.23	30.93	43.24	37.49
ENSMUSG00000000171.4	Sdhd	protein_coding	31.78	29.42	26.15	30.9
ENSMUSG00000000182.9	Fgf23	protein_coding	1.31	0.68	1.48	0.96
ENSMUSG00000000183.6	Fgf6	protein_coding	0	0	0	0
ENSMUSG00000000184.12	Ccnd2	protein_coding	35.22	32.89	29.83	32.81
ENSMUSG00000000194.13	Gpr107	protein_coding	58.5	64.5	50.38	54.81
ENSMUSG00000000197.7	Nalcn	protein_coding	28.52	33.99	29.11	32.71
ENSMUSG00000000202.9	Btbd17	protein_coding	0.48	2.07	0	1.53
ENSMUSG00000000204.15	Slfn4	protein_coding	0	0.1	0	0
ENSMUSG00000000214.11	Th	protein_coding	0	0.36	0	0.44
ENSMUSG00000000215.11	Ins2	protein_coding	0	0	0	0
ENSMUSG00000000216.8	Scnn1g	protein_coding	0	0	0	0
ENSMUSG00000000223.13	Drp2	protein_coding	104.48	108.9	93.96	87.18
ENSMUSG00000000244.17	Tspan32	protein_coding	0.41	0.08	0	0.07
ENSMUSG00000000247.11	Lhx2	protein_coding	16.37	17.19	14.34	18.19
ENSMUSG00000000248.16	Clec2g	protein_coding	0	0	0	0
ENSMUSG00000000253.12	Gmpr	protein_coding	9.59	8.12	11.03	12.83
ENSMUSG00000000263.15	Glra1	protein_coding	0.16	0.2	0	0
ENSMUSG00000000266.11	Mid2	protein_coding	10.47	12.69	20.27	16.22
ENSMUSG00000000275.16	Trim25	protein_coding	0.32	0.13	0.28	0
ENSMUSG00000000276.11	Dgke	protein_coding	42.26	47.78	41.17	44.52
ENSMUSG00000000278.10	Scpep1	protein_coding	20.55	24.63	19.53	17.31
ENSMUSG00000000282.12	Mnt	protein_coding	10.52	7.89	9.89	8.1
ENSMUSG00000000290.13	Itgb2	protein_coding	0	0	0	0.62
ENSMUSG00000000295.12	Hddc2	protein_coding	11.19	15.43	18.31	32.46
ENSMUSG00000000296.7	Tpd52l1	protein_coding	9.32	6.52	5.01	7.05
ENSMUSG00000000301.16	Pemt	protein_coding	0.52	0.55	0.46	2.97
ENSMUSG00000000303.12	Cdh1	protein_coding	0	0	0	0.07
ENSMUSG00000000305.12	Cdh4	protein_coding	10.06	7.99	10.91	13.71
ENSMUSG00000000308.14	Ckmt1	protein_coding	162.99	139.01	97.24	132.01
ENSMUSG00000000317.11	Bcl6b	protein_coding	0.75	0.55	1.45	0.66
ENSMUSG00000000318.16	Clec10a	protein_coding	0	0	0.89	0.74
ENSMUSG00000000320.10	Alox12	protein_coding	0.12	0.13	0	0.86
ENSMUSG00000000325.15	Arvcf	protein_coding	23.08	27.4	20.52	26.97
ENSMUSG00000000326.12	Comt	protein_coding	29.57	22.99	25.44	27.34
ENSMUSG00000000339.14	Rtca	protein_coding	26.43	31.32	30.7	33.46
ENSMUSG00000000340.10	Dbt	protein_coding	8.19	7.47	6.98	6.63
ENSMUSG00000000346.8	Dazap2	protein_coding	27.73	30.93	34.59	28.12
ENSMUSG00000000355.13	Mcts1	protein_coding	100.3	51.45	49.56	76.21
ENSMUSG00000000359.3	Rem1	protein_coding	0	0	0	0
ENSMUSG00000000365.8	Rnf17	protein_coding	1.15	0.49	0.91	0.83
ENSMUSG00000000374.7	Trappc10	protein_coding	9.7	10.82	7.4	11.42
ENSMUSG00000000378.15	Ccm2	protein_coding	19.76	21.99	8.46	14.96
ENSMUSG00000000381.10	Wap	protein_coding	1.68	1.19	1.08	1
ENSMUSG00000000384.15	Tbrg4	protein_coding	28.33	48.91	20.12	30.47
ENSMUSG00000000385.7	Tmprss2	protein_coding	0	0	0	0
ENSMUSG00000000386.14	Mx1	protein_coding	0.13	0.14	0.66	0.35
ENSMUSG00000000392.17	Fap	protein_coding	17.02	16.28	15.46	11.99
ENSMUSG00000000394.15	Gcg	protein_coding	0	0	0	0
ENSMUSG00000000399.10	Ndufa9	protein_coding	32.39	28.77	37.27	43.6
ENSMUSG00000000402.2	Egfl6	protein_coding	0.27	0.28	0.4	0
ENSMUSG00000000409.14	Lck	protein_coding	3.82	0.97	0.65	0.66
ENSMUSG00000000411.7	Tssk3	protein_coding	1.36	0.36	1.98	0.3
ENSMUSG00000000416.16	Cttnbp2	protein_coding	341.84	371.97	358.84	356.72
ENSMUSG00000000420.15	Galnt1	protein_coding	34.71	33.24	41.65	27.98
ENSMUSG00000000435.1	Myf5	protein_coding	0.18	0	0.18	0
ENSMUSG00000000439.9	Mkrn2	protein_coding	63.33	57.72	50.16	47.09
ENSMUSG00000000440.12	Pparg	protein_coding	11.91	14.32	12.29	9.25
ENSMUSG00000000441.17	Raf1	protein_coding	118.25	113	112.79	98.93
ENSMUSG00000000486.13	Sept1	protein_coding	0.84	4.51	4.85	6.83
ENSMUSG00000000489.6	Pdgfb	protein_coding	8.77	11.19	7.65	9.82
ENSMUSG00000000530.16	Acvrl1	protein_coding	0.22	0.34	0.45	4.19
ENSMUSG00000000531.4	Grasp	protein_coding	10.79	6.01	11.37	9.35
ENSMUSG00000000532.10	Acvr1b	protein_coding	31.24	32.35	28.33	37.16
ENSMUSG00000000538.18	Tom1l2	protein_coding	149.35	131.7	111.55	145.95
ENSMUSG00000000544.14	Gpa33	protein_coding	0	0	0	0
ENSMUSG00000000552.9	Zfp385a	protein_coding	4.63	4.47	5.28	6.27
ENSMUSG00000000555.6	Itga5	protein_coding	1.12	1.41	1.48	1.55
ENSMUSG00000000560.9	Gabra2	protein_coding	85.73	70.6	68.64	77.42
ENSMUSG00000000561.14	Wdr77	protein_coding	27.76	45.36	34.27	38.49
ENSMUSG00000000562.5	Adora3	protein_coding	0	0	0	0.21
ENSMUSG00000000563.17	Atp5f1	protein_coding	61.73	70.62	64.22	79.47
ENSMUSG00000000567.5	Sox9	protein_coding	2.05	2.03	0.91	1.12
ENSMUSG00000000568.15	Hnrnpd	protein_coding	101.08	95.27	102.89	83.88
ENSMUSG00000000579.14	Dynlt1c	protein_coding	46.95	30.02	21.5	22.08
ENSMUSG00000000581.8	C1d	protein_coding	5.63	6.81	26.58	14.03
ENSMUSG00000000594.7	Gm2a	protein_coding	3.25	2.83	3.06	3.68
ENSMUSG00000000600.15	Krit1	protein_coding	284.8	262.28	268.32	292.52
ENSMUSG00000000605.9	Clcn4	protein_coding	56.42	51.46	64.79	55.79
ENSMUSG00000000606.15	Vmn2r88	protein_coding	0	0	0	0
ENSMUSG00000000617.14	Grm6	protein_coding	0.11	0	0	0.38
ENSMUSG00000000627.15	Sema4f	protein_coding	50.76	47.43	56.25	48.38
ENSMUSG00000000628.10	Hk2	protein_coding	0.13	0.19	0.51	0
ENSMUSG00000000631.20	Myo18a	protein_coding	105.75	119.47	77.35	77.46
ENSMUSG00000000632.13	Sez6	protein_coding	89.1	107.54	102.11	95.22
ENSMUSG00000000673.8	Haao	protein_coding	0	0	0	0
ENSMUSG00000000682.7	Cd52	protein_coding	0	0	0	0
ENSMUSG00000000686.11	Abhd15	protein_coding	18.73	0	2.55	12.76
ENSMUSG00000000690.5	Hoxb6	protein_coding	0	0	0	0
ENSMUSG00000000693.10	Loxl3	protein_coding	2.54	1.5	3.83	2.85
ENSMUSG00000000701.7	Tcl1b5	protein_coding	0	0	0	0
ENSMUSG00000000706.15	Btn1a1	protein_coding	0	0.11	0	0
ENSMUSG00000000708.14	Kat2b	protein_coding	4.96	4.82	5.89	7.98
ENSMUSG00000000711.2	Rab5b	protein_coding	9.04	9.85	9.19	10.97
ENSMUSG00000000724.10	Cryba1	protein_coding	0.62	1.62	1.49	0.82
ENSMUSG00000000730.13	Dnmt3l	protein_coding	0	0.43	0	0
ENSMUSG00000000731.15	Aire	protein_coding	0.35	0.77	0.67	0
ENSMUSG00000000732.8	Icosl	protein_coding	0	0	0	0.12
ENSMUSG00000000738.17	Spg7	protein_coding	79.2	54.47	56.39	51.69
ENSMUSG00000000739.13	Sult5a1	protein_coding	0	0	0	0
ENSMUSG00000000740.11	Rpl13	protein_coding	82.11	73.59	75.21	75.32
ENSMUSG00000000743.8	Chmp1a	protein_coding	20.39	26.23	23.84	22.11
ENSMUSG00000000751.13	Rpa1	protein_coding	4.23	4	4.43	6.58
ENSMUSG00000000753.15	Serpinf1	protein_coding	0.65	0.9	2.51	5.12
ENSMUSG00000000759.14	Tubgcp3	protein_coding	63.43	74.41	66.37	83.53
ENSMUSG00000000766.18	Oprm1	protein_coding	9.28	5.63	9.68	4.37
ENSMUSG00000000776.12	Polr3d	protein_coding	5.57	7.6	9.3	8.82
ENSMUSG00000000782.15	Tcf7	protein_coding	0.15	1.71	1.76	0.67
ENSMUSG00000000787.12	Ddx3x	protein_coding	102.66	87.53	78.34	78.99
ENSMUSG00000000791.8	Il12rb1	protein_coding	0	0.13	0	0.11
ENSMUSG00000000792.2	Slc5a5	protein_coding	2	2.72	2.06	1.54
ENSMUSG00000000794.9	Kcnn3	protein_coding	14.3	18.2	11	16.61
ENSMUSG00000000804.14	Usp32	protein_coding	58.11	50.38	55.59	52.37
ENSMUSG00000000805.18	Car4	protein_coding	102.67	112.55	76.83	76.44
ENSMUSG00000000811.13	Txnrd3	protein_coding	1.17	1.28	1.88	2.05
ENSMUSG00000000817.10	Fasl	protein_coding	3.23	0.21	0.98	0.36
ENSMUSG00000000823.16	Zfp512b	protein_coding	120.99	146.1	124.08	136.73
ENSMUSG00000000826.16	Dnajc5	protein_coding	51.4	52.69	45.1	51.71
ENSMUSG00000000827.18	Tpd52l2	protein_coding	96.77	88.07	87.91	97.7
ENSMUSG00000000838.17	Fmr1	protein_coding	79.89	85.04	89.98	79.41
ENSMUSG00000000861.15	Bcl11a	protein_coding	215.45	210.39	239.61	248.82
ENSMUSG00000000869.12	Il4	protein_coding	0	0	0	0
ENSMUSG00000000876.11	Pxmp4	protein_coding	5.47	7.96	7.82	8.82
ENSMUSG00000000881.12	Dlg3	protein_coding	39.3	58.09	43.59	40.7
ENSMUSG00000000884.16	Gnb1l	protein_coding	1.31	0.93	1.18	2.75
ENSMUSG00000000889.8	Dbh	protein_coding	0	0.3	0.28	0.13
ENSMUSG00000000901.15	Mmp11	protein_coding	0.83	0.52	2.08	0.88
ENSMUSG00000000902.13	Smarcb1	protein_coding	31.69	37.68	32.02	31.58
ENSMUSG00000000903.3	Vpreb3	protein_coding	0	1.18	0	0
ENSMUSG00000000915.15	Hip1r	protein_coding	13.86	19.24	18.51	18.53
ENSMUSG00000000916.15	Nsun5	protein_coding	66.65	66.54	69.79	58.23
ENSMUSG00000000934.8	Top1mt	protein_coding	14.83	19.96	13.16	14.19
ENSMUSG00000000938.11	Hoxa10	protein_coding	0	0	0	0
ENSMUSG00000000942.10	Hoxa4	protein_coding	0	0	0	0
ENSMUSG00000000948.16	Gm38393	protein_coding	333.75	261.57	307.62	295.79
ENSMUSG00000000957.9	Mmp14	protein_coding	0	0	0.14	0
ENSMUSG00000000958.9	Slc7a7	protein_coding	0.19	1.37	0.55	0
ENSMUSG00000000959.6	Oxa1l	protein_coding	20.68	23.13	21.9	18.87
ENSMUSG00000000976.13	Heatr6	protein_coding	38.93	50.18	37.64	35.44
ENSMUSG00000000982.5	Ccl3	protein_coding	0	0	0	0
ENSMUSG00000000983.13	Wfdc18	protein_coding	1.65	0	1.59	0
ENSMUSG00000001014.5	Icam4	protein_coding	0	0	0	0
ENSMUSG00000001016.12	Ilf2	protein_coding	47.93	60.19	57.53	54.85
ENSMUSG00000001017.15	Chtop	protein_coding	107.08	105.95	110.07	107.4
ENSMUSG00000001018.15	Snapin	protein_coding	34.82	32	37.99	34.81
ENSMUSG00000001020.8	S100a4	protein_coding	0	0	0	1.74
ENSMUSG00000001021.12	S100a3	protein_coding	0.84	1.81	0.11	0.1
ENSMUSG00000001023.10	S100a5	protein_coding	0	0	0	0
ENSMUSG00000001025.8	S100a6	protein_coding	0	3.44	2.89	4.33
ENSMUSG00000001027.7	Scn4a	protein_coding	0	0	0	0
ENSMUSG00000001029.15	Icam2	protein_coding	0	0	0	0.3
ENSMUSG00000001034.17	Mapk7	protein_coding	18.58	21.21	19.61	13.44
ENSMUSG00000001036.17	Epn2	protein_coding	65.47	65.17	52.35	57.41
ENSMUSG00000001039.12	B9d1	protein_coding	52.6	61.69	33.54	53.93
ENSMUSG00000001052.15	Sec24b	protein_coding	130.73	165.61	120.08	123.9
ENSMUSG00000001053.15	N4bp3	protein_coding	3.02	1.99	2.16	2.38
ENSMUSG00000001054.9	Rmnd5b	protein_coding	60.88	51.94	59.32	53.99
ENSMUSG00000001056.3	Nhp2	protein_coding	1.36	1.91	3.95	6.47
ENSMUSG00000001062.17	Vps9d1	protein_coding	110.59	110.04	77.9	114.47
ENSMUSG00000001065.14	Zfp276	protein_coding	35.72	39.03	32.73	37.66
ENSMUSG00000001076.6	C1ql4	protein_coding	0	0	0	0
ENSMUSG00000001082.12	Mfsd10	protein_coding	66.78	105.32	90.8	93.47
ENSMUSG00000001089.14	Luzp1	protein_coding	29.37	29.39	26.95	43.5
ENSMUSG00000001095.5	Slc13a2	protein_coding	0	0	0	0
ENSMUSG00000001098.15	Kctd10	protein_coding	28.76	32.72	28.24	28.01
ENSMUSG00000001100.10	Poldip2	protein_coding	52.12	63.41	61.2	55.46
ENSMUSG00000001103.7	Sebox	protein_coding	0.67	0	1.23	1.12
ENSMUSG00000001105.15	Ift20	protein_coding	102.19	103.16	107.15	113.28
ENSMUSG00000001119.7	Col6a1	protein_coding	101.08	137.31	155.75	142.08
ENSMUSG00000001120.15	Pcbp3	protein_coding	18.69	19.11	27.15	28.21
ENSMUSG00000001123.15	Lgals9	protein_coding	0.87	1.12	0	0
ENSMUSG00000001127.12	Araf	protein_coding	138.23	154.19	155.45	144.32
ENSMUSG00000001128.7	Cfp	protein_coding	37.05	34.43	38.92	31.36
ENSMUSG00000001131.11	Timp1	protein_coding	0	0	0	0
ENSMUSG00000001134.9	Uxt	protein_coding	4.73	5.3	5.95	8.35
ENSMUSG00000001138.13	Cnnm3	protein_coding	24.16	25.95	26.5	23.85
ENSMUSG00000001143.13	Lman2l	protein_coding	44.55	41.98	40.08	42.58
ENSMUSG00000001150.6	Mcm3ap	protein_coding	22.05	24.97	21.26	21.66
ENSMUSG00000001151.9	Pcnt	protein_coding	6.67	6.35	5.68	4.58
ENSMUSG00000001155.13	Ftcd	protein_coding	0	0	1.46	0.66
ENSMUSG00000001156.9	Mxd1	protein_coding	17.43	17.17	16.19	17.53
ENSMUSG00000001157.13	Gmcl1	protein_coding	104.9	85.13	83.57	86.15
ENSMUSG00000001158.13	Snrnp27	protein_coding	20.44	26.92	19.67	12.43
ENSMUSG00000001166.17	Oas1c	protein_coding	0.83	0.52	0.8	0.87
ENSMUSG00000001168.16	Oas1h	protein_coding	0	0	0	0
ENSMUSG00000001173.15	Ocrl	protein_coding	116.2	126.17	121.27	109.87
ENSMUSG00000001175.13	Calm1	protein_coding	328.63	262.91	299.61	375.35
ENSMUSG00000001211.14	Agpat3	protein_coding	25.17	31.34	27.31	34.42
ENSMUSG00000001225.12	Slc26a3	protein_coding	0	0.26	0	0
ENSMUSG00000001227.11	Sema6b	protein_coding	12.08	14.81	15.04	15.76
ENSMUSG00000001228.14	Uhrf1	protein_coding	0	0.33	1.71	0.37
ENSMUSG00000001229.7	Dpp9	protein_coding	25.52	27.93	21.35	25.49
ENSMUSG00000001240.13	Ramp2	protein_coding	2.27	3.27	2.94	0
ENSMUSG00000001247.16	Lsr	protein_coding	0.21	0	0.66	0.18
ENSMUSG00000001248.14	Gramd1a	protein_coding	96.1	106.6	80.73	105.92
ENSMUSG00000001249.14	Hpn	protein_coding	12.27	11.98	5.14	12.32
ENSMUSG00000001260.10	Gabrg1	protein_coding	4.08	5.37	4.33	7.45
ENSMUSG00000001270.8	Ckb	protein_coding	208.15	206.42	210.07	221.98
ENSMUSG00000001280.12	Sp1	protein_coding	14.55	17.88	21.32	21.89
ENSMUSG00000001281.9	Itgb7	protein_coding	0	0	0.4	0
ENSMUSG00000001285.12	Myg1	protein_coding	63.36	78.1	81.76	58
ENSMUSG00000001288.14	Rarg	protein_coding	1.04	1.99	0.6	1.57
ENSMUSG00000001289.12	Pfdn5	protein_coding	21.6	46.85	15.93	34.14
ENSMUSG00000001300.16	Efnb2	protein_coding	31.13	33.28	36.95	44.14
ENSMUSG00000001305.5	Rrp15	protein_coding	10.99	14.86	14.11	14.55
ENSMUSG00000001313.12	Rnd2	protein_coding	4.87	2.87	2.94	5.93
ENSMUSG00000001323.17	Srr	protein_coding	92.59	84.84	72.18	89.25
ENSMUSG00000001333.9	Sync	protein_coding	3.4	3.92	2.01	5.2
ENSMUSG00000001334.9	Fndc5	protein_coding	20.67	17.85	15.49	16.43
ENSMUSG00000001348.14	Acp5	protein_coding	0	0	0	0.28
ENSMUSG00000001349.4	Cnn1	protein_coding	0	0.17	0.62	0.56
ENSMUSG00000001366.14	Fbxo9	protein_coding	67.49	45.95	58.8	60.76
ENSMUSG00000001376.17	Vps50	protein_coding	90.7	87.84	100.64	83
ENSMUSG00000001380.6	Hars	protein_coding	24.65	28.31	23.29	22.27
ENSMUSG00000001383.8	Zmat2	protein_coding	14.64	11.2	14.01	15.13
ENSMUSG00000001403.13	Ube2c	protein_coding	0.51	0	0.98	0.15
ENSMUSG00000001415.10	Smg5	protein_coding	66.9	69.01	72.85	61.98
ENSMUSG00000001416.13	Cct3	protein_coding	47.72	65.44	51.59	67.25
ENSMUSG00000001418.13	Glmp	protein_coding	22.62	10.01	12.44	12.64
ENSMUSG00000001419.17	Mef2d	protein_coding	87.33	80.93	67.72	81.93
ENSMUSG00000001420.13	Tmem79	protein_coding	0	0	0.24	0
ENSMUSG00000001424.14	Snd1	protein_coding	25.89	25.04	23.55	25.76
ENSMUSG00000001435.14	Col18a1	protein_coding	1.23	1.21	1.09	0.9
ENSMUSG00000001436.15	Slc19a1	protein_coding	19.4	22.11	21.67	16.43
ENSMUSG00000001440.5	Kpnb1	protein_coding	89.98	80.45	72.78	89.78
ENSMUSG00000001441.13	Npepps	protein_coding	125.79	82.03	108.25	131.53
ENSMUSG00000001444.2	Tbx21	protein_coding	0	0	0	0.4
ENSMUSG00000001445.10	Mrpl10	protein_coding	8.7	7.11	8.64	12.26
ENSMUSG00000001467.5	Cyp51	protein_coding	25.79	23.58	27.77	23.23
ENSMUSG00000001472.16	Tcf25	protein_coding	135.91	138.51	141.24	122.12
ENSMUSG00000001473.6	Tubb6	protein_coding	2.04	6.39	5.27	4.61
ENSMUSG00000001482.14	Def8	protein_coding	7.96	9.13	10.9	8.6
ENSMUSG00000001493.9	Meox1	protein_coding	0	0.36	0	0
ENSMUSG00000001494.6	Sost	protein_coding	0	0.19	0	0
ENSMUSG00000001496.15	Nkx2-1	protein_coding	0	0	0	0
ENSMUSG00000001497.18	Pax9	protein_coding	0	0	0	0
ENSMUSG00000001504.10	Irx2	protein_coding	0	0	0	0
ENSMUSG00000001506.10	Col1a1	protein_coding	0.17	0.48	0.06	0.1
ENSMUSG00000001507.16	Itga3	protein_coding	4.49	18.94	10.39	12.21
ENSMUSG00000001508.15	Sgca	protein_coding	0	0	0	0
ENSMUSG00000001510.8	Dlx3	protein_coding	0	0	0	0
ENSMUSG00000001517.14	Foxm1	protein_coding	1.29	1.27	2.11	1.84
ENSMUSG00000001518.12	Itfg2	protein_coding	22.62	20.72	17.28	15.83
ENSMUSG00000001520.12	Nrip2	protein_coding	6.42	6.43	11.48	12
ENSMUSG00000001521.12	Tulp3	protein_coding	37.62	40.91	31.92	40.38
ENSMUSG00000001524.14	Gtf2h4	protein_coding	44.23	55.29	44.96	33.91
ENSMUSG00000001525.10	Tubb5	protein_coding	40.76	64.09	54.34	69.16
ENSMUSG00000001542.6	Ell2	protein_coding	24.17	19.97	20.65	18.75
ENSMUSG00000001552.14	Jup	protein_coding	8.27	14.5	12.02	14.76
ENSMUSG00000001555.10	Fkbp10	protein_coding	0.14	0.3	0.6	0
ENSMUSG00000001558.5	Klhl10	protein_coding	1.73	4.78	2.95	2.01
ENSMUSG00000001566.9	Mnx1	protein_coding	0	0	0	0
ENSMUSG00000001569.10	Nom1	protein_coding	8.57	17.19	13.54	15
ENSMUSG00000001576.14	Ergic1	protein_coding	61.06	44.25	57.98	56.59
ENSMUSG00000001583.13	Tnk1	protein_coding	0.13	0	0.15	0
ENSMUSG00000001588.12	Acap1	protein_coding	0	0.57	0	0.16
ENSMUSG00000001604.14	Tcea3	protein_coding	0	0	0	0
ENSMUSG00000001622.15	Csn3	protein_coding	0	0	0	0
ENSMUSG00000001627.11	Ifrd1	protein_coding	125.61	98.78	129.94	76.51
ENSMUSG00000001630.13	Stk38l	protein_coding	39.01	36.39	31.07	41.35
ENSMUSG00000001632.16	Brpf1	protein_coding	23.86	29.24	31.34	24.55
ENSMUSG00000001642.18	Akr1b3	protein_coding	33.5	37.66	26.31	23.65
ENSMUSG00000001655.6	Hoxc13	protein_coding	0.3	0	0	0
ENSMUSG00000001656.3	Hoxc11	protein_coding	0	0	0	0
ENSMUSG00000001657.7	Hoxc8	protein_coding	0	0	0	0
ENSMUSG00000001661.5	Hoxc6	protein_coding	0	0	0	0
ENSMUSG00000001663.10	Gstt1	protein_coding	0.91	4.24	2.27	2.11
ENSMUSG00000001665.10	Gstt3	protein_coding	0.63	0	0	0
ENSMUSG00000001666.8	Ddt	protein_coding	2.01	0	3.87	2.74
ENSMUSG00000001670.13	Tat	protein_coding	0	0	0	0.14
ENSMUSG00000001672.14	Marveld3	protein_coding	0.31	1.13	0.76	0
ENSMUSG00000001674.11	Ddx18	protein_coding	11.8	15.76	8.49	10.57
ENSMUSG00000001687.15	Ubl3	protein_coding	48.8	45.71	41.4	56.28
ENSMUSG00000001700.9	Gramd3	protein_coding	5.13	2.52	2.76	3.52
ENSMUSG00000001707.7	Eef1e1	protein_coding	10.59	7.28	11.56	9.85
ENSMUSG00000001729.14	Akt1	protein_coding	12.71	9.69	12.06	13.42
ENSMUSG00000001739.14	Cldn15	protein_coding	1.1	0	0	0
ENSMUSG00000001741.12	Il16	protein_coding	1.42	0.99	0.77	3.33
ENSMUSG00000001750.15	Tcirg1	protein_coding	3.66	13.61	6.32	20.3
ENSMUSG00000001751.9	Naglu	protein_coding	3.05	3.47	3.67	2.43
ENSMUSG00000001755.12	Coasy	protein_coding	12.86	14.38	11.16	8.83
ENSMUSG00000001761.7	Smo	protein_coding	0.68	0.25	0.46	0.25
ENSMUSG00000001763.14	Tspan33	protein_coding	15.57	14.59	24.28	18.05
ENSMUSG00000001767.5	Crnkl1	protein_coding	14.18	17.91	14.68	18.97
ENSMUSG00000001768.15	Rin2	protein_coding	2.86	1.95	1.68	2.58
ENSMUSG00000001773.14	Folh1	protein_coding	0	0.24	0	0.26
ENSMUSG00000001774.7	Chordc1	protein_coding	86.29	75.35	69.96	76.22
ENSMUSG00000001783.3	Rtcb	protein_coding	48.86	49.94	57.31	64.99
ENSMUSG00000001785.11	Pwp1	protein_coding	4.92	9.89	11.34	9.55
ENSMUSG00000001786.14	Fbxo7	protein_coding	39.44	31.79	34.56	42.96
ENSMUSG00000001794.13	Capns1	protein_coding	143.36	142.13	124.25	126.26
ENSMUSG00000001802.16	Lrp3	protein_coding	50.57	55.66	41.47	43.66
ENSMUSG00000001804.9	Dsg4	protein_coding	0	0	0	0
ENSMUSG00000001815.15	Evx2	protein_coding	0	0	0	0
ENSMUSG00000001819.4	Hoxd13	protein_coding	0	0	0	0
ENSMUSG00000001823.5	Hoxd12	protein_coding	0	0	0	0
ENSMUSG00000001827.12	Folr1	protein_coding	0.51	1.09	0	0.6
ENSMUSG00000001829.17	Clpb	protein_coding	34.68	45.97	37.1	39.6
ENSMUSG00000001833.16	Sept7	protein_coding	89.22	76.92	93.64	97.38
ENSMUSG00000001844.10	Zdhhc4	protein_coding	44.41	39.94	46.64	42.16
ENSMUSG00000001847.14	Rac1	protein_coding	69.84	70.91	67.57	68.56
ENSMUSG00000001855.15	Nup214	protein_coding	132.66	151.38	139.17	153.14
ENSMUSG00000001864.13	Aif1l	protein_coding	0	0	0	0
ENSMUSG00000001865.2	Cpa3	protein_coding	0	0	0	0
ENSMUSG00000001870.15	Ltbp1	protein_coding	5.15	7.8	6.7	6.02
ENSMUSG00000001891.16	Ugp2	protein_coding	22.72	31.33	21.47	21.81
ENSMUSG00000001901.15	Kcnh6	protein_coding	1.17	2.36	1.34	1
ENSMUSG00000001909.15	Trmt1	protein_coding	207.41	222.68	174.76	185.84
ENSMUSG00000001910.4	Nacc1	protein_coding	9.08	14.05	9.58	12.28
ENSMUSG00000001911.16	Nfix	protein_coding	110.13	85.69	119.5	121.12
ENSMUSG00000001918.17	Slc1a5	protein_coding	0.4	0.75	4.71	0.55
ENSMUSG00000001924.15	Uba1	protein_coding	78.85	69.63	66.45	75.95
ENSMUSG00000001930.17	Vwf	protein_coding	0.28	0.56	0	0
ENSMUSG00000001942.7	Siae	protein_coding	28.03	16.15	20.25	18.94
ENSMUSG00000001943.7	Vsig2	protein_coding	0.38	0	0.37	0
ENSMUSG00000001946.13	Esam	protein_coding	5.75	3.88	7.18	9.71
ENSMUSG00000001948.9	Spa17	protein_coding	0	0	0	0
ENSMUSG00000001962.8	Fam50a	protein_coding	40.25	52.97	48.36	46.91
ENSMUSG00000001964.14	Emd	protein_coding	2.05	3.65	3.22	5.11
ENSMUSG00000001983.7	Taco1	protein_coding	1.84	1.93	0.3	1.36
ENSMUSG00000001985.9	Grik3	protein_coding	27.36	29.78	36.55	32.33
ENSMUSG00000001986.16	Gria3	protein_coding	548.69	612.09	572.36	607.33
ENSMUSG00000001988.9	Npas1	protein_coding	0	0	0	0
ENSMUSG00000001995.8	Sipa1l2	protein_coding	7.16	7.34	6.93	8.64
ENSMUSG00000001998.15	Ap4e1	protein_coding	39.79	43.88	38	40.67
ENSMUSG00000001999.15	Blvra	protein_coding	13.89	16.88	10.08	11.79
ENSMUSG00000002006.12	Pdzd4	protein_coding	10.74	9.39	8.18	6.9
ENSMUSG00000002007.5	Srpk3	protein_coding	14.41	18.81	13.32	15.57
ENSMUSG00000002010.17	Idh3g	protein_coding	323.8	351.19	281.63	321.88
ENSMUSG00000002012.13	Pnck	protein_coding	82.94	99.88	72.09	78.92
ENSMUSG00000002014.12	Ssr4	protein_coding	77.94	73.06	65.2	67.59
ENSMUSG00000002015.5	Bcap31	protein_coding	19.65	22.53	18.99	22.3
ENSMUSG00000002017.9	Fam98a	protein_coding	77.9	90.93	83.44	74.68
ENSMUSG00000002020.15	Ltbp2	protein_coding	0.85	0.84	0	0.18
ENSMUSG00000002028.12	Kmt2a	protein_coding	186.52	166.38	157.27	175.37
ENSMUSG00000002031.11	Ift46	protein_coding	53.91	47.15	66.5	44.45
ENSMUSG00000002032.16	Tmem25	protein_coding	43.26	53.33	54.38	53.13
ENSMUSG00000002033.13	Cd3g	protein_coding	0	0	0	0
ENSMUSG00000002043.17	Trappc6a	protein_coding	6.61	0	3.96	6.05
ENSMUSG00000002052.6	Supt6	protein_coding	53.03	54.74	49.2	54.41
ENSMUSG00000002055.9	Spag5	protein_coding	45.07	41.77	34.72	40.58
ENSMUSG00000002057.4	Foxn1	protein_coding	0	0	0.11	0
ENSMUSG00000002058.13	Unc119	protein_coding	9.39	12.43	6.34	7.25
ENSMUSG00000002059.18	Rab34	protein_coding	36.82	44.61	36.71	34.33
ENSMUSG00000002064.10	Sdf2	protein_coding	52.49	61.8	67.39	58.54
ENSMUSG00000002068.16	Ccne1	protein_coding	8.36	11.46	10.22	8.86
ENSMUSG00000002076.11	Hsf2bp	protein_coding	5.53	1.46	0	0
ENSMUSG00000002083.13	Bbc3	protein_coding	0.22	0.23	0.57	0.19
ENSMUSG00000002100.15	Mybpc3	protein_coding	0.51	0.53	0.25	0.37
ENSMUSG00000002102.15	Psmc3	protein_coding	73.8	82.84	67.78	42.95
ENSMUSG00000002103.15	Acp2	protein_coding	47.58	51.36	47.96	46.96
ENSMUSG00000002104.11	Rapsn	protein_coding	0	0	0	0
ENSMUSG00000002105.15	Slc39a13	protein_coding	39.76	41.66	35.96	35.36
ENSMUSG00000002107.18	Celf2	protein_coding	1086.75	986.22	918.78	989.71
ENSMUSG00000002108.10	Nr1h3	protein_coding	3.13	1.52	2.71	2.71
ENSMUSG00000002109.14	Ddb2	protein_coding	46.87	43.13	40.95	45.76
ENSMUSG00000002111.8	Spi1	protein_coding	0.19	0	0	0
ENSMUSG00000002129.11	Sf3a1	protein_coding	31.48	40.81	37.23	38.24
ENSMUSG00000002147.18	Stat6	protein_coding	16.98	20.38	21.13	21.41
ENSMUSG00000002190.13	Clgn	protein_coding	16.45	18.17	20.77	19.48
ENSMUSG00000002204.9	Napsa	protein_coding	3.92	5.85	3.79	6.41
ENSMUSG00000002205.16	Vrk3	protein_coding	14.15	13.4	15.56	15.34
ENSMUSG00000002210.11	Smg9	protein_coding	52.67	59.28	62.36	60.21
ENSMUSG00000002221.11	Paxip1	protein_coding	39.89	33.21	32.77	40.97
ENSMUSG00000002222.14	Rmnd5a	protein_coding	31.82	27.01	29.38	31.66
ENSMUSG00000002227.15	Mov10	protein_coding	37.89	48.58	35.88	41.95
ENSMUSG00000002228.7	Ppm1j	protein_coding	0	0	0.23	0.21
ENSMUSG00000002233.13	Rhoc	protein_coding	0	0	4.23	4.39
ENSMUSG00000002240.12	Prr27	protein_coding	0	0.34	0	0
ENSMUSG00000002249.17	Tead3	protein_coding	0	0	0	0
ENSMUSG00000002250.15	Ppard	protein_coding	12.46	8.64	9.27	15.14
ENSMUSG00000002257.7	Def6	protein_coding	0.17	0	0.48	0
ENSMUSG00000002265.16	Peg3	protein_coding	582.08	565.59	627.52	660.67
ENSMUSG00000002266.16	Zim1	protein_coding	0.76	1.37	0.87	1.08
ENSMUSG00000002274.12	Metrn	protein_coding	0	0.52	0	0
ENSMUSG00000002279.18	Lmf1	protein_coding	26.15	39.75	26.19	36.54
ENSMUSG00000002280.10	Narfl	protein_coding	11.5	19.16	14.57	11.89
ENSMUSG00000002289.15	Angptl4	protein_coding	0.42	0	0	0
ENSMUSG00000002297.15	Dbf4	protein_coding	7.65	10	8.95	9.39
ENSMUSG00000002307.15	Daxx	protein_coding	22.93	14.26	24.63	14.19
ENSMUSG00000002308.15	Cd320	protein_coding	14.32	16.87	12.53	15.36
ENSMUSG00000002319.15	Ipo4	protein_coding	208.92	253.23	194.55	192.1
ENSMUSG00000002320.15	Tm9sf1	protein_coding	28.12	23.19	27.8	31.22
ENSMUSG00000002324.7	Rec8	protein_coding	12.98	1.04	0.85	2.11
ENSMUSG00000002325.14	Irf9	protein_coding	37.72	49.12	25.98	31.86
ENSMUSG00000002326.5	Gmpr2	protein_coding	15.49	20.08	19.37	22.44
ENSMUSG00000002329.6	Mdp1	protein_coding	21.71	23.84	22.34	20.61
ENSMUSG00000002332.15	Dhrs1	protein_coding	84.74	80.35	48.43	58.47
ENSMUSG00000002341.8	Ncan	protein_coding	109.27	119.75	108.78	113.72
ENSMUSG00000002342.17	Tmem161a	protein_coding	33.89	28.08	28.58	31.54
ENSMUSG00000002343.11	Armc6	protein_coding	17.47	25.77	18	22.05
ENSMUSG00000002345.17	Borcs8	protein_coding	44.06	44.35	37.67	44.02
ENSMUSG00000002346.16	Slc25a42	protein_coding	75.69	83.51	68.58	72.66
ENSMUSG00000002365.9	Snx9	protein_coding	2.18	3.08	2.72	2.75
ENSMUSG00000002372.8	Ranbp3	protein_coding	34.35	35.84	37	35.63
ENSMUSG00000002379.6	Ndufa11	protein_coding	3.9	2.17	2.69	3.43
ENSMUSG00000002384.2	Bmp8b	protein_coding	0.95	0.13	0.84	0.98
ENSMUSG00000002393.14	Nr2f6	protein_coding	2.63	2.49	1.84	2.63
ENSMUSG00000002395.14	Use1	protein_coding	51.35	66.84	40.58	32.19
ENSMUSG00000002396.8	Ocel1	protein_coding	19.79	16.38	17.09	23.31
ENSMUSG00000002409.18	Dyrk1b	protein_coding	17.31	20.24	16.15	16.26
ENSMUSG00000002413.15	Braf	protein_coding	100.31	91.68	105.03	97.6
ENSMUSG00000002416.13	Ndufb2	protein_coding	71.04	70.15	73.54	77.09
ENSMUSG00000002428.12	Hltf	protein_coding	30.14	35.84	31.52	32.96
ENSMUSG00000002455.14	Prpf6	protein_coding	33.74	34.42	30.98	30.97
ENSMUSG00000002458.13	Rgs19	protein_coding	27.27	24.74	25.69	27.62
ENSMUSG00000002459.17	Rgs20	protein_coding	12.31	10.27	7.3	17.09
ENSMUSG00000002475.15	Abhd3	protein_coding	18.23	20.86	17.54	24
ENSMUSG00000002477.4	Snrpd1	protein_coding	10.17	12.18	9.2	12.55
ENSMUSG00000002486.15	Tchp	protein_coding	16.01	17.85	13.95	18.98
ENSMUSG00000002489.15	Tiam1	protein_coding	49.02	47.55	62.26	44.22
ENSMUSG00000002496.9	Tsc2	protein_coding	49.36	55.49	41.48	45.56
ENSMUSG00000002500.15	Rpl3l	protein_coding	0.46	0	0.44	0.82
ENSMUSG00000002504.14	Slc9a3r2	protein_coding	23.84	29.46	27.95	16.11
ENSMUSG00000002524.15	Puf60	protein_coding	32.59	34.12	29.29	27.1
ENSMUSG00000002546.16	Golga2	protein_coding	40.55	40.18	37.12	39.47
ENSMUSG00000002550.16	Uck1	protein_coding	18.58	31.39	30.87	19.13
ENSMUSG00000002565.16	Scin	protein_coding	0.12	0.58	0	0.64
ENSMUSG00000002578.15	Ikzf4	protein_coding	21.75	19.68	14.5	16.39
ENSMUSG00000002580.7	Mien1	protein_coding	13.12	7.44	16.37	18.1
ENSMUSG00000002588.12	Pon1	protein_coding	0.27	0	0	0
ENSMUSG00000002602.16	Axl	protein_coding	0.25	0.17	0.16	0.29
ENSMUSG00000002603.15	Tgfb1	protein_coding	0.29	0.18	0	0
ENSMUSG00000002608.8	Ccdc97	protein_coding	14.87	12.17	12.03	19.7
ENSMUSG00000002617.14	Zfp40	protein_coding	45.74	48.8	43.17	54.82
ENSMUSG00000002625.9	Akap8l	protein_coding	129.67	131.85	103.92	109.13
ENSMUSG00000002633.4	Shh	protein_coding	2.63	1.07	1.5	1.25
ENSMUSG00000002635.11	Pdcd2l	protein_coding	8.86	17.3	8.68	12.02
ENSMUSG00000002658.9	Gtf2f1	protein_coding	38.78	51.41	42.72	35.5
ENSMUSG00000002660.7	Clpp	protein_coding	9.59	10.84	12.12	11.14
ENSMUSG00000002661.14	Alkbh7	protein_coding	25.19	7.51	10.97	12.22
ENSMUSG00000002664.2	Pspn	protein_coding	0	0	0	0
ENSMUSG00000002668.7	Dennd1c	protein_coding	0.15	0	0	0.26
ENSMUSG00000002679.14	Med6	protein_coding	61.61	60.62	60.17	45.93
ENSMUSG00000002688.7	Prkd1	protein_coding	4.42	3.9	3.92	5.21
ENSMUSG00000002699.13	Lcp2	protein_coding	0.69	0.91	0.38	0.46
ENSMUSG00000002718.14	Cse1l	protein_coding	115.1	90.67	69.64	57.34
ENSMUSG00000002728.14	Naa20	protein_coding	96.02	82.98	92.87	88.86
ENSMUSG00000002731.6	Prkra	protein_coding	16.2	7.23	7.75	10.35
ENSMUSG00000002732.14	Fkbp7	protein_coding	4.9	2.36	5.68	3.32
ENSMUSG00000002733.8	Plekha3	protein_coding	14.62	12.74	15.07	15.75
ENSMUSG00000002741.9	Ykt6	protein_coding	45.81	65.47	51.8	51.76
ENSMUSG00000002748.7	Baz1b	protein_coding	192.96	188.2	173.46	180.11
ENSMUSG00000002763.16	Pex6	protein_coding	10.66	12.55	10.85	11.45
ENSMUSG00000002767.13	Mrpl2	protein_coding	5.37	7.22	6.68	12.32
ENSMUSG00000002768.7	Mea1	protein_coding	10.11	4.03	4.88	10.78
ENSMUSG00000002769.8	Gnmt	protein_coding	0.61	1.79	2.96	1.23
ENSMUSG00000002771.12	Grin2d	protein_coding	1.08	0.99	1.13	0.68
ENSMUSG00000002778.14	Kdelr1	protein_coding	5.61	1.09	5.64	12.35
ENSMUSG00000002781.19	Tmem143	protein_coding	18.8	24.64	22.29	16.82
ENSMUSG00000002791.16	Pdxk-ps	transcribed_unprocessed_pseudogene	0	0	0	0
ENSMUSG00000002797.9	Ggct	protein_coding	20.19	23.07	30.17	21.2
ENSMUSG00000002799.5	Jag2	protein_coding	13.86	16.88	13.51	14.63
ENSMUSG00000002803.13	Btbd6	protein_coding	20.1	16	15.78	15.21
ENSMUSG00000002804.3	Nudt14	protein_coding	1.39	2.97	2.01	1.25
ENSMUSG00000002808.6	Epdr1	protein_coding	18.14	21.8	23.06	29.88
ENSMUSG00000002812.4	Flii	protein_coding	68.81	76.03	79.15	50.89
ENSMUSG00000002814.15	Top3a	protein_coding	1.92	2.51	11.67	2.13
ENSMUSG00000002820.5	Atg4d	protein_coding	10.64	13.89	12.45	10.54
ENSMUSG00000002825.6	Qtrt1	protein_coding	18.65	19.2	12.97	16.25
ENSMUSG00000002831.13	Plin4	protein_coding	1.26	1.8	1.8	1.68
ENSMUSG00000002833.10	Hdgfrp2	protein_coding	58.4	78.27	61.27	57.73
ENSMUSG00000002835.8	Chaf1a	protein_coding	2.85	1.53	3.09	1.96
ENSMUSG00000002844.8	Adprh	protein_coding	18.87	21.87	18	19.89
ENSMUSG00000002845.14	Tmem39a	protein_coding	53.38	39.4	39.32	40.01
ENSMUSG00000002846.9	Timmdc1	protein_coding	10.42	11.7	10.59	10.83
ENSMUSG00000002847.6	Pla1a	protein_coding	0	0	0	0
ENSMUSG00000002870.8	Mcm2	protein_coding	0.63	1.09	1.82	1.39
ENSMUSG00000002871.14	Tpra1	protein_coding	40.88	34.74	23.28	65.09
ENSMUSG00000002881.14	Nab1	protein_coding	18.42	23.67	30.65	33.5
ENSMUSG00000002885.14	Adgre5	protein_coding	0.08	0.76	1.7	0.23
ENSMUSG00000002897.5	Il17ra	protein_coding	18.9	17.5	18.7	22.6
ENSMUSG00000002900.15	Lamb1	protein_coding	6.22	10.95	4.77	10.32
ENSMUSG00000002908.15	Kcnn1	protein_coding	1.84	3.08	2.03	2.15
ENSMUSG00000002910.10	Arrdc2	protein_coding	8.44	10.29	11.78	7.29
ENSMUSG00000002930.6	Ppp1r17	protein_coding	0	0.24	0	0
ENSMUSG00000002944.15	Cd36	protein_coding	0	0.45	0	0
ENSMUSG00000002948.19	Map2k7	protein_coding	42.84	47.12	49.3	41.24
ENSMUSG00000002949.15	Timm44	protein_coding	98.94	118.09	144.29	99.71
ENSMUSG00000002957.11	Ap2a2	protein_coding	60.13	68.64	60.1	56.49
ENSMUSG00000002963.17	Pnkp	protein_coding	25.69	55.64	44.1	79.19
ENSMUSG00000002968.8	Med25	protein_coding	48.47	51.68	40.3	45.32
ENSMUSG00000002980.14	Bcam	protein_coding	0	0	0.28	0
ENSMUSG00000002981.10	Clptm1	protein_coding	73.98	62.05	56.12	76.99
ENSMUSG00000002983.17	Relb	protein_coding	1.04	2.09	0.34	1.84
ENSMUSG00000002984.17	Tomm40	protein_coding	28.59	31.1	24.59	27.03
ENSMUSG00000002985.16	Apoe	protein_coding	12.72	16.26	13.91	23.79
ENSMUSG00000002992.17	Apoc2	protein_coding	0	0	0	0
ENSMUSG00000002996.17	Hbp1	protein_coding	55.46	59.85	65.27	58.73
ENSMUSG00000002997.15	Prkar2b	protein_coding	22.83	21.37	21.71	25.03
ENSMUSG00000003031.14	Cdkn1b	protein_coding	3.61	2.31	6.63	5.47
ENSMUSG00000003032.8	Klf4	protein_coding	0.48	0	0.35	0.11
ENSMUSG00000003033.14	Ap1m1	protein_coding	23.87	29.44	31.59	32.77
ENSMUSG00000003037.16	Rab8a	protein_coding	11.62	7.56	13.24	8.24
ENSMUSG00000003038.15	Hmgn2	protein_coding	87.11	98.22	95.12	102.14
ENSMUSG00000003039.8	Fam32a	protein_coding	19.28	18.59	20.84	18.29
ENSMUSG00000003051.13	Elf3	protein_coding	0	0	0	0
ENSMUSG00000003053.17	Cyp2c29	protein_coding	0	0.14	0	0
ENSMUSG00000003062.12	Stard3nl	protein_coding	195.04	165.13	171.99	192.88
ENSMUSG00000003068.15	Stk11	protein_coding	47.18	38.41	34.78	43.2
ENSMUSG00000003070.6	Efna2	protein_coding	0.9	0.75	0.7	1.27
ENSMUSG00000003072.15	Atp5d	protein_coding	53.44	51.09	64.09	70.18
ENSMUSG00000003099.11	Ppp5c	protein_coding	44.09	35.91	35.05	36.74
ENSMUSG00000003119.14	Cdk12	protein_coding	102.69	107.45	99.95	85.73
ENSMUSG00000003123.15	Lipe	protein_coding	22.46	31.48	25.97	21.63
ENSMUSG00000003131.6	Pafah1b2	protein_coding	47.56	38.33	43.16	51.63
ENSMUSG00000003134.10	Tbc1d8	protein_coding	20.81	42.93	25.69	23.86
ENSMUSG00000003135.15	Cnot11	protein_coding	16.22	17.72	11.23	12.02
ENSMUSG00000003153.10	Slc2a3	protein_coding	68.89	68.3	56.01	68.98
ENSMUSG00000003154.15	Foxj2	protein_coding	27.44	36.41	25.48	27.16
ENSMUSG00000003161.15	Sri	protein_coding	39.51	48.57	50.75	44.27
ENSMUSG00000003166.19	Dgcr2	protein_coding	14.75	20.36	17.35	20.99
ENSMUSG00000003184.15	Irf3	protein_coding	91.42	125.51	109.96	124.15
ENSMUSG00000003190.12	Bcl2l12	protein_coding	0	0	0	0
ENSMUSG00000003198.9	Zfp959	protein_coding	6.49	4.37	7.94	5.89
ENSMUSG00000003199.16	Mpnd	protein_coding	37.11	44.08	42.86	33.54
ENSMUSG00000003200.9	Sh3gl1	protein_coding	20.28	26.14	19.81	20.68
ENSMUSG00000003206.6	Ebi3	protein_coding	0.38	0	0	0.34
ENSMUSG00000003208.8	Ccdc94	protein_coding	4.95	2.07	0.64	1.17
ENSMUSG00000003226.6	Ranbp2	protein_coding	98.35	96.11	90.47	106.81
ENSMUSG00000003227.4	Edar	protein_coding	0.69	0.61	1.05	0.09
ENSMUSG00000003228.8	Grk5	protein_coding	2.98	3.92	3.99	3.62
ENSMUSG00000003233.11	Dvl3	protein_coding	25.66	26.46	20.63	23.71
ENSMUSG00000003234.15	Abcf3	protein_coding	88.25	93.18	83.36	97.02
ENSMUSG00000003235.12	Eif2b5	protein_coding	20.53	24.29	15.04	22.58
ENSMUSG00000003269.16	Cyth2	protein_coding	24.7	26.46	23.17	22.78
ENSMUSG00000003271.17	Sult2b1	protein_coding	13.13	14.72	12.68	11.01
ENSMUSG00000003273.14	Car11	protein_coding	230.92	260.74	210.55	307.27
ENSMUSG00000003279.16	Dlgap1	protein_coding	314.33	310.27	269.55	297.41
ENSMUSG00000003282.9	Plag1	protein_coding	20.38	18.62	31.18	17.58
ENSMUSG00000003283.13	Hck	protein_coding	0.37	0	0.36	0.16
ENSMUSG00000003299.9	Mrpl4	protein_coding	23.04	13.14	21.95	18.34
ENSMUSG00000003308.14	Keap1	protein_coding	11.68	9.94	9.66	8.26
ENSMUSG00000003309.13	Ap1m2	protein_coding	2.31	1.21	2.01	2.25
ENSMUSG00000003316.14	Glg1	protein_coding	42.9	32.47	40.37	46.6
ENSMUSG00000003341.8	Atp8b3	protein_coding	0.24	0	0.08	0.28
ENSMUSG00000003344.14	Btbd2	protein_coding	15.64	27.25	19.39	20.8
ENSMUSG00000003345.15	Csnk1g2	protein_coding	38.88	31.64	27.89	29.97
ENSMUSG00000003346.14	Abhd17a	protein_coding	27.92	24.85	25.78	23.83
ENSMUSG00000003348.9	Mob3a	protein_coding	0.95	1.15	2.23	2.4
ENSMUSG00000003352.13	Cacnb3	protein_coding	95	104.8	68.97	73.59
ENSMUSG00000003354.5	Ccdc65	protein_coding	6.44	5.19	6.43	6.79
ENSMUSG00000003355.6	Fkbp11	protein_coding	0.8	0	0	0
ENSMUSG00000003360.14	Ddx23	protein_coding	25.51	25.75	25.53	24.91
ENSMUSG00000003363.15	Pld3	protein_coding	123.91	143	114.77	126.82
ENSMUSG00000003378.9	Grik5	protein_coding	316.33	323.54	266.45	269.92
ENSMUSG00000003379.7	Cd79a	protein_coding	0	0	0	0
ENSMUSG00000003380.11	Rabac1	protein_coding	16.22	21.49	10.83	37.03
ENSMUSG00000003382.18	Etv3	protein_coding	30.63	28.65	27.67	29.36
ENSMUSG00000003402.13	Prkcsh	protein_coding	41.51	35.19	23.19	31.3
ENSMUSG00000003410.7	Elavl3	protein_coding	30.48	26.32	27.78	29.26
ENSMUSG00000003411.10	Rab3b	protein_coding	7.88	9.02	8.76	12.18
ENSMUSG00000003418.11	St8sia6	protein_coding	0.18	1.49	0.6	1.33
ENSMUSG00000003420.8	Fcgrt	protein_coding	0	0	0	0.68
ENSMUSG00000003421.13	Nosip	protein_coding	13.72	21.79	9.69	19.48
ENSMUSG00000003423.15	Pih1d1	protein_coding	15.27	22.08	15.98	24.81
ENSMUSG00000003429.11	Rps11	protein_coding	13.57	16.58	15.42	14.98
ENSMUSG00000003435.9	Supt5	protein_coding	64.47	81.07	58.55	68.23
ENSMUSG00000003436.11	Dll3	protein_coding	0	0	0.14	0
ENSMUSG00000003437.14	Paf1	protein_coding	97.5	72.7	106.21	109.89
ENSMUSG00000003438.17	Timm50	protein_coding	21.35	34.87	23.1	21.71
ENSMUSG00000003444.8	Med29	protein_coding	3.4	2.14	2.63	3.02
ENSMUSG00000003452.15	Bicd1	protein_coding	174.11	157.73	140.37	167.84
ENSMUSG00000003458.12	Ncstn	protein_coding	83.4	91.75	78.76	78.44
ENSMUSG00000003464.13	Pex19	protein_coding	27.05	28.14	26.95	34.99
ENSMUSG00000003469.9	Phyhip	protein_coding	21.08	20.67	35.54	20.15
ENSMUSG00000003476.15	Crhr2	protein_coding	0.29	0.13	0	0.24
ENSMUSG00000003477.5	Inmt	protein_coding	0	0	0	0
ENSMUSG00000003484.4	Cyp4f18	protein_coding	0	0	0	0
ENSMUSG00000003500.13	Impdh1	protein_coding	7.14	11.09	12.24	13.78
ENSMUSG00000003505.15	Psg18	protein_coding	0	0	0	0
ENSMUSG00000003518.13	Dusp3	protein_coding	23.2	19.51	21.21	29.19
ENSMUSG00000003526.11	Prodh	protein_coding	5.4	1.78	3.64	4.48
ENSMUSG00000003527.8	Dgcr14	protein_coding	12.9	16.77	11.99	15.37
ENSMUSG00000003528.14	Slc25a1	protein_coding	15.63	16.34	12.76	22.01
ENSMUSG00000003531.14	Dgcr6	protein_coding	36.37	29.31	28.82	33.39
ENSMUSG00000003534.17	Ddr1	protein_coding	4.08	3.98	3.37	5.1
ENSMUSG00000003541.6	Ier3	protein_coding	3.23	1.7	0.78	3.59
ENSMUSG00000003545.3	Fosb	protein_coding	1.47	0.63	1.13	1.78
ENSMUSG00000003546.9	Klc4	protein_coding	15.14	19.12	14.5	15.92
ENSMUSG00000003549.9	Ercc1	protein_coding	44.51	41.58	25.36	29.09
ENSMUSG00000003555.7	Cyp17a1	protein_coding	0	0	0	0
ENSMUSG00000003559.7	As3mt	protein_coding	1.37	1.9	1.99	1.21
ENSMUSG00000003573.15	Homer3	protein_coding	0.61	12.16	10.48	3.72
ENSMUSG00000003575.13	Crtc1	protein_coding	59.65	51.17	50.75	50.68
ENSMUSG00000003581.14	Rnf215	protein_coding	32.53	39.14	30.47	34.65
ENSMUSG00000003585.13	Sec14l2	protein_coding	5.07	5.67	1.64	7.5
ENSMUSG00000003604.14	Aven	protein_coding	10.41	12.14	12.38	12.27
ENSMUSG00000003617.16	Cp	protein_coding	3.15	0.75	0.83	0.37
ENSMUSG00000003623.4	Crot	protein_coding	14.96	10.25	14.07	14.3
ENSMUSG00000003644.17	Rps6ka1	protein_coding	1.47	2.49	4.03	0.99
ENSMUSG00000003657.8	Calb2	protein_coding	0	0.92	0.28	0
ENSMUSG00000003660.10	Snrnp200	protein_coding	28.45	24.81	21.87	31.35
ENSMUSG00000003662.10	Ciao1	protein_coding	28.06	36.86	32.32	19.45
ENSMUSG00000003665.6	Has1	protein_coding	1.66	1.72	2.32	3.41
ENSMUSG00000003680.15	Taf6l	protein_coding	14.62	12.27	12.43	15.16
ENSMUSG00000003721.14	Insig2	protein_coding	44.13	31.76	32.88	38.93
ENSMUSG00000003731.13	Kpna6	protein_coding	36.93	30.28	33.22	50.24
ENSMUSG00000003746.15	Man1a	protein_coding	23.17	34.32	44.5	47.99
ENSMUSG00000003752.9	Itpkc	protein_coding	5.79	3.38	5.85	6.33
ENSMUSG00000003762.13	Adck4	protein_coding	31.8	51.61	27.25	42.02
ENSMUSG00000003778.14	Brd8	protein_coding	87.5	96.09	93.65	90.01
ENSMUSG00000003779.15	Kif20a	protein_coding	0.12	0.13	0.49	0.13
ENSMUSG00000003808.18	Farsa	protein_coding	39.84	54.56	42.69	37.08
ENSMUSG00000003809.14	Gcdh	protein_coding	59.21	78.64	63.12	53.62
ENSMUSG00000003810.12	Mast2	protein_coding	81.11	91.38	64.48	81.57
ENSMUSG00000003812.13	Dnase2a	protein_coding	11.96	8.69	8.78	9.31
ENSMUSG00000003813.15	Rad23a	protein_coding	7.04	13.94	14.62	10.37
ENSMUSG00000003814.8	Calr	protein_coding	115.68	93.58	113.11	119.22
ENSMUSG00000003824.12	Syce2	protein_coding	2.63	5.98	4.39	4.12
ENSMUSG00000003847.16	Nfat5	protein_coding	178.01	168.99	149.21	158.95
ENSMUSG00000003848.14	Nob1	protein_coding	36.12	39.1	28.21	39.57
ENSMUSG00000003849.8	Nqo1	protein_coding	0.79	1.38	0.26	0.47
ENSMUSG00000003863.18	Ppfia3	protein_coding	42.11	44.52	41.76	38.77
ENSMUSG00000003865.16	Gys1	protein_coding	37.88	22.27	23.48	30.56
ENSMUSG00000003868.14	Ruvbl2	protein_coding	8.21	13.88	12.45	10.68
ENSMUSG00000003872.9	Lin7b	protein_coding	484.17	656.48	569.96	533.94
ENSMUSG00000003873.11	Bax	protein_coding	37.54	77.93	49.77	49.06
ENSMUSG00000003882.4	Il7r	protein_coding	0	0	0	0
ENSMUSG00000003923.14	Tfam	protein_coding	11.72	10.25	8.68	8.25
ENSMUSG00000003929.10	Zfp81	protein_coding	30.32	26.87	28.82	23.04
ENSMUSG00000003934.5	Efnb3	protein_coding	9.78	12.62	5.84	8.7
ENSMUSG00000003948.17	Mmd	protein_coding	46.21	46.33	48.4	49.32
ENSMUSG00000003949.16	Hlf	protein_coding	45.21	38.32	41.66	49.03
ENSMUSG00000003955.7	Fam162a	protein_coding	7.35	4.56	9.1	11.49
ENSMUSG00000003970.8	Rpl8	protein_coding	23.64	25.76	21.65	27.17
ENSMUSG00000003974.6	Grm3	protein_coding	33.89	37.01	29.92	27.3
ENSMUSG00000003992.14	Ssbp2	protein_coding	162.98	136.74	144.79	128.65
ENSMUSG00000004018.9	Fancl	protein_coding	14.76	16.25	16.32	8.55
ENSMUSG00000004031.13	Brinp2	protein_coding	83.02	76.87	70.65	208.59
ENSMUSG00000004032.10	Gstm5	protein_coding	20.53	23.81	30.03	24.29
ENSMUSG00000004035.12	Gstm7	protein_coding	0.93	1.81	2.04	1.92
ENSMUSG00000004038.9	Gstm3	protein_coding	0	0	0	0
ENSMUSG00000004040.16	Stat3	protein_coding	13.16	17.48	12.69	20.97
ENSMUSG00000004043.14	Stat5a	protein_coding	0.5	0.1	0.09	0.61
ENSMUSG00000004044.9	Ptrf	protein_coding	0	0	0	0.09
ENSMUSG00000004054.8	Map3k11	protein_coding	3.74	2.13	2.63	3.78
ENSMUSG00000004056.15	Akt2	protein_coding	10.55	13.43	21.4	14.24
ENSMUSG00000004069.16	Dnaja3	protein_coding	49.04	42.9	47.27	36.27
ENSMUSG00000004070.15	Hmox2	protein_coding	22.15	12.63	20.03	22.47
ENSMUSG00000004071.12	Cdip1	protein_coding	47.15	46.44	40.02	49.68
ENSMUSG00000004085.14	Zak	protein_coding	1.54	1.7	2.59	2.34
ENSMUSG00000004096.8	Cwc15	protein_coding	12.83	20.03	26.4	20.26
ENSMUSG00000004098.7	Col5a3	protein_coding	0.62	1.33	0.65	1.13
ENSMUSG00000004099.15	Dnmt1	protein_coding	16.87	18.37	17.35	17.3
ENSMUSG00000004100.11	Ppan	protein_coding	28.91	31.95	31.77	47.16
ENSMUSG00000004105.8	Angptl2	protein_coding	16.54	16.44	18.62	19.12
ENSMUSG00000004110.14	Cacna1e	protein_coding	277.12	268.41	236.03	259.52
ENSMUSG00000004113.18	Cacna1b	protein_coding	104.12	102.58	85.75	90.73
ENSMUSG00000004127.12	Trmt10a	protein_coding	13.52	17.66	7.51	7.08
ENSMUSG00000004151.16	Etv1	protein_coding	23.12	25.37	30.85	32.26
ENSMUSG00000004187.10	Kifc2	protein_coding	172.78	201.44	181.71	190.15
ENSMUSG00000004207.14	Psap	protein_coding	56.73	58.09	52.81	61.28
ENSMUSG00000004221.16	Ikbkg	protein_coding	15.56	12.99	16.75	14.19
ENSMUSG00000004231.15	Pax2	protein_coding	0.23	0	0	0
ENSMUSG00000004233.14	Wars2	protein_coding	4.97	5.26	6.47	6.36
ENSMUSG00000004263.15	Atn1	protein_coding	28.09	27.44	22.14	26.15
ENSMUSG00000004264.17	Phb2	protein_coding	49.98	56.11	51.1	54.43
ENSMUSG00000004266.15	Ptpn6	protein_coding	0.51	0.96	0	0.83
ENSMUSG00000004267.16	Eno2	protein_coding	258.54	288.14	243.75	263.67
ENSMUSG00000004268.11	Emg1	protein_coding	50.48	41.41	35.34	39.7
ENSMUSG00000004270.13	Lpcat3	protein_coding	15.79	13.55	19.7	17.23
ENSMUSG00000004285.12	Atp6v1f	protein_coding	7.94	6.02	21.64	16.38
ENSMUSG00000004296.14	Il12b	protein_coding	0	0	0	0
ENSMUSG00000004317.14	Clcn5	protein_coding	5.94	4.57	6.23	5.96
ENSMUSG00000004319.15	Clcn3	protein_coding	97.79	92.28	103.93	107.53
ENSMUSG00000004328.15	Hif3a	protein_coding	4.71	4.64	3.99	2.39
ENSMUSG00000004341.7	Gpx6	protein_coding	0	0	0	0
ENSMUSG00000004344.11	Gpx5	protein_coding	0	0	0	0
ENSMUSG00000004347.16	Pde1c	protein_coding	3.68	2.37	1.31	0.78
ENSMUSG00000004356.7	Utp20	protein_coding	18.03	21.04	17.91	17.86
ENSMUSG00000004359.16	Spic	protein_coding	0	0	0	0
ENSMUSG00000004360.8	9330159F19Rik	protein_coding	105.4	90.56	83.03	93.17
ENSMUSG00000004364.14	Cul3	protein_coding	72.89	67.51	69.86	80.64
ENSMUSG00000004366.3	Sst	protein_coding	1.19	14.27	4.57	4.35
ENSMUSG00000004371.14	Il11	protein_coding	0.2	0.63	0.47	0.18
ENSMUSG00000004383.17	Large	protein_coding	165.76	154.48	185.67	160.67
ENSMUSG00000004393.10	Ddx56	protein_coding	18.39	24.27	18.68	19.94
ENSMUSG00000004394.12	Tmed4	protein_coding	52.21	58.15	56.29	55.17
ENSMUSG00000004415.15	Col26a1	protein_coding	12.81	11.14	11.63	12.83
ENSMUSG00000004446.12	Bid	protein_coding	6.57	2.62	4.8	5.03
ENSMUSG00000004451.14	Ralb	protein_coding	10.67	11.57	14.4	13.42
ENSMUSG00000004455.16	Ppp1cc	protein_coding	106.88	120.92	94.4	104.64
ENSMUSG00000004460.16	Dnajb11	protein_coding	41.88	32.27	40.59	49.08
ENSMUSG00000004462.6	Tbccd1	protein_coding	5.88	5.96	6.62	4.94
ENSMUSG00000004473.10	Clec11a	protein_coding	5.02	3.69	4.51	3.13
ENSMUSG00000004500.9	Zfp324	protein_coding	9.19	9.83	7.23	7.93
ENSMUSG00000004508.6	Gab2	protein_coding	8.8	8.62	9.58	8.15
ENSMUSG00000004530.12	Coro1c	protein_coding	53.75	64.11	46.79	53.87
ENSMUSG00000004535.12	Tax1bp1	protein_coding	116.31	101.68	107.06	117.03
ENSMUSG00000004540.7	Psg17	protein_coding	0	0	0.18	0.65
ENSMUSG00000004542.15	Psg19	protein_coding	0	0.74	0	0
ENSMUSG00000004552.16	Ctse	protein_coding	0	0	0	0
ENSMUSG00000004558.14	Ndrg2	protein_coding	18.53	16.82	21.62	17.14
ENSMUSG00000004561.14	Mettl17	protein_coding	47.62	66.61	48.53	43.95
ENSMUSG00000004562.16	Arhgef40	protein_coding	2.19	3.28	3.87	5.35
ENSMUSG00000004565.15	Pnpla6	protein_coding	112.18	95.85	85.23	96.57
ENSMUSG00000004567.16	Mcoln1	protein_coding	252.59	290.04	263.27	265.24
ENSMUSG00000004568.12	Arhgef18	protein_coding	22.9	21.23	22.64	19.88
ENSMUSG00000004591.16	Pkn2	protein_coding	58.1	55.94	61.97	49.57
ENSMUSG00000004609.11	Cd33	protein_coding	0.24	0.58	0.17	0.16
ENSMUSG00000004610.4	Etfb	protein_coding	1.33	8.4	4.81	7.12
ENSMUSG00000004612.9	Nkg7	protein_coding	0	0	0	0
ENSMUSG00000004613.7	Lim2	protein_coding	0	0	0	0
ENSMUSG00000004626.14	Stxbp2	protein_coding	229.06	290.78	247.31	200.23
ENSMUSG00000004630.18	Pcp2	protein_coding	12.51	16.7	25.51	15.19
ENSMUSG00000004631.15	Sgce	protein_coding	38.63	29.92	49.45	42.57
ENSMUSG00000004633.17	Chn2	protein_coding	21.69	6.11	12.81	6.7
ENSMUSG00000004637.15	Wwox	protein_coding	21.7	21.58	20.16	19.79
ENSMUSG00000004642.13	Slbp	protein_coding	27.69	25.78	23.57	23.69
ENSMUSG00000004651.6	Tyr	protein_coding	0	0.23	0.3	0.05
ENSMUSG00000004654.6	Ghrhr	protein_coding	0	0	0	0
ENSMUSG00000004655.5	Aqp1	protein_coding	1.13	0	0.14	0.62
ENSMUSG00000004661.15	Arid3b	protein_coding	26.05	24.58	21.83	29.56
ENSMUSG00000004665.10	Cnn2	protein_coding	0.46	0.79	0.15	0.4
ENSMUSG00000004667.18	Polr2e	protein_coding	15.93	20.42	16.53	21.83
ENSMUSG00000004668.14	Abca13	protein_coding	0.1	0.11	0.04	0.13
ENSMUSG00000004677.15	Myo9b	protein_coding	66.7	69.56	60.08	61.57
ENSMUSG00000004698.10	Hdac9	protein_coding	57.9	70.19	66.73	70.22
ENSMUSG00000004707.14	Ly9	protein_coding	0	0	0	0
ENSMUSG00000004709.14	Cd244	protein_coding	0.09	0	0	0
ENSMUSG00000004730.14	Adgre1	protein_coding	0	0.12	0.34	0
ENSMUSG00000004748.5	Mtfp1	protein_coding	14.67	17.23	15.35	19.1
ENSMUSG00000004768.14	Rab23	protein_coding	33.74	33.55	50.22	41.07
ENSMUSG00000004771.12	Rab11a	protein_coding	39.85	41.76	34	36.4
ENSMUSG00000004788.11	Eif2b2	protein_coding	54.82	50.88	49.45	58.53
ENSMUSG00000004789.9	Dlst	protein_coding	49.25	54.02	45.11	46.52
ENSMUSG00000004791.6	Pgf	protein_coding	0.78	0	0.5	0.23
ENSMUSG00000004798.14	Ulk2	protein_coding	57.56	45.94	60.86	58.89
ENSMUSG00000004814.10	Ccl24	protein_coding	0.67	0	0	0
ENSMUSG00000004815.12	Dgkq	protein_coding	35.46	58.1	49.08	43.87
ENSMUSG00000004821.1	Tmed11	protein_coding	0	0	0	0
ENSMUSG00000004837.2	Grap	protein_coding	0	0	0	0
ENSMUSG00000004842.18	Pou1f1	protein_coding	0	0	0	0
ENSMUSG00000004843.6	Chmp2b	protein_coding	12.46	12.32	9.98	14.8
ENSMUSG00000004846.10	Plod3	protein_coding	16.24	29.04	19.92	17.07
ENSMUSG00000004849.14	Ap1s1	protein_coding	15.28	7.2	15.11	8.65
ENSMUSG00000004864.12	Mapk13	protein_coding	1.22	0.95	2.06	0.27
ENSMUSG00000004865.15	Srpk1	protein_coding	215.37	219.03	206.2	202.04
ENSMUSG00000004872.15	Pax3	protein_coding	0	0	0.11	0
ENSMUSG00000004880.11	Lbr	protein_coding	21.75	24.13	25.35	21.96
ENSMUSG00000004885.5	Crabp2	protein_coding	1.07	2.84	2.07	1.44
ENSMUSG00000004891.16	Nes	protein_coding	0.17	0.35	0.11	0.2
ENSMUSG00000004892.13	Bcan	protein_coding	14.01	9.3	9.09	17.34
ENSMUSG00000004894.10	Hapln2	protein_coding	3.29	2.57	2.51	7.58
ENSMUSG00000004895.9	Prcc	protein_coding	8.25	8.2	6.39	7.43
ENSMUSG00000004896.16	Rrnad1	protein_coding	69.5	64.87	54.08	55.95
ENSMUSG00000004897.16	Hdgf	protein_coding	37.92	32.39	33.21	35.09
ENSMUSG00000004902.7	Slc25a18	protein_coding	6.35	3.2	2.58	5.25
ENSMUSG00000004929.12	Thop1	protein_coding	11.21	18.45	11.56	13.37
ENSMUSG00000004931.10	Apba3	protein_coding	4.75	7.41	4.77	3.86
ENSMUSG00000004933.17	Matk	protein_coding	284.24	342.26	283.14	321.09
ENSMUSG00000004934.13	Pias4	protein_coding	10.48	15.64	14.83	12.84
ENSMUSG00000004936.8	Map2k1	protein_coding	44.4	57.79	46.44	48.28
ENSMUSG00000004937.5	Sgta	protein_coding	23.14	28.21	26.03	28.62
ENSMUSG00000004939.6	Nmrk2	protein_coding	0	0.45	1.25	0.42
ENSMUSG00000004945.15	Tmem242	protein_coding	4.89	7.06	10.38	12.54
ENSMUSG00000004947.15	Dtx2	protein_coding	4.06	5.99	5.68	6.34
ENSMUSG00000004948.12	Zp3	protein_coding	0	0	0	0
ENSMUSG00000004951.10	Hspb1	protein_coding	0	0	0	0
ENSMUSG00000004952.13	Rasa4	protein_coding	17.86	16.28	9.43	24.4
ENSMUSG00000004961.7	Syt5	protein_coding	57.4	64.67	46.89	57.85
ENSMUSG00000004980.16	Hnrnpa2b1	protein_coding	1054.01	1031.43	1034.32	926.94
ENSMUSG00000004988.9	Fxyd4	protein_coding	13.55	8.3	10.24	17.62
ENSMUSG00000004994.12	Ccdc130	protein_coding	23.58	21.27	24.57	16.49
ENSMUSG00000004996.9	Mri1	protein_coding	23.67	29.98	33.75	31.92
ENSMUSG00000005034.15	Prkacb	protein_coding	97.34	97.12	98.78	99.92
ENSMUSG00000005043.13	Sgsh	protein_coding	0.58	0.17	0.33	0.21
ENSMUSG00000005045.16	Chd5	protein_coding	57.14	68.02	62.79	62.81
ENSMUSG00000005054.6	Cstb	protein_coding	8.32	10.38	14.86	15.23
ENSMUSG00000005057.13	Sh2b2	protein_coding	7.9	10.89	9.17	7.83
ENSMUSG00000005069.12	Pex5	protein_coding	17.71	17.84	23.87	18.94
ENSMUSG00000005078.16	Jkamp	protein_coding	37.34	31.34	47.54	45.52
ENSMUSG00000005087.17	Cd44	protein_coding	0.8	0.48	0.73	0.91
ENSMUSG00000005089.15	Slc1a2	protein_coding	195.47	182.72	229.77	185.63
ENSMUSG00000005102.13	Eif2ak4	protein_coding	19.38	18.5	21.61	27.53
ENSMUSG00000005103.12	Wdr1	protein_coding	38.27	45.87	45.84	45.51
ENSMUSG00000005107.13	Slc2a9	protein_coding	0.5	0.36	0.65	0.93
ENSMUSG00000005124.9	Wisp1	protein_coding	13.88	9.08	9.49	9.39
ENSMUSG00000005125.12	Ndrg1	protein_coding	3.58	4.57	3.37	4.86
ENSMUSG00000005131.3	4930550C14Rik	protein_coding	0.36	1.12	0.34	0
ENSMUSG00000005142.10	Man2b1	protein_coding	44.26	46.2	42.71	42.09
ENSMUSG00000005148.7	Klf5	protein_coding	3.03	4.37	2.7	4.94
ENSMUSG00000005150.16	Wdr83	protein_coding	68.76	67.73	71.87	65.08
ENSMUSG00000005161.15	Prdx2	protein_coding	58	85.42	71.15	67.22
ENSMUSG00000005198.15	Polr2a	protein_coding	18.06	18.46	13.79	16.09
ENSMUSG00000005202.2	Shbg	protein_coding	0	0	0	0
ENSMUSG00000005204.12	Senp3	protein_coding	146.95	149.21	133.36	137.75
ENSMUSG00000005220.10	Corin	protein_coding	0.38	0	0.15	0.2
ENSMUSG00000005225.15	Plekha8	protein_coding	9.9	9.59	10.6	9.56
ENSMUSG00000005232.11	G6pc2	protein_coding	0	0.24	0	0
ENSMUSG00000005233.16	Spc25	protein_coding	0	0.41	0	0.35
ENSMUSG00000005237.14	Dnah2	protein_coding	1.63	2.79	0.61	3.17
ENSMUSG00000005251.14	Ripk4	protein_coding	0	0	0.2	0
ENSMUSG00000005262.12	Ufd1l	protein_coding	141.35	164.1	139.03	149.97
ENSMUSG00000005267.13	Zfp287	protein_coding	36.24	37.54	39.17	36.61
ENSMUSG00000005268.20	Prlr	protein_coding	0.31	1.66	0.5	0.68
ENSMUSG00000005299.6	Letm1	protein_coding	22.46	24.04	23.23	18.57
ENSMUSG00000005312.14	Ubqln1	protein_coding	18.86	20.07	22.55	22.33
ENSMUSG00000005320.9	Fgfr4	protein_coding	0	0.34	0	0
ENSMUSG00000005338.13	Cadm3	protein_coding	309.46	317	284.31	269.77
ENSMUSG00000005339.10	Fcer1a	protein_coding	0	0	0	0
ENSMUSG00000005354.15	Txn2	protein_coding	24.9	19.88	22.64	26.67
ENSMUSG00000005355.8	Casp14	protein_coding	0	0.17	0	0
ENSMUSG00000005357.8	Slc1a6	protein_coding	3.32	3.26	1.43	3.9
ENSMUSG00000005360.14	Slc1a3	protein_coding	6.76	7.31	4.39	3.53
ENSMUSG00000005362.14	Crbn	protein_coding	41.8	42.15	47.83	48
ENSMUSG00000005364.11	Il5ra	protein_coding	2.27	1.49	2.13	3.23
ENSMUSG00000005370.3	Msh6	protein_coding	11.58	12.51	12.5	14.32
ENSMUSG00000005371.14	Fbxo11	protein_coding	77.16	72.27	67.61	66.36
ENSMUSG00000005373.13	Mlxipl	protein_coding	0.69	0.35	0	0.64
ENSMUSG00000005374.13	Tbl2	protein_coding	9.77	12.09	5.14	9.76
ENSMUSG00000005378.17	Wbscr22	protein_coding	89.82	113.18	94.64	89.39
ENSMUSG00000005397.7	Nid1	protein_coding	0.11	0.12	0.06	0.35
ENSMUSG00000005410.5	Mcm5	protein_coding	0.42	0.44	0.51	0.65
ENSMUSG00000005413.7	Hmox1	protein_coding	1.27	1.59	0.98	2.24
ENSMUSG00000005417.17	Mprip	protein_coding	151.05	168.09	156.99	160.66
ENSMUSG00000005442.13	Cic	protein_coding	42.22	39.95	38.49	45.47
ENSMUSG00000005447.12	Pafah1b3	protein_coding	7.3	2.84	3.71	4.26
ENSMUSG00000005465.9	Il27ra	protein_coding	0.28	0	0	0
ENSMUSG00000005469.10	Prkaca	protein_coding	15.33	16.63	15	19.09
ENSMUSG00000005470.8	Asf1b	protein_coding	6.24	0.7	1.94	2.98
ENSMUSG00000005474.9	Myl10	protein_coding	0	0	0	0
ENSMUSG00000005481.17	Ddx39	protein_coding	35.9	42.86	32.2	27.98
ENSMUSG00000005483.9	Dnajb1	protein_coding	11.07	11.86	7.96	8.28
ENSMUSG00000005493.15	Msh4	protein_coding	0.94	1.19	1.76	1.96
ENSMUSG00000005501.14	Usp40	protein_coding	83.1	80.8	77.62	70.16
ENSMUSG00000005503.8	Evx1	protein_coding	0	0	0	0
ENSMUSG00000005505.12	Kbtbd4	protein_coding	20.46	20.45	17.26	17.69
ENSMUSG00000005506.16	Celf1	protein_coding	143.1	152.45	144.67	126.29
ENSMUSG00000005510.9	Ndufs3	protein_coding	80.08	87.64	70.65	65.04
ENSMUSG00000005514.14	Por	protein_coding	25.75	18.49	21.71	25.81
ENSMUSG00000005533.10	Igf1r	protein_coding	65.51	70.61	64.62	71.56
ENSMUSG00000005534.10	Insr	protein_coding	83.39	81.2	86.38	87.66
ENSMUSG00000005540.10	Fcer2a	protein_coding	0.68	3.97	0.9	2.91
ENSMUSG00000005547.14	Cyp2a5	protein_coding	0	0	0	0
ENSMUSG00000005553.14	Atp4a	protein_coding	1.07	0	1.06	3.59
ENSMUSG00000005566.14	Trim28	protein_coding	134.7	162.71	146.37	122.75
ENSMUSG00000005575.16	Ube2m	protein_coding	15.3	11.8	10.28	7.64
ENSMUSG00000005580.11	Adcy9	protein_coding	31.97	30.47	26.96	34.48
ENSMUSG00000005583.16	Mef2c	protein_coding	394.91	371.88	334.27	337.74
ENSMUSG00000005609.16	Ctr9	protein_coding	42.36	40.77	50.37	53.73
ENSMUSG00000005610.17	Eif4g2	protein_coding	220.33	231.68	250.62	259.24
ENSMUSG00000005611.15	Mrvi1	protein_coding	0	0.41	0	0.49
ENSMUSG00000005615.14	Pcyt1a	protein_coding	21.18	17.32	16.35	12.49
ENSMUSG00000005621.11	Zfp592	protein_coding	12.62	15.79	17.41	16.48
ENSMUSG00000005625.15	Psmd4	protein_coding	69.35	53.61	62.74	55.18
ENSMUSG00000005628.12	Tmod4	protein_coding	1.58	1.12	0.34	0.86
ENSMUSG00000005640.11	Insrr	protein_coding	0	0	0	0.06
ENSMUSG00000005649.17	Cabp5	protein_coding	0.22	0.73	0	0
ENSMUSG00000005656.8	Snx6	protein_coding	16.43	21.76	14.72	20.05
ENSMUSG00000005667.8	Mthfd2	protein_coding	8.49	3.84	5.72	9.26
ENSMUSG00000005672.12	Kit	protein_coding	5.49	5.21	3.42	4.71
ENSMUSG00000005674.9	Tomm40l	protein_coding	25.58	23.24	19.92	18.52
ENSMUSG00000005677.14	Nr1i3	protein_coding	1.47	2.05	1.19	0.55
ENSMUSG00000005681.12	Apoa2	protein_coding	0	5.43	0	4.16
ENSMUSG00000005682.8	Pan2	protein_coding	24.11	26.84	22.89	21.11
ENSMUSG00000005683.7	Cs	protein_coding	34.67	35.72	28.92	39.55
ENSMUSG00000005686.16	Ampd3	protein_coding	9.26	11.42	10.85	10.37
ENSMUSG00000005687.14	Bcas2	protein_coding	63.1	61.12	60.68	54.07
ENSMUSG00000005696.11	Sh2d1a	protein_coding	16.94	18.2	12.92	14.65
ENSMUSG00000005698.15	Ctcf	protein_coding	44	40.3	38.3	43.23
ENSMUSG00000005699.15	Pard6a	protein_coding	7.61	6.53	10.04	10.09
ENSMUSG00000005705.10	Agrp	protein_coding	0	1.05	0	0
ENSMUSG00000005716.16	Pvalb	protein_coding	1.55	0	0	0.93
ENSMUSG00000005718.7	Tfap4	protein_coding	0.73	1.14	0.53	0.8
ENSMUSG00000005732.14	Ranbp1	protein_coding	19.75	14.88	19.43	17.53
ENSMUSG00000005763.15	Cd247	protein_coding	11.03	9.74	3.79	10.17
ENSMUSG00000005774.12	Rfx5	protein_coding	29.71	23.5	28.16	26.36
ENSMUSG00000005779.12	Psmb4	protein_coding	93.38	83.61	84.92	69.27
ENSMUSG00000005800.2	Mmp8	protein_coding	0	0	0	0
ENSMUSG00000005802.12	Slc30a4	protein_coding	15.77	15.33	13.49	18.9
ENSMUSG00000005803.14	Sqrdl	protein_coding	0	0.97	0	0.42
ENSMUSG00000005804.14	Bloc1s6	protein_coding	8.43	9.57	9.36	8.81
ENSMUSG00000005813.12	Metap1	protein_coding	66.26	66.49	56.55	64.62
ENSMUSG00000005823.8	Gpr108	protein_coding	18.37	17.58	20.98	18.63
ENSMUSG00000005824.6	Tnfsf14	protein_coding	0	0	0	0
ENSMUSG00000005836.8	Gata6	protein_coding	0	0	0	0
ENSMUSG00000005846.11	Rsl1d1	protein_coding	41.9	46.83	42.78	35.3
ENSMUSG00000005864.7	Cnga2	protein_coding	1.66	1.11	0.8	1.25
ENSMUSG00000005871.14	Apc	protein_coding	311.18	299.08	273.95	286.3
ENSMUSG00000005873.5	Reep5	protein_coding	53.02	46.21	54.64	61.02
ENSMUSG00000005881.13	Ergic3	protein_coding	110.91	115.36	145.47	174.54
ENSMUSG00000005882.18	Uqcc1	protein_coding	16.41	24.15	17.74	19.78
ENSMUSG00000005883.15	Spo11	protein_coding	0.26	0.54	0	0.44
ENSMUSG00000005886.14	Ncoa2	protein_coding	90.58	83.68	82.83	100.56
ENSMUSG00000005891.6	Prl4a1	protein_coding	0	0	0	0
ENSMUSG00000005892.4	Trh	protein_coding	0	0.64	0	0.27
ENSMUSG00000005893.14	Nr2c2	protein_coding	81.37	73.62	75.5	77.18
ENSMUSG00000005897.14	Nr2c1	protein_coding	11.05	12.84	15.84	14.66
ENSMUSG00000005899.12	Smpd4	protein_coding	216.16	259.96	198.97	202.59
ENSMUSG00000005907.14	Pex1	protein_coding	109.46	108.86	112.43	114.88
ENSMUSG00000005917.15	Otx1	protein_coding	3.17	3.97	5.22	3.88
ENSMUSG00000005936.18	Kctd20	protein_coding	31.82	28.65	28.57	29.27
ENSMUSG00000005947.11	Itgae	protein_coding	0.09	0.29	0.36	0.16
ENSMUSG00000005949.9	Ctns	protein_coding	35.13	55.48	27.65	37.5
ENSMUSG00000005950.14	P2rx5	protein_coding	0.16	0.65	1.06	0.14
ENSMUSG00000005951.13	Shpk	protein_coding	1.57	1.77	2.53	2.63
ENSMUSG00000005952.15	Trpv1	protein_coding	1.5	0.72	2.91	4.17
ENSMUSG00000005958.14	Ephb3	protein_coding	4.83	6.4	3.47	3.35
ENSMUSG00000005968.14	Tuft1	protein_coding	0.71	0.74	0.86	0.13
ENSMUSG00000005973.6	Rcn1	protein_coding	1.73	1.83	1.8	2.03
ENSMUSG00000005980.15	Dnase1	protein_coding	8.47	9.17	6.11	9.61
ENSMUSG00000005981.11	Trap1	protein_coding	32.71	49.72	32.02	33.17
ENSMUSG00000005982.13	Naa60	protein_coding	36.88	52.68	47.01	45.6
ENSMUSG00000005983.15	1700037C18Rik	protein_coding	3.89	1.48	2.1	2.43
ENSMUSG00000005986.15	Ankrd13d	protein_coding	66.36	60.74	63.98	76.6
ENSMUSG00000005994.14	Tyrp1	protein_coding	0	0	0	0
ENSMUSG00000006005.17	Tpr	protein_coding	182.54	137.53	130.68	137.59
ENSMUSG00000006007.14	Pdc	protein_coding	0.38	0	0.1	0
ENSMUSG00000006010.14	BC003331	protein_coding	80.08	71.85	60.93	93.08
ENSMUSG00000006014.16	Prg4	protein_coding	4.33	2.41	2.24	1.88
ENSMUSG00000006019.15	Dhx34	protein_coding	4.84	7.24	7.94	7.16
ENSMUSG00000006021.5	Kptn	protein_coding	40.2	83.78	43.19	46.95
ENSMUSG00000006024.13	Napa	protein_coding	101.65	135.04	103.09	130.68
ENSMUSG00000006050.11	Sra1	protein_coding	96.38	109.91	92.86	91.64
ENSMUSG00000006056.13	Calcoco2	protein_coding	0	0	0	0
ENSMUSG00000006057.15	Atp5g1	protein_coding	32.5	45.12	64.22	56.24
ENSMUSG00000006058.10	Snf8	protein_coding	48.33	53.41	49.73	32.63
ENSMUSG00000006095.12	Tbcb	protein_coding	72.99	68.79	54.15	67.54
ENSMUSG00000006127.9	Inpp5k	protein_coding	54.59	49.86	41.98	53.43
ENSMUSG00000006134.3	Crkl	protein_coding	9.55	9.04	8.45	7.75
ENSMUSG00000006143.12	Upk3bl	protein_coding	0	0	0	0
ENSMUSG00000006154.13	Eps8l1	protein_coding	10.57	8.82	9.97	6.38
ENSMUSG00000006169.19	Clint1	protein_coding	28.46	24.24	27.53	24.5
ENSMUSG00000006179.8	Prss16	protein_coding	1.99	0.56	2.58	2.91
ENSMUSG00000006191.17	Cdkal1	protein_coding	27.53	37.77	28.04	31.16
ENSMUSG00000006200.3	Rhox6	protein_coding	0	0	0	0
ENSMUSG00000006204.5	5430419D17Rik	protein_coding	0	0	0	0
ENSMUSG00000006205.13	Htra1	protein_coding	2.02	2.66	3.53	2.24
ENSMUSG00000006215.12	Zbtb17	protein_coding	15.7	21.82	15.15	26.81
ENSMUSG00000006216.10	Clcnkb	protein_coding	0	0	0	0
ENSMUSG00000006218.4	Fam131c	protein_coding	0	0	0	0
ENSMUSG00000006219.12	Fblim1	protein_coding	0.12	0.62	0	0.11
ENSMUSG00000006221.7	Hspb7	protein_coding	0	0	0.13	0.12
ENSMUSG00000006235.5	Epor	protein_coding	7.57	6.08	3.77	3.63
ENSMUSG00000006241.15	Ccdc159	protein_coding	9.71	10.42	11.97	14.62
ENSMUSG00000006262.15	Mob1b	protein_coding	35.04	30.14	31.43	34.95
ENSMUSG00000006269.7	Atp6v1b1	protein_coding	3.4	4.97	2.52	2.54
ENSMUSG00000006270.7	Vax1	protein_coding	0	0	0	0
ENSMUSG00000006273.14	Atp6v1b2	protein_coding	166.5	163.63	152.67	153.84
ENSMUSG00000006276.9	Eps15l1	protein_coding	52.4	58.3	48.39	48.43
ENSMUSG00000006281.7	Tep1	protein_coding	1.78	1.97	2.21	1.42
ENSMUSG00000006288.7	Ttc5	protein_coding	49.76	57.89	40.68	49.62
ENSMUSG00000006289.14	Osgep	protein_coding	23.88	23.46	24.41	24.47
ENSMUSG00000006299.13	Aamp	protein_coding	10.96	17.16	12.51	12.58
ENSMUSG00000006301.17	Tmbim1	protein_coding	17.7	18.34	20.74	22.01
ENSMUSG00000006304.14	Arpc2	protein_coding	67.12	67.49	63.47	66.14
ENSMUSG00000006307.16	Kmt2b	protein_coding	82.93	103.33	101.3	90.3
ENSMUSG00000006310.10	Zbtb32	protein_coding	2.16	1.91	3.03	2.55
ENSMUSG00000006311.8	Etv2	protein_coding	0	0	0	0
ENSMUSG00000006313.5	Upk1a	protein_coding	2.08	3.1	1.15	1.05
ENSMUSG00000006315.9	Tmem147	protein_coding	33.36	45.86	35.99	46.35
ENSMUSG00000006333.14	Rps9	protein_coding	43.77	37.18	38.57	39.8
ENSMUSG00000006335.16	Tfpt	protein_coding	3.48	8.19	11.53	8.82
ENSMUSG00000006342.14	Susd2	protein_coding	21.25	15.16	20.06	19.81
ENSMUSG00000006344.16	Ggt5	protein_coding	0	0.16	0	0.07
ENSMUSG00000006345.10	Ggt1	protein_coding	1.32	0	0.63	0.59
ENSMUSG00000006356.10	Crip2	protein_coding	14.66	28.11	12.99	18.61
ENSMUSG00000006360.11	Crip1	protein_coding	0.22	0	0	0
ENSMUSG00000006362.15	Cbfa2t3	protein_coding	8.56	12.3	10.77	14.04
ENSMUSG00000006369.14	Fbln1	protein_coding	0.92	0.39	0.54	0.09
ENSMUSG00000006373.10	Pgrmc1	protein_coding	42.23	39.58	44.77	56.78
ENSMUSG00000006378.13	Gcat	protein_coding	0.8	2.1	1.22	0.98
ENSMUSG00000006386.15	Tek	protein_coding	1.69	3.03	2.01	2.23
ENSMUSG00000006389.12	Mpl	protein_coding	1	1.29	0.48	0.9
ENSMUSG00000006390.15	Elovl1	protein_coding	49.33	41.46	29.99	36.21
ENSMUSG00000006392.16	Med8	protein_coding	57.66	57.08	59.95	55.28
ENSMUSG00000006395.16	Hyi	polymorphic_pseudogene	48.73	55.47	34.49	36.21
ENSMUSG00000006398.15	Cdc20	protein_coding	0	0	0	0.2
ENSMUSG00000006403.12	Adamts4	protein_coding	1.04	0.49	0.62	0.73
ENSMUSG00000006411.12	Nectin4	protein_coding	0.49	0.47	0.22	0.89
ENSMUSG00000006412.10	Pfdn2	protein_coding	28.14	18.4	11.93	19.39
ENSMUSG00000006418.17	Rnf114	protein_coding	51.03	40.95	39.56	45.42
ENSMUSG00000006423.15	C330007P06Rik	protein_coding	34.05	24.84	28.92	28.16
ENSMUSG00000006435.15	Neurl1a	protein_coding	9.03	7.63	7.51	12.27
ENSMUSG00000006442.10	Srm	protein_coding	23.44	18.83	23.29	23.06
ENSMUSG00000006445.3	Epha2	protein_coding	0	0	0	0.24
ENSMUSG00000006456.10	Rbm14	protein_coding	12.29	12.64	14.83	12.06
ENSMUSG00000006457.3	Actn3	protein_coding	1.47	1.56	1.89	0.56
ENSMUSG00000006462.6	A530013C23Rik	lincRNA	0.85	0.3	0.52	0.87
ENSMUSG00000006463.13	Zdhhc24	protein_coding	52.25	70.29	60.09	60.98
ENSMUSG00000006464.8	Bbs1	protein_coding	31.78	37.16	30.42	34.69
ENSMUSG00000006469.13	Slc34a3	protein_coding	0	0	0	0
ENSMUSG00000006471.17	Ndor1	protein_coding	65.85	79.76	49.73	56.55
ENSMUSG00000006476.19	Nsmf	protein_coding	118.66	179.35	150.05	145.74
ENSMUSG00000006488.16	Prl7a1	protein_coding	0	0	0	0
ENSMUSG00000006490.2	Prl8a9	protein_coding	0	0	0	0
ENSMUSG00000006494.11	Pdk1	protein_coding	44.2	44.99	50.04	44.08
ENSMUSG00000006498.16	Ptbp1	protein_coding	45.88	42.19	52.65	48.34
ENSMUSG00000006517.4	Mvd	protein_coding	6.57	10.86	8.33	6.2
ENSMUSG00000006519.10	Cyba	protein_coding	0	0	0	0
ENSMUSG00000006522.15	Itih3	protein_coding	0.37	0.38	0.12	0.32
ENSMUSG00000006526.11	Tmem110	protein_coding	30.18	21.6	18.63	30.35
ENSMUSG00000006527.14	Sfmbt1	protein_coding	12.1	13.14	12.78	13.72
ENSMUSG00000006529.14	Itih1	protein_coding	0	0	0	0
ENSMUSG00000006538.10	Ihh	protein_coding	0.61	0.16	0.15	0.13
ENSMUSG00000006542.13	Prkag3	protein_coding	0	0.2	0	0.23
ENSMUSG00000006546.3	Cryba2	protein_coding	0	0	0	0
ENSMUSG00000006567.11	Atp7b	protein_coding	1.37	1.2	1.53	1.52
ENSMUSG00000006570.3	Defb2	protein_coding	0	0	0	0
ENSMUSG00000006574.15	Slc4a1	protein_coding	0	0	0	0
ENSMUSG00000006575.14	Rundc3a	protein_coding	170.42	128.04	106.72	113.95
ENSMUSG00000006576.16	Slc4a3	protein_coding	57.46	75.89	56.17	64.52
ENSMUSG00000006585.2	Cdt1	protein_coding	0.35	0.18	0	0
ENSMUSG00000006586.15	Runx1t1	protein_coding	46.19	41.43	36.92	44.53
ENSMUSG00000006587.5	Snai3	protein_coding	1.29	0.54	1	0.46
ENSMUSG00000006589.7	Aprt	protein_coding	18.65	15.98	19.75	20.49
ENSMUSG00000006599.13	Gtf2h1	protein_coding	20.85	16.85	17.14	17.84
ENSMUSG00000006611.14	Hfe	protein_coding	0	0	0	0
ENSMUSG00000006638.14	Abhd1	processed_transcript	6.83	7.38	5.51	4.41
ENSMUSG00000006641.12	Slc5a6	protein_coding	10.98	11.23	7.86	7.72
ENSMUSG00000006642.3	Tcf23	protein_coding	0	0	0	0
ENSMUSG00000006649.17	Nphs1	protein_coding	1.37	1.91	0.38	0
ENSMUSG00000006651.8	Aplp1	protein_coding	95.36	147.74	111.59	129.2
ENSMUSG00000006673.14	Qrich1	protein_coding	157.77	170.14	144.99	181.29
ENSMUSG00000006675.10	P4htm	protein_coding	33.2	46.79	35.46	38.52
ENSMUSG00000006676.16	Usp19	protein_coding	135.56	121.59	128.18	153.35
ENSMUSG00000006678.6	Pola1	protein_coding	5.84	5.71	5.97	3.84
ENSMUSG00000006699.17	Cdc42	protein_coding	110.19	106.64	120.51	122.78
ENSMUSG00000006705.12	Pknox1	protein_coding	10.5	10.19	12.12	11.04
ENSMUSG00000006711.15	D130043K22Rik	protein_coding	36.08	39.36	35.69	38.82
ENSMUSG00000006715.11	Gmnn	protein_coding	2.04	0	1.97	1.82
ENSMUSG00000006717.6	Acot13	protein_coding	4.93	7.06	11.1	15.61
ENSMUSG00000006720.16	Zfp184	protein_coding	4.49	6.29	7.65	2.27
ENSMUSG00000006724.12	Cyp27b1	protein_coding	1.38	1.91	1.19	1.35
ENSMUSG00000006728.12	Cdk4	protein_coding	59.82	90.83	87.14	71.52
ENSMUSG00000006731.9	B4galnt1	protein_coding	62.78	62.39	54.33	62.23
ENSMUSG00000006732.14	Mettl1	protein_coding	1.55	3.97	2.79	1.99
ENSMUSG00000006736.8	Tspan31	protein_coding	17.26	17.78	25.01	18.38
ENSMUSG00000006740.13	Kif5b	protein_coding	69.4	74.4	57.62	60.56
ENSMUSG00000006763.14	Saal1	protein_coding	37.32	46.26	39.97	31
ENSMUSG00000006764.8	Tph2	protein_coding	0.14	0	0	0
ENSMUSG00000006777.7	Krt23	protein_coding	0	0	0	0
ENSMUSG00000006782.16	Cnp	protein_coding	10.7	7.95	8.65	11.33
ENSMUSG00000006784.14	Ttc25	protein_coding	0.58	1.63	0.74	3.2
ENSMUSG00000006800.13	Sulf2	protein_coding	46.81	80.27	53.6	66.02
ENSMUSG00000006818.4	Sod2	protein_coding	22.11	12.99	23.12	21.31
ENSMUSG00000006850.7	Tmco6	protein_coding	12.42	12.27	13.92	17.13
ENSMUSG00000006906.10	Stambp	protein_coding	31.72	24.33	14.62	23.61
ENSMUSG00000006920.14	Ezh1	protein_coding	61.98	61.02	63.47	57.35
ENSMUSG00000006930.15	Hap1	protein_coding	11.08	19.42	13.58	11.85
ENSMUSG00000006931.15	P3h4	protein_coding	2.11	2.92	2.04	1.7
ENSMUSG00000006932.16	Ctnnb1	protein_coding	87.8	81.23	85.81	96.08
ENSMUSG00000006941.4	Eif1b	protein_coding	47.83	56.49	47.78	48.68
ENSMUSG00000006948.7	Klk4	protein_coding	0	0	0	0
ENSMUSG00000006958.13	Chrd	protein_coding	34.27	37.22	30.39	48.06
ENSMUSG00000006998.15	Psmd2	protein_coding	46.79	46.08	45.27	49.58
ENSMUSG00000007021.4	Syngr3	protein_coding	28.75	31.58	38.75	40.24
ENSMUSG00000007029.16	Vars	protein_coding	14.21	20.85	25.76	19.44
ENSMUSG00000007030.8	Vwa7	protein_coding	0.09	0	0.08	0.64
ENSMUSG00000007033.4	Hspa1l	protein_coding	2.4	1.96	2.15	5.07
ENSMUSG00000007034.15	Slc44a4	protein_coding	0	0.35	0.16	1.04
ENSMUSG00000007035.15	Msh5	protein_coding	0	0.33	1.02	0
ENSMUSG00000007036.15	Abhd16a	protein_coding	64.65	60.34	45.09	48.81
ENSMUSG00000007038.5	Neu1	protein_coding	18	17.85	20.59	16.87
ENSMUSG00000007039.12	Ddah2	protein_coding	0.96	0.33	0.31	0.28
ENSMUSG00000007041.9	Clic1	protein_coding	0	0	0	0.76
ENSMUSG00000007050.17	Lsm2	protein_coding	12.77	23.18	14.98	10.79
ENSMUSG00000007080.14	Pole	protein_coding	1.12	1.24	2.27	0.92
ENSMUSG00000007097.14	Atp1a2	protein_coding	8.21	10.06	5.47	6.43
ENSMUSG00000007107.6	Atp1a4	protein_coding	0	0	0	0
ENSMUSG00000007122.11	Casq1	protein_coding	7.34	5.17	4.73	1.31
ENSMUSG00000007207.10	Stx1a	protein_coding	71.48	90.93	76.29	97.25
ENSMUSG00000007209.4	Ceacam9	protein_coding	0	0	0.59	0
ENSMUSG00000007216.6	Zfp775	protein_coding	1.19	0.36	2.93	1.66
ENSMUSG00000007279.14	Scube2	protein_coding	2.31	1.35	1.56	2.82
ENSMUSG00000007338.9	Mrpl49	protein_coding	20.25	21.12	18.24	18.1
ENSMUSG00000007379.15	Dennd2c	protein_coding	0	0.44	0	0.37
ENSMUSG00000007411.15	Mark3	protein_coding	82.82	74.91	72.34	71.58
ENSMUSG00000007415.15	Gatad1	protein_coding	36.75	38.56	39.89	35.57
ENSMUSG00000007440.10	Pcdha11	protein_coding	7.73	6.95	7.78	7.92
ENSMUSG00000007457.3	2310003L06Rik	protein_coding	0	0.27	0	0
ENSMUSG00000007458.14	M6pr	protein_coding	41.27	40.42	50.43	35.72
ENSMUSG00000007476.18	Lrrc8a	protein_coding	14.6	16.82	19.29	15.92
ENSMUSG00000007480.3	Mc5r	protein_coding	2.33	0.41	0.75	0.35
ENSMUSG00000007564.14	Ppp2r1a	protein_coding	47.26	60.49	43.71	50.11
ENSMUSG00000007570.15	Fance	protein_coding	28.81	58.32	31.04	23.75
ENSMUSG00000007589.8	Tinf2	protein_coding	5.76	4.09	5.35	4.48
ENSMUSG00000007591.14	Tssk4	protein_coding	2.62	2.99	2.31	2.11
ENSMUSG00000007594.9	Hapln4	protein_coding	15.4	18.03	16.85	19.86
ENSMUSG00000007603.8	Dus3l	protein_coding	64.43	71.76	64.75	66.34
ENSMUSG00000007610.15	Gtpbp3	protein_coding	7.47	7.57	10.78	9.95
ENSMUSG00000007613.15	Tgfbr1	protein_coding	5.21	6.34	6.45	10.92
ENSMUSG00000007617.17	Homer1	protein_coding	296.5	230.05	231.88	315.69
ENSMUSG00000007646.13	Rad51c	protein_coding	3.3	1.88	2.81	1.67
ENSMUSG00000007653.12	Gabrb2	protein_coding	105.38	86.67	101.7	77.59
ENSMUSG00000007655.16	Cav1	protein_coding	0.59	0.46	17.77	0.65
ENSMUSG00000007656.13	Arpp19	protein_coding	152.87	174.61	158.18	188.51
ENSMUSG00000007659.18	Bcl2l1	protein_coding	16.48	13.67	7.05	6.95
ENSMUSG00000007670.9	Khsrp	protein_coding	15.25	15.25	14.08	11.85
ENSMUSG00000007682.5	Dio2	protein_coding	0.83	0.98	1.09	1.61
ENSMUSG00000007721.5	Ccdc124	protein_coding	15	24.72	18.77	18.38
ENSMUSG00000007739.10	Cct4	protein_coding	53.95	54.83	68.96	64.04
ENSMUSG00000007777.9	0610009B22Rik	protein_coding	30.02	31.28	27.68	28.77
ENSMUSG00000007783.9	Cpt1c	protein_coding	69.54	94.32	67.46	67.12
ENSMUSG00000007805.4	Twist2	protein_coding	4.63	3.69	8.03	4.51
ENSMUSG00000007812.16	Zfp655	protein_coding	90.83	86.53	107.83	86.63
ENSMUSG00000007815.13	Rhoa	protein_coding	24.46	20.08	25.2	22.88
ENSMUSG00000007817.14	Zmiz1	protein_coding	47.8	50.65	47.77	58.14
ENSMUSG00000007827.10	Ankrd26	protein_coding	21.73	17.29	22.25	19.58
ENSMUSG00000007833.15	Aldh16a1	protein_coding	4.03	4.13	7.67	4.21
ENSMUSG00000007836.6	Hnrnpa0	protein_coding	30.95	34.57	38.79	42.45
ENSMUSG00000007837.11	Prrg2	protein_coding	1.51	1.83	3.48	4.45
ENSMUSG00000007850.16	Hnrnph1	protein_coding	1127.2	1158.23	1138.12	1155.11
ENSMUSG00000007867.8	Ift43	protein_coding	28.22	25.51	15.36	22.15
ENSMUSG00000007872.3	Id3	protein_coding	0.34	0	0.66	0.3
ENSMUSG00000007877.2	Tcap	protein_coding	8.88	3.32	1.51	2.33
ENSMUSG00000007880.16	Arid1a	protein_coding	75.88	70.45	64.47	75.56
ENSMUSG00000007888.15	Crlf1	protein_coding	0	0.26	0	0
ENSMUSG00000007891.16	Ctsd	protein_coding	27.24	34.17	33.84	36.67
ENSMUSG00000007892.7	Rplp1	protein_coding	24.65	38.3	12.71	21.29
ENSMUSG00000007907.4	Cabs1	protein_coding	0	0	0	0
ENSMUSG00000007908.14	Hmgcll1	protein_coding	25.75	24.77	26.65	21.5
ENSMUSG00000007944.8	Ttc9b	protein_coding	3.77	2.94	4.92	3.99
ENSMUSG00000007946.11	Phox2a	protein_coding	0	0	0	0
ENSMUSG00000007950.8	Abhd8	protein_coding	15.47	18.15	18.39	26.27
ENSMUSG00000007987.12	Ift22	protein_coding	48.5	50.3	47.13	63.63
ENSMUSG00000007989.6	Fzd3	protein_coding	34.01	26.26	29.41	32.42
ENSMUSG00000008028.15	1700008O03Rik	protein_coding	4.2	6.24	2.12	4.91
ENSMUSG00000008035.12	Mid1ip1	protein_coding	1.73	1.8	1.86	2.95
ENSMUSG00000008036.11	Ap2s1	protein_coding	16.55	17.18	20.11	16.45
ENSMUSG00000008090.14	Fgfrl1	protein_coding	3.08	3.22	2.83	3.16
ENSMUSG00000008129.14	4930432K21Rik	protein_coding	2.13	2.91	1.95	1.41
ENSMUSG00000008136.14	Fhl2	protein_coding	78.54	58.44	62.76	79
ENSMUSG00000008140.17	Emc10	protein_coding	65.85	78.24	65.94	63.53
ENSMUSG00000008153.11	Clstn3	protein_coding	30.76	28.18	29.33	33.35
ENSMUSG00000008167.14	Fbxw9	protein_coding	23.91	37.81	38.34	27.69
ENSMUSG00000008193.13	Spib	protein_coding	0	0	0.13	1.21
ENSMUSG00000008200.14	Fnbp4	protein_coding	250.89	263.5	254.65	196.19
ENSMUSG00000008206.16	Cers4	protein_coding	193.72	179.91	147.5	149.32
ENSMUSG00000008226.14	Scrn3	protein_coding	12.2	5.87	11.09	8.76
ENSMUSG00000008301.11	Phax	protein_coding	9.97	5.58	11.67	9.76
ENSMUSG00000008305.18	Tle1	protein_coding	42.09	40.87	48.86	37.79
ENSMUSG00000008307.11	1700109H08Rik	protein_coding	21.37	23.28	20.51	24.26
ENSMUSG00000008318.10	Relt	protein_coding	2.57	4.01	3.36	3.74
ENSMUSG00000008333.12	Snrpb2	protein_coding	19.99	29.03	22.65	28.45
ENSMUSG00000008348.9	Ubc	protein_coding	8.93	8.83	16.66	12.14
ENSMUSG00000008373.16	Prpf31	protein_coding	29.87	41.11	30.02	39.27
ENSMUSG00000008384.8	Sertad1	protein_coding	6.09	5.64	2.77	3.18
ENSMUSG00000008393.8	Carhsp1	protein_coding	3.86	5.08	4.36	3.97
ENSMUSG00000008398.14	Elk3	protein_coding	28.88	25.38	23.81	23.66
ENSMUSG00000008429.7	Herpud2	protein_coding	29.16	33.34	30.83	27.92
ENSMUSG00000008435.15	Rdh13	protein_coding	40.79	49.49	43.46	45.38
ENSMUSG00000008438.3	Adam21	protein_coding	3.39	5.35	5.48	2.88
ENSMUSG00000008450.7	Nutf2	protein_coding	14.55	15.04	11.32	12.86
ENSMUSG00000008461.6	Fut1	protein_coding	0	0	0.28	0.38
ENSMUSG00000008475.13	Arpc5	protein_coding	92.12	94.36	82.66	98.85
ENSMUSG00000008482.8	Rnf151	protein_coding	0.38	1.19	0	0.33
ENSMUSG00000008489.18	Elavl2	protein_coding	57.32	66.94	85.11	79.91
ENSMUSG00000008496.19	Pou2f2	protein_coding	29.72	25.44	26.7	23.12
ENSMUSG00000008540.11	Mgst1	protein_coding	0	0	0.75	0
ENSMUSG00000008575.17	Nfib	protein_coding	124.9	126.69	151.07	145.1
ENSMUSG00000008590.4	Htr3b	protein_coding	0	0	0	0.14
ENSMUSG00000008601.12	Rab25	protein_coding	0	0	0	0
ENSMUSG00000008604.11	Ubqln4	protein_coding	31.43	31.08	24.24	24.75
ENSMUSG00000008658.15	Rbfox1	protein_coding	129.86	110.08	114.86	119.07
ENSMUSG00000008668.14	Rps18	protein_coding	100.42	133.38	130.85	120.43
ENSMUSG00000008682.13	Rpl10	protein_coding	126.23	136.17	105.62	132.86
ENSMUSG00000008683.16	Rps15a	protein_coding	31.49	43.06	32.19	27.47
ENSMUSG00000008690.15	Ncaph2	protein_coding	48.76	38.24	40.08	30.78
ENSMUSG00000008730.17	Hipk1	protein_coding	56.56	61.31	60.86	60.46
ENSMUSG00000008734.9	Gprc5b	protein_coding	2.13	3.48	1.43	3.8
ENSMUSG00000008763.16	Man1a2	protein_coding	80.33	69.36	70	73.19
ENSMUSG00000008789.10	Ceacam5	protein_coding	0	0	0	0
ENSMUSG00000008813.12	Tppp2	protein_coding	0	0	0	0
ENSMUSG00000008822.15	Acyp1	protein_coding	13.5	7.64	8.74	5.37
ENSMUSG00000008843.4	Cldn13	protein_coding	0	0	0	0
ENSMUSG00000008845.9	Cd163	protein_coding	0.4	0.41	0.08	0.26
ENSMUSG00000008855.17	Hdac5	protein_coding	95.39	119.42	116.62	136.02
ENSMUSG00000008859.7	Rala	protein_coding	22.32	14.31	19.88	19.65
ENSMUSG00000008874.3	Clec3a	protein_coding	0	0	0	0
ENSMUSG00000008892.12	Vdac3	protein_coding	42.65	40.05	50.39	65.77
ENSMUSG00000008932.9	Slc1a7	protein_coding	0.42	0	0.4	0.37
ENSMUSG00000008958.14	Vps72	protein_coding	8.77	12.31	12.52	14.78
ENSMUSG00000008976.16	Gabpa	protein_coding	40.18	39.37	62.32	56.97
ENSMUSG00000008999.7	Bmp7	protein_coding	0.19	0.1	0.09	0.17
ENSMUSG00000009013.5	Dynll1	protein_coding	80.95	81.34	120.41	119.45
ENSMUSG00000009030.14	Pdcl	protein_coding	5.35	7.33	5.76	6.78
ENSMUSG00000009035.13	Tmem184b	protein_coding	6.85	8.35	8.74	12.14
ENSMUSG00000009047.3	Gm5965	protein_coding	0	0	0	0
ENSMUSG00000009070.14	Rsph14	protein_coding	2.09	0.48	0.45	0
ENSMUSG00000009073.16	Nf2	protein_coding	20.85	22.16	20.56	20.81
ENSMUSG00000009075.2	Cabp7	protein_coding	3.95	1.97	5.06	3.14
ENSMUSG00000009076.10	Zmat5	protein_coding	3.06	2.67	1.81	2.33
ENSMUSG00000009079.16	Ewsr1	protein_coding	548.73	607.99	576.18	575.89
ENSMUSG00000009090.17	Ap1b1	protein_coding	28.28	47.38	30.6	46.5
ENSMUSG00000009092.4	Derl3	protein_coding	3.86	1.68	1.56	0.86
ENSMUSG00000009093.7	Gstt4	protein_coding	0	0	0	0
ENSMUSG00000009097.9	Tbx1	protein_coding	0	0	0	0
ENSMUSG00000009108.15	Gnat2	protein_coding	0.75	1.06	1.49	0.33
ENSMUSG00000009112.4	Bcl2l13	protein_coding	13.32	11.59	16.97	14.98
ENSMUSG00000009114.17	2610028H24Rik	protein_coding	0	0	0	0.36
ENSMUSG00000009115.5	Spatc1l	protein_coding	0	0	1.25	0.29
ENSMUSG00000009145.6	Dqx1	protein_coding	0.11	0.11	0.44	0.1
ENSMUSG00000009185.2	Ccl8	protein_coding	0	0	0	0
ENSMUSG00000009207.15	Lnp	protein_coding	151.4	159.67	181.94	155.49
ENSMUSG00000009210.10	Prr29	protein_coding	0	0	0	0
ENSMUSG00000009214.9	Tmem8c	protein_coding	0.37	0.39	0.36	0
ENSMUSG00000009216.7	Fam163b	protein_coding	33.69	27.01	32.74	43.22
ENSMUSG00000009246.14	Trpm5	protein_coding	0	0.31	0.59	0
ENSMUSG00000009248.6	Ascl2	protein_coding	1.33	0	0.25	0.45
ENSMUSG00000009281.6	Rarres2	protein_coding	2.16	1.45	0.56	0.53
ENSMUSG00000009291.12	Pttg1ip	protein_coding	91.16	83.04	76.89	96.54
ENSMUSG00000009292.17	Trpm2	protein_coding	28.66	40.57	27.99	31.69
ENSMUSG00000009293.17	Ube2g2	protein_coding	11.24	12.5	13.93	13.56
ENSMUSG00000009350.13	Mpo	protein_coding	0	0	3.98	0
ENSMUSG00000009356.12	Lpo	protein_coding	0	0.13	0	0
ENSMUSG00000009376.15	Met	protein_coding	1.5	3.18	1.01	1.85
ENSMUSG00000009378.3	Slc16a12	protein_coding	0.09	0.45	0.51	0.31
ENSMUSG00000009394.13	Syn2	protein_coding	89.43	92	91.86	98.17
ENSMUSG00000009406.13	Elk1	protein_coding	86.5	79.65	74.24	85.62
ENSMUSG00000009418.15	Nav1	protein_coding	157.85	161.92	181.06	218.73
ENSMUSG00000009470.16	Tnpo1	protein_coding	64.79	64.69	63.15	66.7
ENSMUSG00000009471.4	Myod1	protein_coding	0.42	0.22	0.2	0.19
ENSMUSG00000009487.10	Otog	protein_coding	0.4	0.55	0.11	0.4
ENSMUSG00000009535.13	Rnmt	protein_coding	71.92	68.58	64.88	66.9
ENSMUSG00000009545.14	Kcnq1	protein_coding	0.54	0.12	0.12	0.51
ENSMUSG00000009549.14	Srp14	protein_coding	46.38	85.3	70.23	71.32
ENSMUSG00000009551.2	6330409D20Rik	protein_coding	0.41	2.14	1.17	0
ENSMUSG00000009555.16	Cdk9	protein_coding	241.77	265.32	234.32	235.4
ENSMUSG00000009563.16	Tor2a	protein_coding	36.29	43.59	30.24	39.84
ENSMUSG00000009566.12	Fpgs	protein_coding	2.89	9.42	4.39	7.01
ENSMUSG00000009569.14	Mkl2	protein_coding	171.97	172.96	140.89	151.05
ENSMUSG00000009575.14	Cbx5	protein_coding	45.77	40.34	47.9	50.1
ENSMUSG00000009580.15	Odam	protein_coding	0	0	0	0
ENSMUSG00000009585.17	Apobec3	protein_coding	1.2	0.37	4.18	2.19
ENSMUSG00000009588.9	St6galnac1	protein_coding	0	0.16	0	0
ENSMUSG00000009596.9	Taf7l	protein_coding	7.2	3.58	4.89	1.96
ENSMUSG00000009614.16	Sardh	protein_coding	0	0.42	0.88	0.59
ENSMUSG00000009621.18	Vav2	protein_coding	2.78	4.07	0.98	4.3
ENSMUSG00000009628.14	Tex15	protein_coding	2.58	2.64	2.65	2.1
ENSMUSG00000009630.10	Ppp2cb	protein_coding	21.89	14.86	13.47	16.61
ENSMUSG00000009633.3	G0s2	protein_coding	0	0	2.88	3.21
ENSMUSG00000009640.11	Dmap1	protein_coding	41.63	44.33	33.54	38.22
ENSMUSG00000009646.13	Pla2g12b	protein_coding	0	0	0	0
ENSMUSG00000009647.13	Mcu	protein_coding	20.49	21.71	19	20.29
ENSMUSG00000009654.4	Oit3	protein_coding	0.14	0.14	0	0.24
ENSMUSG00000009670.11	Tex11	protein_coding	0	0	0	0
ENSMUSG00000009681.9	Bcr	protein_coding	16.37	19.31	13.83	20.93
ENSMUSG00000009687.14	Fxyd5	protein_coding	208.59	239.25	176.84	163.28
ENSMUSG00000009731.4	Kcnd1	protein_coding	11.19	9.83	9.19	11.57
ENSMUSG00000009733.8	Tfcp2	protein_coding	6.78	9.33	8.07	9.48
ENSMUSG00000009734.17	Pou6f2	protein_coding	22.93	20.77	14.94	16.57
ENSMUSG00000009739.16	Pou6f1	protein_coding	69.75	56.96	60.44	64.84
ENSMUSG00000009741.14	Ubp1	protein_coding	152.91	167.29	137.95	136.5
ENSMUSG00000009772.15	Nuak2	protein_coding	0.12	0.48	0.6	0
ENSMUSG00000009828.15	Ick	protein_coding	22.45	21.1	26.35	28.86
ENSMUSG00000009863.14	Sdhb	protein_coding	20.55	23.58	19.63	21.77
ENSMUSG00000009876.13	Cox4i2	protein_coding	0	0	0	0
ENSMUSG00000009894.15	Snap47	protein_coding	43.67	39.67	34.45	48.32
ENSMUSG00000009900.7	Wnt3a	protein_coding	0	0	0.13	0.12
ENSMUSG00000009905.5	Kdsr	protein_coding	35.59	37.42	41.08	36
ENSMUSG00000009907.17	Vps4b	protein_coding	76.91	80.34	80.93	69.44
ENSMUSG00000009927.8	Rps25	protein_coding	34.13	33.35	28.93	47.02
ENSMUSG00000009941.10	Nxf2	protein_coding	0.44	0	0	0
ENSMUSG00000009995.17	Taz	protein_coding	121.9	140.11	136.71	142.66
ENSMUSG00000010021.13	Kif19a	protein_coding	0	0	0	0
ENSMUSG00000010025.19	Aldh3a2	protein_coding	24.92	35.79	26.03	24.29
ENSMUSG00000010044.12	Zmynd10	protein_coding	7.88	10.3	2.97	4.86
ENSMUSG00000010045.2	Tmem115	protein_coding	3.48	3.98	2.86	5.52
ENSMUSG00000010047.12	Hyal2	protein_coding	2.25	1.7	2.95	1.54
ENSMUSG00000010048.10	Ifrd2	protein_coding	12.19	15.11	17.7	12.73
ENSMUSG00000010051.15	Hyal1	protein_coding	2.5	3.15	3.41	2.09
ENSMUSG00000010054.4	Tusc2	protein_coding	15.53	14.18	6.57	7.72
ENSMUSG00000010057.8	Nprl2	protein_coding	45.78	52.05	36.73	36.72
ENSMUSG00000010064.15	Slc38a3	protein_coding	3.64	7.98	2.82	7.28
ENSMUSG00000010066.15	Cacna2d2	protein_coding	12.68	7.48	10.76	10.21
ENSMUSG00000010067.13	Rassf1	protein_coding	24.08	22.82	23.37	16.61
ENSMUSG00000010080.15	Epn3	protein_coding	0.09	0.75	0	0
ENSMUSG00000010086.17	Rnf112	protein_coding	456.53	511.95	415.13	437.22
ENSMUSG00000010095.13	Slc3a2	protein_coding	73.29	74.47	65.02	66.22
ENSMUSG00000010097.13	Nxf1	protein_coding	246.34	243.23	264.46	239.18
ENSMUSG00000010110.17	Stx5a	protein_coding	181.59	160.9	163.31	193.34
ENSMUSG00000010122.14	Slc47a1	protein_coding	0.28	0	0	0
ENSMUSG00000010136.14	Pifo	protein_coding	0	0	0	0
ENSMUSG00000010142.12	Tnfrsf13b	protein_coding	0.29	0.3	0.28	0.88
ENSMUSG00000010154.6	Spire2	protein_coding	4.54	5.9	4.08	3.71
ENSMUSG00000010175.13	Prox1	protein_coding	0.21	0.37	0.33	0.3
ENSMUSG00000010205.10	Raver1	protein_coding	24.62	29.2	23.54	27.62
ENSMUSG00000010277.7	2610507B11Rik	protein_coding	309.78	323.25	248.64	272.62
ENSMUSG00000010290.7	AI597479	protein_coding	17.33	22.04	19.29	16.78
ENSMUSG00000010307.7	Tmem86a	protein_coding	2.81	6.75	4.8	5.53
ENSMUSG00000010311.15	Optc	protein_coding	1.92	1.21	0.25	1.35
ENSMUSG00000010342.16	Tex14	protein_coding	0.22	0.15	4.62	0.06
ENSMUSG00000010358.13	Ifi35	protein_coding	0.47	2.7	0.76	2.5
ENSMUSG00000010362.9	Rdm1	protein_coding	2.18	0	2.24	3.25
ENSMUSG00000010376.14	Nedd8	protein_coding	17.63	29.5	22.61	29.05
ENSMUSG00000010392.8	Gosr1	protein_coding	25.67	13.41	12.63	15.13
ENSMUSG00000010406.11	Mrpl52	protein_coding	9.91	26.21	24.95	26.71
ENSMUSG00000010435.7	Spaca7	protein_coding	0	0	0	0
ENSMUSG00000010453.12	Kansl3	protein_coding	86.37	66.98	71.74	69.79
ENSMUSG00000010461.14	Eya4	protein_coding	0.1	0.27	0.84	0.75
ENSMUSG00000010476.14	Ebf3	protein_coding	0.14	0.1	0	0.19
ENSMUSG00000010492.10	Uckl1os	antisense	8.09	14.48	13.66	6.45
ENSMUSG00000010505.15	Myt1	protein_coding	29.59	22.85	25.52	15.27
ENSMUSG00000010517.7	Faf1	protein_coding	37.1	39.92	42.26	30.33
ENSMUSG00000010529.5	Gm266	protein_coding	0.73	2.69	3.9	3.58
ENSMUSG00000010538.14	Tsacc	protein_coding	0	0	0	2.17
ENSMUSG00000010554.14	Mettl16	protein_coding	22.63	17.8	22.56	18.7
ENSMUSG00000010592.8	Dazl	protein_coding	6.71	6.57	5.53	5.46
ENSMUSG00000010601.13	Apol7a	protein_coding	1.67	1.58	1.62	1.38
ENSMUSG00000010607.8	Pigyl	protein_coding	11.14	7.58	10.18	6.38
ENSMUSG00000010608.15	Rbm25	protein_coding	669.09	675.21	615.31	565.54
ENSMUSG00000010609.15	Psen2	protein_coding	20.68	28.61	26.94	23.88
ENSMUSG00000010651.4	Acaa1b	protein_coding	1.92	0.51	2.12	1.12
ENSMUSG00000010660.2	Plcd1	protein_coding	10.2	10.3	10.42	10.21
ENSMUSG00000010663.4	Fads1	protein_coding	48.38	41.75	43.43	45.55
ENSMUSG00000010721.15	Lmbr1	protein_coding	25.05	27.2	25.64	25.43
ENSMUSG00000010751.15	Tnfrsf22	protein_coding	2.12	2.57	6.2	1.99
ENSMUSG00000010755.17	Cars	protein_coding	97.08	133.87	113.8	149.86
ENSMUSG00000010760.5	Phlda2	protein_coding	0	0	0	0
ENSMUSG00000010796.11	Asz1	protein_coding	0	0	0	0
ENSMUSG00000010797.6	Wnt2	protein_coding	0.67	1.05	0.49	0.59
ENSMUSG00000010803.13	Gabra1	protein_coding	101.47	87.82	109.12	116.37
ENSMUSG00000010825.17	Grid2ip	protein_coding	7.32	1.35	6.02	2.32
ENSMUSG00000010830.7	Kdelr3	protein_coding	2.99	1.25	1.16	2.12
ENSMUSG00000010841.13	1700006E09Rik	protein_coding	0	0	0	0
ENSMUSG00000010911.12	Apip	protein_coding	16.57	27.01	17.23	16.34
ENSMUSG00000010914.10	Pdhx	protein_coding	24.21	19.72	25.67	29.49
ENSMUSG00000010936.10	Vac14	protein_coding	9.98	12.85	10.25	12.7
ENSMUSG00000011008.13	Mcoln2	protein_coding	0	0	0	0
ENSMUSG00000011034.6	Slc5a1	protein_coding	0	0	0	0
ENSMUSG00000011052.6	1700049J03Rik	antisense	0	0	0	0
ENSMUSG00000011096.17	Akt1s1	protein_coding	7.19	10.45	4.97	7.84
ENSMUSG00000011114.17	Tbrg1	protein_coding	20.46	27.51	23.16	20.95
ENSMUSG00000011118.3	Panx3	protein_coding	0	0	0	0
ENSMUSG00000011148.13	Adssl1	protein_coding	4.22	5.69	6.66	8.63
ENSMUSG00000011154.17	Cfap161	protein_coding	1.04	0.66	1.18	0.86
ENSMUSG00000011158.7	Brf1	protein_coding	6.96	8.33	8.03	7.18
ENSMUSG00000011171.11	Vipr2	protein_coding	0.53	2.99	0.41	0.19
ENSMUSG00000011179.7	Odc1	protein_coding	13.61	16.13	8.34	10.94
ENSMUSG00000011254.16	Thg1l	protein_coding	7.17	4.98	4.74	4.59
ENSMUSG00000011256.16	Adam19	protein_coding	12.02	17.17	9.66	15.16
ENSMUSG00000011257.19	Pabpc4	protein_coding	21.18	29.07	27.25	27.31
ENSMUSG00000011263.16	Exoc3l2	protein_coding	0	0.18	0	0.31
ENSMUSG00000011267.8	Zfp296	protein_coding	0.27	1.69	0.52	0.72
ENSMUSG00000011305.11	Plin5	protein_coding	2.94	3.67	2.46	1.55
ENSMUSG00000011306.6	Sugp1	protein_coding	31.48	39.27	32.4	30.67
ENSMUSG00000011349.5	Dmrtc2	protein_coding	0	0	0	0
ENSMUSG00000011350.15	Gm5893	processed_transcript	0	0	0	0
ENSMUSG00000011382.8	Dhdh	protein_coding	4.26	7.78	12.02	7.68
ENSMUSG00000011427.16	Zfp790	protein_coding	9.74	9.09	7.25	10.05
ENSMUSG00000011463.5	Cpb1	protein_coding	0.14	0	0.13	0.24
ENSMUSG00000011486.14	Slc25a41	protein_coding	0	0.4	0.35	0.32
ENSMUSG00000011589.8	Fsd1	protein_coding	18.05	21.44	21	20.59
ENSMUSG00000011632.7	Pinlyp	protein_coding	0	0	0	0
ENSMUSG00000011658.15	Fuz	protein_coding	11.3	18.32	12.84	16.35
ENSMUSG00000011751.16	Sptbn4	protein_coding	72.17	77.85	62.52	68.33
ENSMUSG00000011752.6	Pgam1	protein_coding	70.38	57.15	72.25	78.32
ENSMUSG00000011831.16	Evi5	protein_coding	317.9	343.94	285.06	303.94
ENSMUSG00000011832.15	Evi5l	protein_coding	88.13	80.75	62.89	88.59
ENSMUSG00000011837.4	Snapc2	protein_coding	8.01	13.91	14.06	11.24
ENSMUSG00000011877.13	Git1	protein_coding	27.52	35.55	26.25	34.52
ENSMUSG00000011884.13	Gltp	protein_coding	2.26	3.54	3.94	4.8
ENSMUSG00000011958.17	Bnip2	protein_coding	149.72	144.62	117.07	109.39
ENSMUSG00000011960.12	Ccnt1	protein_coding	165.17	178.25	135.18	154.97
ENSMUSG00000012017.3	Scarf2	protein_coding	0.33	0.23	0.11	0
ENSMUSG00000012042.8	4930579F01Rik	protein_coding	0	0	0	0
ENSMUSG00000012076.7	Brms1l	protein_coding	42.07	36.01	45.22	36.92
ENSMUSG00000012114.16	Med15	protein_coding	34.5	39.4	31.98	42.25
ENSMUSG00000012117.13	Dhdds	protein_coding	29.29	26.52	25.57	31.2
ENSMUSG00000012123.15	Aim1l	protein_coding	3.09	4.42	3.72	5.5
ENSMUSG00000012126.16	Ubxn11	protein_coding	76.8	84.94	49.7	55.41
ENSMUSG00000012187.13	Mogat1	protein_coding	0	0	0	0
ENSMUSG00000012211.13	Tex22	protein_coding	0	0	0	0
ENSMUSG00000012282.2	Wnt8a	protein_coding	0.46	0.24	0	0.2
ENSMUSG00000012296.15	Tjap1	protein_coding	13.05	12.77	7.39	11.59
ENSMUSG00000012350.15	Ehf	protein_coding	0.59	0.2	0.08	0
ENSMUSG00000012396.12	Nanog	protein_coding	0	0	0	0
ENSMUSG00000012405.15	Rpl15	protein_coding	68.19	68.45	86.25	65.97
ENSMUSG00000012422.14	Tmem167	protein_coding	48.44	42.97	49.84	47.87
ENSMUSG00000012428.9	Steap4	protein_coding	0	0	0	0
ENSMUSG00000012429.8	Mplkip	protein_coding	32.27	27.9	35	31.58
ENSMUSG00000012443.3	Kif11	protein_coding	1.59	0.67	0.98	0.7
ENSMUSG00000012483.4	Rpa3	protein_coding	7.43	12.09	9.94	13.45
ENSMUSG00000012519.14	Mlkl	protein_coding	0	0	0	0
ENSMUSG00000012520.10	Phox2b	protein_coding	0	0	0	0
ENSMUSG00000012535.14	Tnpo3	protein_coding	137.85	148.59	137.05	125.17
ENSMUSG00000012609.18	Ttll5	protein_coding	67.69	76.43	72.03	79.98
ENSMUSG00000012640.16	Zfp715	protein_coding	32.29	28.96	28.91	26.83
ENSMUSG00000012705.16	Retn	protein_coding	4.74	5.04	0.57	5.31
ENSMUSG00000012777.14	Acpt	protein_coding	0	0	0	0
ENSMUSG00000012819.15	Cdh23	protein_coding	0.13	0.56	0.8	1.12
ENSMUSG00000012848.15	Rps5	protein_coding	34.04	45.98	46.55	47.18
ENSMUSG00000012889.8	Podnl1	protein_coding	0.85	0.25	1.33	0.32
ENSMUSG00000013033.16	Adgrl1	protein_coding	159.6	175.33	153.54	197.61
ENSMUSG00000013076.15	Amotl1	protein_coding	2.18	3.15	2.04	2.68
ENSMUSG00000013083.8	2200002J24Rik	protein_coding	0	0	0	0
ENSMUSG00000013089.15	Etv5	protein_coding	42.86	34.56	40.53	56.67
ENSMUSG00000013091.5	Tmem190	protein_coding	0	0	0	0
ENSMUSG00000013150.15	Gfod2	protein_coding	1.78	3.01	3.28	2.2
ENSMUSG00000013155.9	Enkd1	protein_coding	19.23	23.41	17.27	11.89
ENSMUSG00000013158.5	4933405L10Rik	protein_coding	0.37	0.77	0	0.33
ENSMUSG00000013160.7	Atp6v0d1	protein_coding	62.37	69.84	64.3	77.01
ENSMUSG00000013236.16	Ptprs	protein_coding	184.32	191.36	169.76	192.16
ENSMUSG00000013275.9	Slc41a1	protein_coding	11.75	11.31	6.12	10.64
ENSMUSG00000013338.16	Fer1l4	protein_coding	0	0	0.46	0.32
ENSMUSG00000013353.10	4931406B18Rik	protein_coding	0.09	0	0	0.08
ENSMUSG00000013367.5	Iglon5	protein_coding	12.45	11.46	14.25	14.08
ENSMUSG00000013415.9	Igf2bp1	protein_coding	0	0	0.4	0
ENSMUSG00000013418.8	B4galnt2	protein_coding	0	0	0	0
ENSMUSG00000013419.6	Zfp651	protein_coding	7.98	8.31	8.62	8.85
ENSMUSG00000013465.18	Nelfb	protein_coding	37.41	49.23	35.91	34.23
ENSMUSG00000013483.14	Card14	protein_coding	0	0	0	0.02
ENSMUSG00000013495.15	Tmem175	protein_coding	115.47	125.23	111.17	113.06
ENSMUSG00000013523.13	Bcas1	protein_coding	0	0	1	1.51
ENSMUSG00000013539.13	Tango2	protein_coding	185.1	162.93	132.09	194.98
ENSMUSG00000013562.12	4833413E03Rik	lincRNA	0	0.45	0	0
ENSMUSG00000013584.5	Aldh1a2	protein_coding	0	0.35	0.16	0.15
ENSMUSG00000013593.12	Ndufs2	protein_coding	234.99	258.55	219.52	205.63
ENSMUSG00000013611.14	Snx31	protein_coding	0	0	0	0
ENSMUSG00000013622.15	Atraid	protein_coding	149.4	119.44	129.44	144.08
ENSMUSG00000013629.16	Cad	protein_coding	8.67	10.73	11.24	4.95
ENSMUSG00000013643.13	Lypd8	protein_coding	0	0	0	0
ENSMUSG00000013646.17	Sh3bp5l	protein_coding	11.41	12.67	11.82	11.63
ENSMUSG00000013653.2	1810065E05Rik	protein_coding	0	0	0	0
ENSMUSG00000013662.5	Atad1	protein_coding	59.45	59.8	59.07	66.24
ENSMUSG00000013663.7	Pten	protein_coding	162.43	114.52	136.23	136.92
ENSMUSG00000013668.9	4933402N03Rik	protein_coding	0	0	0	0
ENSMUSG00000013698.12	Pea15a	protein_coding	108.14	100.63	90.84	105.01
ENSMUSG00000013701.12	Timm23	protein_coding	29.38	23.29	36.73	33.28
ENSMUSG00000013707.3	Tnfaip8l2	protein_coding	1.63	0.86	0.79	0.36
ENSMUSG00000013736.16	Trnt1	protein_coding	32.03	38.95	49.1	33.17
ENSMUSG00000013766.11	Ly6g6e	protein_coding	1.67	2.09	8.88	2.12
ENSMUSG00000013787.15	Ehmt2	protein_coding	129.88	159.69	121.98	120.36
ENSMUSG00000013822.6	Elof1	protein_coding	10.91	18.55	12.57	11.19
ENSMUSG00000013833.15	Med16	protein_coding	12.3	25.5	18.74	22.93
ENSMUSG00000013846.9	St3gal1	protein_coding	8.16	10.39	11.01	13.6
ENSMUSG00000013858.14	Tmem259	protein_coding	31.58	33.12	30.76	32.47
ENSMUSG00000013878.18	Rnf170	protein_coding	66.48	57.62	58.34	48.5
ENSMUSG00000013921.15	Clip3	protein_coding	337.08	258.33	288.53	247.87
ENSMUSG00000013928.13	Thap8	protein_coding	0.32	0.67	0.31	0.85
ENSMUSG00000013936.12	Myl2	protein_coding	2.25	0	0	0
ENSMUSG00000013973.12	Dedd	protein_coding	31.46	29.9	25.35	25.18
ENSMUSG00000013974.3	Mcemp1	protein_coding	0.83	1.74	2.15	3.94
ENSMUSG00000013997.10	Nit1	protein_coding	73.04	79.78	74.14	69.78
ENSMUSG00000014030.15	Pax5	protein_coding	0.04	0.09	0.08	0
ENSMUSG00000014039.17	Prdm15	protein_coding	37.39	37.99	33.11	39.46
ENSMUSG00000014074.17	Rnf168	protein_coding	11.06	13.42	12.19	15.21
ENSMUSG00000014075.15	Tctex1d2	protein_coding	20.62	18.94	22.74	21.02
ENSMUSG00000014077.13	Chp1	protein_coding	30.23	36.11	28.33	32.85
ENSMUSG00000014104.12	Sval2	protein_coding	0	0	0	0
ENSMUSG00000014158.11	Trpv4	protein_coding	0	0	0.15	0
ENSMUSG00000014164.14	Klhl3	protein_coding	20.55	24.53	16.45	17.07
ENSMUSG00000014177.10	Tvp23b	protein_coding	14.93	19.28	17.25	20.87
ENSMUSG00000014195.15	Dnajc7	protein_coding	194.05	236.03	233.92	189.58
ENSMUSG00000014198.15	Zfp385c	protein_coding	0	0.41	0.13	0
ENSMUSG00000014226.10	Cacybp	protein_coding	22.37	19.08	22.48	19.24
ENSMUSG00000014232.14	Cluap1	protein_coding	45.55	42.56	33.37	25.44
ENSMUSG00000014243.5	Zswim7	protein_coding	10.4	17.16	18.51	15.9
ENSMUSG00000014245.8	Pigl	protein_coding	18.11	18.08	14.81	19.69
ENSMUSG00000014294.4	Ndufa2	protein_coding	6.58	4.34	3.8	10.9
ENSMUSG00000014301.12	Pam16	protein_coding	33.07	20.47	27.8	31.09
ENSMUSG00000014303.13	Glis2	protein_coding	8.76	6.78	8.58	9.8
ENSMUSG00000014313.14	Cox6c	protein_coding	57.14	80.45	72.4	77.92
ENSMUSG00000014329.14	Bicc1	protein_coding	5.46	5.24	5.8	4.34
ENSMUSG00000014349.7	Ube2z	protein_coding	7.97	10.08	8.06	10.27
ENSMUSG00000014351.12	Gip	protein_coding	0	0	0	0
ENSMUSG00000014353.14	Tmem87b	protein_coding	68.63	56.02	65.09	64.95
ENSMUSG00000014355.10	Anapc1	protein_coding	149	146.56	156.59	154.74
ENSMUSG00000014361.5	Mertk	protein_coding	0.85	0.76	0.16	1.88
ENSMUSG00000014402.15	Tsg101	protein_coding	25.82	15.94	20.43	25.26
ENSMUSG00000014418.16	Hps5	protein_coding	23.25	16.84	31.3	18.67
ENSMUSG00000014426.8	Map3k4	protein_coding	24.8	28.9	23.77	24.52
ENSMUSG00000014444.16	Piezo1	protein_coding	4.05	1.99	5.07	2.4
ENSMUSG00000014453.3	Blk	protein_coding	0	0	0	0
ENSMUSG00000014470.4	Rnf166	protein_coding	29.88	26.27	24.82	30.33
ENSMUSG00000014496.7	Ankrd28	protein_coding	31.88	36.2	31.52	30.67
ENSMUSG00000014498.9	Ankrd52	protein_coding	70.02	71.96	61.06	70.73
ENSMUSG00000014503.14	Pkd2l2	protein_coding	3.68	3.07	2.01	3.53
ENSMUSG00000014504.16	Srp19	protein_coding	32.38	31.94	33.26	35.64
ENSMUSG00000014529.9	Tmbim7	protein_coding	1.03	0.36	0	0
ENSMUSG00000014542.3	Clec4f	protein_coding	0	0.16	0	0.13
ENSMUSG00000014543.14	Klra17	protein_coding	0	0	0	0
ENSMUSG00000014547.9	Wdfy2	protein_coding	2.31	4.62	3.73	3.57
ENSMUSG00000014550.14	Rbsn	protein_coding	17.97	17.97	19.19	20.11
ENSMUSG00000014551.8	Mrps25	protein_coding	36.61	39.3	37.27	40.25
ENSMUSG00000014554.13	Dguok	protein_coding	52.41	52.44	38.96	44.75
ENSMUSG00000014592.19	Camta1	protein_coding	153.63	141.37	158.78	171.86
ENSMUSG00000014599.10	Csf1	protein_coding	4.33	5.99	2.49	4.38
ENSMUSG00000014601.13	Strip1	protein_coding	43.75	49.89	36.06	32.3
ENSMUSG00000014602.15	Kif1a	protein_coding	333.77	291.95	253	244.03
ENSMUSG00000014603.2	Alx3	protein_coding	0	0	0	0
ENSMUSG00000014606.14	Slc25a11	protein_coding	29.01	28.23	38.84	43.24
ENSMUSG00000014609.16	Chrne	protein_coding	0	0	0.99	0.94
ENSMUSG00000014633.15	Cmc2	protein_coding	7.4	7.45	8.58	13.4
ENSMUSG00000014668.15	Chfr	protein_coding	134.98	161.59	117.17	143.31
ENSMUSG00000014686.8	Ceacam16	protein_coding	0	0.26	0	0
ENSMUSG00000014704.10	Hoxa2	protein_coding	0	0	0	0
ENSMUSG00000014725.14	Adam28	protein_coding	0	0	0	0.21
ENSMUSG00000014747.6	Ankrd53	protein_coding	0.69	0.96	0.22	1.83
ENSMUSG00000014748.13	Tex261	protein_coding	12.18	8.76	10.16	14.41
ENSMUSG00000014763.7	Fam120b	protein_coding	48.68	55.36	51.35	48.14
ENSMUSG00000014767.16	Tbp	protein_coding	68.04	98.85	87.38	73.74
ENSMUSG00000014769.9	Psmb1	protein_coding	22.42	17.37	18.57	24.06
ENSMUSG00000014771.12	Pdcd2	protein_coding	25.24	7.97	5.06	22.07
ENSMUSG00000014773.13	Dll1	protein_coding	7.43	3.96	1.45	3.93
ENSMUSG00000014776.6	Nol3	protein_coding	7.23	6.74	4.7	6.41
ENSMUSG00000014778.10	Fhod1	protein_coding	5.6	7.37	1.46	4.34
ENSMUSG00000014782.15	Plekhg4	protein_coding	12.63	14.53	7.13	6.8
ENSMUSG00000014786.7	Slc9a5	protein_coding	17.19	21.63	12.41	12.88
ENSMUSG00000014791.9	Elmo3	protein_coding	3.57	3.57	3.22	3.66
ENSMUSG00000014813.8	Stc1	protein_coding	2.09	1.38	1.47	1.67
ENSMUSG00000014837.14	4931428F04Rik	protein_coding	13.52	13.48	11.79	12.62
ENSMUSG00000014846.12	Tppp3	protein_coding	46.18	68.09	31.47	51.95
ENSMUSG00000014850.15	Msh3	protein_coding	45.56	50.97	66.33	57.08
ENSMUSG00000014852.16	Adamts13	protein_coding	0.08	0	2.25	0
ENSMUSG00000014856.12	Tmem208	protein_coding	53.09	63.24	59.17	60.31
ENSMUSG00000014859.8	E2f4	protein_coding	19.89	27.21	20.57	21.34
ENSMUSG00000014867.9	Surf4	protein_coding	8.36	8.81	10.65	11.6
ENSMUSG00000014873.15	Surf2	protein_coding	60.28	62.31	63.34	66.52
ENSMUSG00000014905.3	Dnajb9	protein_coding	7.81	11.88	11.65	12.86
ENSMUSG00000014907.9	Naf1	protein_coding	5.61	5.95	7.09	4.19
ENSMUSG00000014932.15	Yes1	protein_coding	7.59	6.1	10.74	11.47
ENSMUSG00000014956.15	Ppp1cb	protein_coding	49.05	47.58	47.7	49.98
ENSMUSG00000014959.12	Gorasp2	protein_coding	28.13	23.05	23.26	24.75
ENSMUSG00000014980.14	Tsen15	protein_coding	80.74	68.21	63.76	84.36
ENSMUSG00000015001.17	Oc90	protein_coding	1.01	1.32	0.25	1.12
ENSMUSG00000015002.16	Efr3a	protein_coding	187.61	138.33	158.16	155.52
ENSMUSG00000015013.8	Trappc2l	protein_coding	6.93	7.55	7.78	5.28
ENSMUSG00000015016.7	Acsf3	protein_coding	7.26	7.19	7.03	11.43
ENSMUSG00000015023.7	Ddx19a	protein_coding	11.6	15.67	16.32	14.16
ENSMUSG00000015027.10	Galns	protein_coding	6.9	7.32	3.34	4.05
ENSMUSG00000015053.14	Gata2	protein_coding	0	0.12	0.11	0
ENSMUSG00000015083.11	C8g	protein_coding	4.72	8.94	7.2	4.99
ENSMUSG00000015085.8	Entpd2	protein_coding	0	0.46	0	0.2
ENSMUSG00000015087.14	Rabl6	protein_coding	145.82	147.5	92.99	118.91
ENSMUSG00000015090.13	Ptgds	protein_coding	7.83	6.37	4.19	25.26
ENSMUSG00000015092.9	Edf1	protein_coding	24.76	36.64	21.54	36.92
ENSMUSG00000015093.15	Clic3	protein_coding	1.65	1.74	0	1.72
ENSMUSG00000015094.16	Npdc1	protein_coding	164.41	187.75	164.3	164.47
ENSMUSG00000015095.12	Fbxw5	protein_coding	191.39	253.73	200.49	214.1
ENSMUSG00000015112.15	Slc25a13	protein_coding	1.18	0	0	0.2
ENSMUSG00000015120.15	Ube2i	protein_coding	133.05	172.45	165.16	150.04
ENSMUSG00000015126.9	Tsr3	protein_coding	43.15	43.35	36.99	30
ENSMUSG00000015127.14	Unkl	protein_coding	41.56	35.61	41.84	37.95
ENSMUSG00000015133.17	Lrrk1	protein_coding	0.05	0.05	0.15	0.59
ENSMUSG00000015134.15	Aldh1a3	protein_coding	0.73	2.23	1.8	1.74
ENSMUSG00000015143.14	Actn1	protein_coding	43.45	53.17	39.26	47.16
ENSMUSG00000015149.14	Sirt2	protein_coding	100.08	81.43	87.18	75.46
ENSMUSG00000015165.16	Hnrnpl	protein_coding	368.62	401.39	400.44	399.33
ENSMUSG00000015176.9	Nolc1	protein_coding	11.79	12.42	10.27	14.51
ENSMUSG00000015189.12	Casd1	protein_coding	17.97	18.42	20.17	21.68
ENSMUSG00000015202.13	Cnksr3	protein_coding	1.09	0	1.31	0.33
ENSMUSG00000015214.14	Mtmr1	protein_coding	52.97	66.02	52	66.5
ENSMUSG00000015217.11	Hmgb3	protein_coding	16.59	14.93	17.7	14.22
ENSMUSG00000015222.17	Map2	protein_coding	722.63	670.41	615.15	680.82
ENSMUSG00000015224.10	Cyp2j9	protein_coding	0.65	0.15	0.37	0.34
ENSMUSG00000015242.14	Nipsnap3a	protein_coding	0	0	0	0
ENSMUSG00000015243.4	Abca1	protein_coding	1.34	2.99	0.8	1.78
ENSMUSG00000015247.10	Nipsnap3b	protein_coding	2.39	4.43	5.13	11.12
ENSMUSG00000015289.4	Lage3	protein_coding	11.71	11.51	11.2	14.56
ENSMUSG00000015290.15	Ubl4a	protein_coding	30.09	37.07	20.88	38.95
ENSMUSG00000015291.10	Gdi1	protein_coding	342.59	376.57	336.51	345.77
ENSMUSG00000015305.5	Sash1	protein_coding	2.92	2.99	3.26	4.36
ENSMUSG00000015312.8	Gadd45b	protein_coding	3.46	2.54	2.01	3.07
ENSMUSG00000015314.10	Slamf6	protein_coding	0	0.16	0	0.53
ENSMUSG00000015316.11	Slamf1	protein_coding	0.72	0.47	0.36	0.07
ENSMUSG00000015335.16	Zdhhc12	protein_coding	3.96	5.03	3.64	2.5
ENSMUSG00000015337.5	Endog	protein_coding	1.53	2.63	1.11	4.63
ENSMUSG00000015340.10	Cybb	protein_coding	1.23	0	0	0.19
ENSMUSG00000015341.17	Golga7	protein_coding	58.97	58.26	50.46	54.21
ENSMUSG00000015342.6	Xk	protein_coding	10.6	7.79	10.14	12.55
ENSMUSG00000015354.8	Pcolce2	protein_coding	7.95	11.93	4.74	7.57
ENSMUSG00000015355.13	Cd48	protein_coding	0	0	0	0.49
ENSMUSG00000015357.10	Clpx	protein_coding	26.18	22.31	18.3	23.45
ENSMUSG00000015363.13	Trabd	protein_coding	11.16	10.04	10.24	9.97
ENSMUSG00000015365.15	Mov10l1	protein_coding	0	0	0	0.31
ENSMUSG00000015377.9	Dennd6b	protein_coding	77.95	91.61	69.25	73.2
ENSMUSG00000015396.3	Cd83	protein_coding	3.22	3.53	3.46	2.52
ENSMUSG00000015401.12	Tmem27	protein_coding	0	0	0	0
ENSMUSG00000015405.15	Ace2	protein_coding	0	0	0	0
ENSMUSG00000015437.4	Gzmb	protein_coding	0	0	0	0
ENSMUSG00000015441.3	Gzmf	protein_coding	0	0	0	0
ENSMUSG00000015443.8	Gzmn	protein_coding	0	0	0	0
ENSMUSG00000015451.16	C4a	processed_transcript	33.61	40.35	26.55	10.95
ENSMUSG00000015452.14	Ager	protein_coding	0.57	0	1.49	0.74
ENSMUSG00000015461.15	Atf6b	protein_coding	18.34	24.41	17.33	21.11
ENSMUSG00000015467.14	Egfl8	protein_coding	1.13	0.83	0.55	0.75
ENSMUSG00000015468.14	Notch4	protein_coding	4.16	4.75	6.04	1.92
ENSMUSG00000015474.16	Ppt2	protein_coding	10.85	14	10.65	16.04
ENSMUSG00000015476.6	Prrt1	protein_coding	120.81	125.4	111.7	135.64
ENSMUSG00000015478.13	Rnf5	protein_coding	22.88	23.26	19.87	15.19
ENSMUSG00000015484.3	Fam163a	protein_coding	0	0	0	0.72
ENSMUSG00000015488.14	Cacfd1	protein_coding	92.03	92.55	92.81	98.86
ENSMUSG00000015501.10	Hivep2	protein_coding	287.1	279.34	227.67	298.47
ENSMUSG00000015519.12	2310057J18Rik	protein_coding	0	0	0	0
ENSMUSG00000015522.18	Arnt	protein_coding	155.56	145.9	140.34	142.83
ENSMUSG00000015533.8	Itga2	protein_coding	0.5	0.26	0.24	0.07
ENSMUSG00000015536.14	Mocs2	protein_coding	78.95	65.04	74.59	80.1
ENSMUSG00000015542.17	Nat9	protein_coding	13.06	32.09	24.83	16.42
ENSMUSG00000015568.15	Lpl	protein_coding	3.31	4.32	1.25	3.76
ENSMUSG00000015575.14	Atp6v0e	protein_coding	50.05	47.51	42.03	35.84
ENSMUSG00000015579.4	Nkx2-5	protein_coding	0	0	0	0
ENSMUSG00000015597.16	Zfp318	protein_coding	108.65	116.64	94.17	98.37
ENSMUSG00000015599.8	Ttbk1	protein_coding	3.28	3.9	3.18	3.09
ENSMUSG00000015605.5	Srf	protein_coding	6.38	6.25	5.43	5.23
ENSMUSG00000015619.10	Gata3	protein_coding	0	0	0	0
ENSMUSG00000015627.5	Gata5	protein_coding	0	0	0	0
ENSMUSG00000015647.9	Lama5	protein_coding	0.29	0.73	0.98	2.09
ENSMUSG00000015652.9	Steap1	protein_coding	0	0.38	0	0
ENSMUSG00000015653.13	Steap2	protein_coding	6.63	3.91	7.11	8.2
ENSMUSG00000015656.16	Hspa8	protein_coding	350.98	242.4	320.56	381.42
ENSMUSG00000015659.12	Serac1	protein_coding	74.95	71.36	60.86	93.73
ENSMUSG00000015665.8	Awat1	protein_coding	0	0	0	0
ENSMUSG00000015668.13	Pdzd11	protein_coding	24.51	29.56	36.84	35.64
ENSMUSG00000015671.10	Psma2	protein_coding	23.66	18.36	29.96	28.19
ENSMUSG00000015672.3	Mrpl32	protein_coding	20.58	28.29	39.7	28.47
ENSMUSG00000015697.14	Setdb1	protein_coding	89.64	73.17	86.43	73.24
ENSMUSG00000015702.13	Anxa9	protein_coding	3.41	4	4.74	1.69
ENSMUSG00000015709.9	Arnt2	protein_coding	91.22	87.33	75.33	92.94
ENSMUSG00000015711.8	Prune	protein_coding	4.54	6.58	4.42	8.2
ENSMUSG00000015714.11	Cers2	protein_coding	36.37	40.55	42.08	36.38
ENSMUSG00000015721.18	Nlrp5	protein_coding	0	0	0	0
ENSMUSG00000015733.13	Capza2	protein_coding	111.85	121.81	125.32	120.67
ENSMUSG00000015745.9	Plekho1	protein_coding	61.78	22.36	20.6	23.73
ENSMUSG00000015747.5	Vps45	protein_coding	27.73	22.47	154.76	21.35
ENSMUSG00000015748.13	Prpf3	protein_coding	89.59	123.5	90.38	80.78
ENSMUSG00000015749.12	Anp32e	protein_coding	11.56	9.71	13.04	11.05
ENSMUSG00000015750.15	Aph1a	protein_coding	5.55	6.89	4.3	3.33
ENSMUSG00000015755.16	Tab2	protein_coding	77.45	77.09	64.04	57.99
ENSMUSG00000015757.10	Ppil4	protein_coding	65.99	67.34	67.42	64.89
ENSMUSG00000015759.10	Cnih1	protein_coding	17.97	13.9	15.54	30.17
ENSMUSG00000015766.14	Eps8	protein_coding	2.33	2.31	1.76	3.17
ENSMUSG00000015776.12	Med22	protein_coding	5.11	6.91	3.16	5.74
ENSMUSG00000015787.15	Abo	protein_coding	0	0.23	0	0
ENSMUSG00000015790.16	Surf1	protein_coding	42.63	52.45	38.24	45.86
ENSMUSG00000015804.14	Med28	protein_coding	27.53	24.4	26.01	14.8
ENSMUSG00000015806.12	Qdpr	protein_coding	26.34	27.71	17.92	20.92
ENSMUSG00000015812.7	Gnrh1	protein_coding	0	0	0	1.54
ENSMUSG00000015829.13	Tnr	protein_coding	151.04	151.92	171.61	179.94
ENSMUSG00000015837.15	Sqstm1	protein_coding	97.66	97.48	78.42	127.1
ENSMUSG00000015839.6	Nfe2l2	protein_coding	2.27	2.04	0.88	1.06
ENSMUSG00000015843.10	Rxrg	protein_coding	1.25	1.3	0.46	0.52
ENSMUSG00000015846.14	Rxra	protein_coding	2.06	5.33	2.54	3.51
ENSMUSG00000015850.11	Adamtsl4	protein_coding	0.37	34.37	0.18	0.65
ENSMUSG00000015852.13	Fcrls	protein_coding	0.17	0.52	0.97	0.15
ENSMUSG00000015854.7	Cd5l	protein_coding	0.19	0	0	0
ENSMUSG00000015869.16	Prpsap1	protein_coding	84.87	97.73	95.48	92.76
ENSMUSG00000015879.8	Fam184b	protein_coding	17.98	20.26	15.37	17.35
ENSMUSG00000015880.13	Ncapg	protein_coding	2.81	2.03	3.09	3.19
ENSMUSG00000015882.17	Lcorl	protein_coding	49.55	35.36	38.98	30.19
ENSMUSG00000015889.7	Lta4h	protein_coding	23.9	20.4	27.83	22.4
ENSMUSG00000015890.2	Amdhd1	protein_coding	0	0.16	0	0.41
ENSMUSG00000015932.8	Dstn	protein_coding	29.31	26.05	25	32.21
ENSMUSG00000015937.14	H2afy	protein_coding	65.56	62.43	71.39	72.51
ENSMUSG00000015942.9	Gtf2ird2	protein_coding	15.47	18.09	15.09	16.79
ENSMUSG00000015943.11	Bola1	protein_coding	0	0	4.66	1.61
ENSMUSG00000015944.9	Gatsl2	protein_coding	30.05	20.04	17.04	26.87
ENSMUSG00000015947.10	Fcgr1	protein_coding	0.57	0	0	0.13
ENSMUSG00000015950.13	Ncf1	protein_coding	0.54	0.56	1.69	0.69
ENSMUSG00000015957.12	Wnt11	protein_coding	0	0.32	0	0
ENSMUSG00000015961.8	Adss	protein_coding	160.55	158.53	170.61	150.05
ENSMUSG00000015962.5	1700016C15Rik	protein_coding	0	0	0	0
ENSMUSG00000015966.16	Il17rb	protein_coding	2.42	2.41	1.68	1.53
ENSMUSG00000015968.16	Cacna1d	protein_coding	66.66	72.11	66.09	64.2
ENSMUSG00000015970.18	Chdh	protein_coding	7.39	7.63	8.68	5.53
ENSMUSG00000015971.4	Actr8	protein_coding	15.57	19.59	16.82	15.01
ENSMUSG00000015980.14	Lrrc27	protein_coding	10.13	6.05	5.45	18.95
ENSMUSG00000015981.12	Stk32c	protein_coding	6.87	4.08	1.51	2.41
ENSMUSG00000015994.10	Fnta	protein_coding	73.31	52.87	64.96	58.9
ENSMUSG00000016018.3	Skiv2l2	protein_coding	34.31	29.36	28.16	32.38
ENSMUSG00000016024.9	Lbp	protein_coding	1.63	0.31	0	1.07
ENSMUSG00000016028.9	Celsr1	protein_coding	0.03	0.06	0.18	0.08
ENSMUSG00000016087.13	Fli1	protein_coding	0.11	0.23	0.11	0
ENSMUSG00000016128.14	Stard13	protein_coding	1.04	0.95	2.36	1.21
ENSMUSG00000016150.15	Tenm1	protein_coding	38.31	36.07	28.52	26.14
ENSMUSG00000016179.11	Camk1g	protein_coding	41.03	39.19	29.94	46.47
ENSMUSG00000016181.9	Diexf	protein_coding	98.72	44.78	38.92	29.09
ENSMUSG00000016194.14	Hsd11b1	protein_coding	2.18	3.3	1.06	3.62
ENSMUSG00000016200.13	Syt14	protein_coding	63.62	58.96	55.44	63.57
ENSMUSG00000016206.6	H2-M3	protein_coding	0.29	0	0.57	3.11
ENSMUSG00000016239.11	Lonrf3	protein_coding	3.16	2.43	2.06	3.09
ENSMUSG00000016252.7	Atp5e	protein_coding	17.95	16.83	18.36	9.87
ENSMUSG00000016253.12	Nelfcd	protein_coding	32.08	39.8	34.55	41.31
ENSMUSG00000016255.5	Tubb1	protein_coding	0	0	0	0
ENSMUSG00000016256.10	Ctsz	protein_coding	4.37	6.1	9.02	6.45
ENSMUSG00000016257.15	Slmo2	protein_coding	11.39	8.58	11.27	13.35
ENSMUSG00000016262.14	Sertad4	protein_coding	16.82	7.68	6.94	10.76
ENSMUSG00000016283.13	H2-M2	protein_coding	0	0.28	0	0
ENSMUSG00000016308.12	Ube2a	protein_coding	23.32	22.03	23.67	21.94
ENSMUSG00000016319.3	Slc25a5	protein_coding	46.83	47.93	43.24	65.03
ENSMUSG00000016327.9	Atp1b4	protein_coding	0	0	0.08	0
ENSMUSG00000016344.14	Ppdpf	protein_coding	17.48	10.99	0.76	12.9
ENSMUSG00000016346.17	Kcnq2	protein_coding	318.02	316.43	264.29	302.76
ENSMUSG00000016349.10	Eef1a2	protein_coding	18.11	14.42	16.28	17.77
ENSMUSG00000016356.17	Col20a1	protein_coding	1.77	3.08	2.12	1.77
ENSMUSG00000016382.15	Pls3	protein_coding	78.13	70.34	63.01	67.39
ENSMUSG00000016386.15	Mpped2	protein_coding	36.88	22.8	30.74	26.39
ENSMUSG00000016409.4	Nkap	protein_coding	12.15	15.94	15.32	19.56
ENSMUSG00000016427.7	Ndufa1	protein_coding	0	15	12.28	31.09
ENSMUSG00000016458.13	Wt1	protein_coding	0	0	0	0
ENSMUSG00000016477.17	E2f3	protein_coding	9.28	10.38	9.2	11.09
ENSMUSG00000016481.15	Cr1l	protein_coding	95.37	105.75	117.06	98.73
ENSMUSG00000016487.15	Ppfibp1	protein_coding	79.5	78.52	60.85	55.81
ENSMUSG00000016493.13	Cd46	protein_coding	78.79	67.48	70.29	72.7
ENSMUSG00000016494.9	Cd34	protein_coding	31.76	26.93	33.51	26.78
ENSMUSG00000016495.12	Plgrkt	protein_coding	68.72	77.39	55.79	66.49
ENSMUSG00000016496.7	Cd274	protein_coding	0.69	1.23	0.57	0.61
ENSMUSG00000016498.9	Pdcd1lg2	protein_coding	0	0.26	0	0
ENSMUSG00000016503.16	Gtf3a	protein_coding	19.62	25.74	15.52	18.98
ENSMUSG00000016510.11	Mtif3	protein_coding	11.47	8.69	11.8	12.77
ENSMUSG00000016520.7	Lnx2	protein_coding	4.57	16.55	16.63	5.14
ENSMUSG00000016524.12	Il19	protein_coding	0	0	0	0
ENSMUSG00000016526.8	Dyrk3	protein_coding	7.21	4.51	4.43	5.14
ENSMUSG00000016528.10	Mapkapk2	protein_coding	3.34	5.74	5.23	6
ENSMUSG00000016529.5	Il10	protein_coding	0	0	0	0
ENSMUSG00000016534.15	Lamp2	protein_coding	87.5	75.25	86.31	87.57
ENSMUSG00000016541.9	Atxn10	protein_coding	36.69	40.53	46.75	48
ENSMUSG00000016552.13	Foxred2	protein_coding	11.92	15.34	11.33	17.03
ENSMUSG00000016554.8	Eif3d	protein_coding	17.03	16.02	19.26	17.2
ENSMUSG00000016559.14	H3f3b	protein_coding	58.5	57.4	49.6	70.73
ENSMUSG00000016619.9	Nup50	protein_coding	17.29	15.23	13.54	17.45
ENSMUSG00000016624.15	Phf21b	protein_coding	14.02	27.33	16.37	13.24
ENSMUSG00000016626.10	Nlrp14	protein_coding	0	0	0	0
ENSMUSG00000016637.6	Ift27	protein_coding	2.37	0.5	0	0.84
ENSMUSG00000016664.14	Pacsin2	protein_coding	19.88	24.6	25.89	29.52
ENSMUSG00000016756.16	Cmah	protein_coding	0	0.04	0	0.06
ENSMUSG00000016757.10	Ttll12	protein_coding	5.87	2.64	3.67	5.13
ENSMUSG00000016758.3	Bik	protein_coding	0	0	0	0
ENSMUSG00000016763.14	Scube1	protein_coding	52.59	55.55	51.55	67.28
ENSMUSG00000016831.11	Tox4	protein_coding	48.24	48.04	42.99	42.15
ENSMUSG00000016833.14	Mrps18c	protein_coding	5.09	4.51	11.38	7.58
ENSMUSG00000016918.15	Sulf1	protein_coding	34.13	31.95	34.79	25.8
ENSMUSG00000016921.14	Srsf6	protein_coding	244.17	258.07	253.92	260.03
ENSMUSG00000016933.17	Plcg1	protein_coding	70.74	80.39	80.99	82.01
ENSMUSG00000016940.18	Kctd2	protein_coding	35.28	31.93	28.18	28.64
ENSMUSG00000016942.5	Tmprss6	protein_coding	0.23	0.12	0.11	0.2
ENSMUSG00000016946.5	Kctd5	protein_coding	5.37	9.41	9.34	7.3
ENSMUSG00000016982.6	Pom121l2	protein_coding	0	0	0	0
ENSMUSG00000016984.7	Etaa1	protein_coding	8.17	9.94	7.58	8.14
ENSMUSG00000016995.17	Matn4	protein_coding	0.26	0.27	0.42	0.5
ENSMUSG00000016998.2	Svs4	protein_coding	0	0	0	0
ENSMUSG00000017000.2	Svs6	protein_coding	0	0	0	0
ENSMUSG00000017002.14	Slpi	protein_coding	0	0	0	0
ENSMUSG00000017003.7	Svs3a	protein_coding	0	0	0	0
ENSMUSG00000017004.7	Svs5	protein_coding	0	0	0	0
ENSMUSG00000017007.9	Rbpjl	protein_coding	0	0	0.15	0.65
ENSMUSG00000017009.3	Sdc4	protein_coding	0.46	0.48	0.74	1.21
ENSMUSG00000017049.4	Ccdc70	protein_coding	0	0	0	0
ENSMUSG00000017057.9	Il13ra1	protein_coding	0.38	0	0.46	0.25
ENSMUSG00000017064.4	Prl5a1	protein_coding	0	0	0	0
ENSMUSG00000017119.19	Nbr1	protein_coding	89.19	87.98	86.56	77.44
ENSMUSG00000017132.17	Cyth1	protein_coding	42.33	43.91	36.26	35.95
ENSMUSG00000017144.8	Rnd3	protein_coding	9.44	5.17	9.95	8.15
ENSMUSG00000017146.12	Brca1	protein_coding	1.53	1.04	0.44	2.2
ENSMUSG00000017165.1	Gast	protein_coding	0	0	0	0
ENSMUSG00000017167.6	Cntnap1	protein_coding	43.08	55.67	42.59	52.49
ENSMUSG00000017176.17	Nt5c3b	protein_coding	23.53	34.05	33.53	33.12
ENSMUSG00000017188.3	Coa3	protein_coding	12.18	6.16	8.4	6.23
ENSMUSG00000017195.15	Zpbp2	protein_coding	0	0	3.71	0
ENSMUSG00000017204.4	Gsdma	protein_coding	0	0	0	0
ENSMUSG00000017210.14	Med24	protein_coding	71.77	101.12	67.06	65.41
ENSMUSG00000017211.14	Gsdma2	protein_coding	0	0	0	0
ENSMUSG00000017221.14	Psmd3	protein_coding	33.16	31.75	29.61	38.25
ENSMUSG00000017264.16	Exosc10	protein_coding	73.85	68.67	52.41	58.95
ENSMUSG00000017286.15	Glod4	protein_coding	14.38	15.78	13.21	11.97
ENSMUSG00000017288.15	Vps53	protein_coding	52.45	40.05	50.31	44.57
ENSMUSG00000017291.13	Taok1	protein_coding	74.47	70.06	66.53	72.91
ENSMUSG00000017299.13	Dnttip1	protein_coding	17.53	20.78	22.32	19.4
ENSMUSG00000017300.9	Tnnc2	protein_coding	0	0	0	0
ENSMUSG00000017307.15	Acot8	protein_coding	6.97	9.39	8.23	14.04
ENSMUSG00000017309.11	Cd300lg	protein_coding	0	0	0.47	0.57
ENSMUSG00000017310.7	Spint4	protein_coding	0	0	0	0
ENSMUSG00000017311.15	Pyy	protein_coding	0	0	0	0
ENSMUSG00000017314.12	Mpp2	protein_coding	24.41	26.51	23.12	28.05
ENSMUSG00000017316.13	Ppy	protein_coding	0	0	0	0
ENSMUSG00000017344.4	Vtn	protein_coding	2.23	2.01	2.15	1.21
ENSMUSG00000017376.15	Nlk	protein_coding	195.19	159.69	199.89	187.99
ENSMUSG00000017386.10	Traf4	protein_coding	3.23	4.37	3.45	4.44
ENSMUSG00000017390.15	Aldoc	protein_coding	7.99	7.26	14.88	14.17
ENSMUSG00000017400.10	Stac2	protein_coding	17.42	18.19	11.2	21.3
ENSMUSG00000017404.12	Rpl19	protein_coding	55.42	73.6	59.25	61.21
ENSMUSG00000017405.14	Nek8	protein_coding	1.77	6.12	1.73	2.74
ENSMUSG00000017412.15	Cacnb4	protein_coding	121.77	110.42	104.78	102.84
ENSMUSG00000017417.14	Plxdc1	protein_coding	8.25	6.29	14.83	16.11
ENSMUSG00000017418.13	Arl5b	protein_coding	24.59	27.28	30.84	25.31
ENSMUSG00000017421.18	Zfp207	protein_coding	598.22	695.7	656.36	660.48
ENSMUSG00000017428.16	Psmd11	protein_coding	47.69	45.81	44.77	44.98
ENSMUSG00000017446.14	C1qtnf1	protein_coding	0.3	0.31	1.15	0.26
ENSMUSG00000017453.4	Pipox	protein_coding	0.58	2.09	0.38	1.05
ENSMUSG00000017466.9	Timp2	protein_coding	17.48	15.92	14.88	22.96
ENSMUSG00000017478.15	Zc3h18	protein_coding	35.05	30.9	29.91	24.94
ENSMUSG00000017485.10	Top2b	protein_coding	71.59	74.14	63.62	64.51
ENSMUSG00000017491.8	Rarb	protein_coding	3.24	4.85	2.21	3.59
ENSMUSG00000017493.12	Igfbp4	protein_coding	6.03	6.72	7.18	10.67
ENSMUSG00000017499.15	Cdc6	protein_coding	1.21	0.94	1.17	0.53
ENSMUSG00000017548.15	Suz12	protein_coding	27.06	21.54	35.92	24.16
ENSMUSG00000017550.14	Atad5	protein_coding	10.44	13.69	12.05	12.83
ENSMUSG00000017561.16	Crlf3	protein_coding	12.21	9.12	10.45	11.02
ENSMUSG00000017588.2	Krt27	protein_coding	0.27	0	0.26	0
ENSMUSG00000017607.9	Tns4	protein_coding	0.15	0.79	0.64	0.13
ENSMUSG00000017615.12	Tnfaip1	protein_coding	16.27	15.85	15.3	17.4
ENSMUSG00000017631.18	Abr	protein_coding	118.52	142.02	100.39	144.63
ENSMUSG00000017639.13	Rab11fip4	protein_coding	30.92	28.72	27.77	28.97
ENSMUSG00000017652.16	Cd40	protein_coding	0	0.29	0.12	0.11
ENSMUSG00000017664.16	Slc35c2	protein_coding	34.74	42.15	22.13	34.91
ENSMUSG00000017667.9	Zfp334	protein_coding	20.7	22.29	15.5	18.02
ENSMUSG00000017670.16	Elmo2	protein_coding	122.25	158.02	116.82	144.99
ENSMUSG00000017677.11	Wsb1	protein_coding	197.28	218.71	249.4	262.2
ENSMUSG00000017679.16	Ttpal	protein_coding	30.84	32.29	29.59	44.83
ENSMUSG00000017686.16	Rhot1	protein_coding	56.67	61.73	65.46	71.15
ENSMUSG00000017688.14	Hnf4g	protein_coding	0	0.18	0	0
ENSMUSG00000017692.8	Rhbdl3	protein_coding	5.68	6.02	6.19	5.04
ENSMUSG00000017697.3	Ada	protein_coding	21.17	7.37	4.85	12.64
ENSMUSG00000017707.9	Serinc3	protein_coding	54.11	47.24	55.58	62.96
ENSMUSG00000017713.9	Tha1	protein_coding	4.79	12.39	5.02	6.93
ENSMUSG00000017715.11	Pgs1	protein_coding	27.89	30.26	22.82	23.58
ENSMUSG00000017716.15	Birc5	protein_coding	2.66	4.5	2.82	1.61
ENSMUSG00000017718.15	Afmid	protein_coding	0.26	0.69	0.48	0.76
ENSMUSG00000017720.2	Trp53tg5	protein_coding	0.53	0	0	3.34
ENSMUSG00000017721.15	Pigt	protein_coding	38.84	55.35	47.44	48.72
ENSMUSG00000017723.11	Wfdc2	protein_coding	2.96	0	0	11.37
ENSMUSG00000017724.14	Etv4	protein_coding	1.29	2.14	0.88	1.11
ENSMUSG00000017733.4	Eppin	protein_coding	0	0	0	0
ENSMUSG00000017734.15	Dbndd2	protein_coding	53.6	50.63	44.42	45.94
ENSMUSG00000017737.2	Mmp9	protein_coding	0.36	2.13	0	0.4
ENSMUSG00000017740.17	Slc12a5	protein_coding	316.24	317.23	253.64	305.11
ENSMUSG00000017747.13	Ghdc	protein_coding	4.26	4.27	2.36	3.08
ENSMUSG00000017754.13	Pltp	protein_coding	0	2.58	0.75	0.69
ENSMUSG00000017756.8	Slc12a7	protein_coding	0	0.07	0.13	0.06
ENSMUSG00000017760.15	Ctsa	protein_coding	65.64	86.46	53.5	51.77
ENSMUSG00000017764.2	Zswim1	protein_coding	4.92	7.8	6.61	4.33
ENSMUSG00000017765.16	Slc12a4	protein_coding	1.8	1.67	3.02	1.83
ENSMUSG00000017767.3	Spata25	protein_coding	1.41	0	0	0
ENSMUSG00000017774.19	Myo1c	protein_coding	17.45	11.08	6.38	11.64
ENSMUSG00000017776.15	Crk	protein_coding	47.89	43.1	41.42	50.13
ENSMUSG00000017778.14	Cox7c	protein_coding	177.28	183.18	205.9	172.43
ENSMUSG00000017781.17	Pitpna	protein_coding	94.31	87.57	89.89	101.32
ENSMUSG00000017801.15	Mlx	protein_coding	34.44	34.65	17.88	43
ENSMUSG00000017802.14	Fam134c	protein_coding	5.93	6.84	7.61	7.85
ENSMUSG00000017817.11	Jph2	protein_coding	0	0	0	0
ENSMUSG00000017830.15	Dhx58	protein_coding	5.65	11.63	6.42	5.42
ENSMUSG00000017831.7	Rab5a	protein_coding	18.24	14.3	17.96	18.04
ENSMUSG00000017832.2	Hspb9	protein_coding	2.44	3.23	2.35	4.4
ENSMUSG00000017837.12	Nkiras2	protein_coding	2.2	1.91	1.56	3.07
ENSMUSG00000017843.13	Ppp2r5c	protein_coding	24.06	21.09	20.14	18.8
ENSMUSG00000017858.12	Ift52	protein_coding	13.36	10.72	13.58	13.41
ENSMUSG00000017861.11	Mybl2	protein_coding	2.05	2.42	3.01	3.03
ENSMUSG00000017868.16	Sgk2	protein_coding	0.27	0.62	0	0
ENSMUSG00000017897.18	Eya2	protein_coding	0.31	0.32	0	5.44
ENSMUSG00000017922.13	Prl3c1	protein_coding	0	0	0	0
ENSMUSG00000017929.13	B4galt5	protein_coding	25.71	27.51	15.83	22.12
ENSMUSG00000017943.15	Gdap1l1	protein_coding	24.43	21.17	20.69	22.81
ENSMUSG00000017950.16	Hnf4a	protein_coding	0	0	0	0
ENSMUSG00000017969.13	Ptgis	protein_coding	0.55	0.19	0.18	0
ENSMUSG00000017978.18	Cadps2	protein_coding	74.15	62.37	65.86	57.31
ENSMUSG00000017999.16	Ddx27	protein_coding	35.28	36.63	33.57	36.96
ENSMUSG00000018001.18	Cyth3	protein_coding	37.36	35.8	38.7	33
ENSMUSG00000018008.7	Cyth4	protein_coding	0	0.41	0.38	0.35
ENSMUSG00000018012.11	Rac3	protein_coding	2.6	3.81	6.28	5.4
ENSMUSG00000018040.9	Rrp7a	protein_coding	17.67	19.16	19.7	12.62
ENSMUSG00000018042.17	Cyb5r3	protein_coding	6.78	4.8	7.03	7.5
ENSMUSG00000018068.13	Ints2	protein_coding	52.76	64.58	60.47	48.85
ENSMUSG00000018076.12	Med13l	protein_coding	81.18	88.41	76.3	82.17
ENSMUSG00000018102.4	Hist1h2bc	protein_coding	2.38	0	2.29	6.44
ENSMUSG00000018126.15	Baiap2l2	protein_coding	0.92	1.67	0	2.48
ENSMUSG00000018143.10	Mafk	protein_coding	2.83	1.6	2.62	3.51
ENSMUSG00000018160.15	Med1	protein_coding	68.03	62.79	53.15	58.93
ENSMUSG00000018166.8	Erbb3	protein_coding	0.06	0.41	0	0.05
ENSMUSG00000018167.10	Stard3	protein_coding	17.28	19.43	22.02	20.4
ENSMUSG00000018168.8	Ikzf3	protein_coding	0	0	0	0
ENSMUSG00000018169.12	Mfng	protein_coding	0	0	0	0
ENSMUSG00000018171.9	Vmp1	protein_coding	63.12	82.41	80.31	63.3
ENSMUSG00000018189.12	Uchl5	protein_coding	16.39	25.98	14.89	18.49
ENSMUSG00000018196.18	Glrx2	protein_coding	183.14	139.4	188.82	196.04
ENSMUSG00000018199.8	Trove2	protein_coding	23.95	25.1	25.24	28.22
ENSMUSG00000018209.15	Stk4	protein_coding	35.06	19.11	16.23	20.04
ENSMUSG00000018211.13	Wfdc15b	protein_coding	0	0	0	0
ENSMUSG00000018217.12	Pmp22	protein_coding	2.29	3.5	5.01	1.46
ENSMUSG00000018238.6	Gdf9	protein_coding	0.89	0.46	0	0.78
ENSMUSG00000018239.9	Zcchc10	protein_coding	8.98	9.78	7.34	4.6
ENSMUSG00000018259.12	Prl8a2	protein_coding	0	0	0	0
ENSMUSG00000018263.11	Tbx5	protein_coding	0	0	0	0
ENSMUSG00000018286.6	Psmb6	protein_coding	39.77	46.37	51.1	53.15
ENSMUSG00000018287.12	Spag7	protein_coding	11.05	21.24	9.74	18.07
ENSMUSG00000018293.4	Pfn1	protein_coding	21.67	23.36	23.84	25.83
ENSMUSG00000018322.10	Tomm34	protein_coding	37.24	40.43	37.8	39.71
ENSMUSG00000018326.9	Ywhab	protein_coding	95.17	94.21	91.44	111.08
ENSMUSG00000018334.17	Ksr1	protein_coding	18.78	21.33	14.05	25.53
ENSMUSG00000018339.11	Gpx3	protein_coding	1.02	0.8	0.74	0.68
ENSMUSG00000018340.13	Anxa6	protein_coding	47.29	52.89	43.99	50.98
ENSMUSG00000018341.12	Il12rb2	protein_coding	0	0	0	0
ENSMUSG00000018347.16	Zkscan6	protein_coding	23.73	25.37	25.4	25.49
ENSMUSG00000018362.14	Kpna2	protein_coding	56.43	40.22	25	27.84
ENSMUSG00000018363.16	Smurf2	protein_coding	36.47	33.79	30.9	29.16
ENSMUSG00000018372.13	Cep95	protein_coding	131.53	100.12	90.07	95.93
ENSMUSG00000018377.10	Vezf1	protein_coding	9.24	8.77	10.1	11.24
ENSMUSG00000018378.13	Cuedc1	protein_coding	10.74	14.95	19.38	15.58
ENSMUSG00000018379.17	Srsf1	protein_coding	706.51	629.71	684.72	637.87
ENSMUSG00000018381.15	Abi3	protein_coding	0	0	0	0
ENSMUSG00000018387.12	Shroom1	protein_coding	8.17	9.61	5.27	6.93
ENSMUSG00000018395.19	Kif3a	protein_coding	134.94	129.91	111.61	122.48
ENSMUSG00000018398.18	Sept8	protein_coding	180.46	176.03	147.33	166.65
ENSMUSG00000018401.17	Mtmr4	protein_coding	34.74	37.64	31.08	35.81
ENSMUSG00000018405.7	Mrm1	protein_coding	9.21	8.63	7.31	8.25
ENSMUSG00000018411.17	Mapt	protein_coding	73.44	82.54	62.93	76.44
ENSMUSG00000018412.16	Kansl1	protein_coding	83.91	92.86	85.11	89.53
ENSMUSG00000018415.14	Gid4	protein_coding	6.9	7.06	8.51	8.81
ENSMUSG00000018417.14	Myo1b	protein_coding	120.35	112.64	106.26	112.32
ENSMUSG00000018425.18	Dhx40	protein_coding	16.15	13.58	15.46	12.02
ENSMUSG00000018427.7	Ypel2	protein_coding	27.45	27.59	27.08	31.69
ENSMUSG00000018428.15	Akap1	protein_coding	11.87	18.62	14.97	11.27
ENSMUSG00000018433.14	Nol11	protein_coding	43.62	25.3	39.33	38.17
ENSMUSG00000018442.13	Derl2	protein_coding	21.55	23.64	22.03	28.66
ENSMUSG00000018446.8	C1qbp	protein_coding	15.91	22.77	15.23	13
ENSMUSG00000018449.12	Rpain	protein_coding	76.09	54.1	45.66	51.39
ENSMUSG00000018451.6	6330403K07Rik	lincRNA	67.88	64.85	83.68	98.25
ENSMUSG00000018459.15	Slc13a3	protein_coding	0.31	0.12	0	0
ENSMUSG00000018470.8	Kcnab3	protein_coding	40.07	31.2	31.94	34.73
ENSMUSG00000018474.17	Chd3	protein_coding	152.37	204.86	203.16	168.08
ENSMUSG00000018476.7	Kdm6b	protein_coding	9.98	21.67	21.38	17.24
ENSMUSG00000018479.12	1700125H20Rik	protein_coding	0	0	0	0
ENSMUSG00000018481.9	Appbp2	protein_coding	23.77	22.77	23.85	26.58
ENSMUSG00000018486.2	Wnt9b	protein_coding	0	0	0.15	0
ENSMUSG00000018500.2	Adora2b	protein_coding	2.99	1.34	2.48	1.13
ENSMUSG00000018501.17	Ncor1	protein_coding	358.1	336.39	298.38	346.9
ENSMUSG00000018507.16	Trpv2	protein_coding	13.61	9.99	11.37	11.66
ENSMUSG00000018509.8	Cenpv	protein_coding	48.76	61.45	49.35	54.35
ENSMUSG00000018537.16	Pcgf2	protein_coding	110	128.7	106.88	103.45
ENSMUSG00000018541.10	Cwc25	protein_coding	14.91	14.38	11.26	17.67
ENSMUSG00000018543.8	1700001P01Rik	protein_coding	0	0	0	0.99
ENSMUSG00000018547.8	Pip4k2b	protein_coding	9.97	11.88	11.65	13.84
ENSMUSG00000018548.15	Trim37	protein_coding	55.79	52.44	50.07	59.88
ENSMUSG00000018554.13	Ybx2	protein_coding	39.84	40.26	60.39	87.56
ENSMUSG00000018559.16	Ctdnep1	protein_coding	58.07	64.02	58.73	52.77
ENSMUSG00000018565.17	Elp5	protein_coding	25.46	28.43	27.63	26.06
ENSMUSG00000018566.14	Slc2a4	protein_coding	0	0.12	0	0
ENSMUSG00000018567.14	Gabarap	protein_coding	14.98	9.18	15.12	13.3
ENSMUSG00000018569.12	Cldn7	protein_coding	0	0	0	0
ENSMUSG00000018570.17	2810408A11Rik	protein_coding	0	0.31	0.67	0
ENSMUSG00000018572.10	Phf23	protein_coding	9.61	10.25	15.43	10.87
ENSMUSG00000018574.14	Acadvl	protein_coding	81.09	109.33	100.92	62.34
ENSMUSG00000018581.15	Dnah11	protein_coding	0.02	0.04	0.1	0.06
ENSMUSG00000018583.5	G3bp1	protein_coding	15.43	14.07	18.64	17.26
ENSMUSG00000018585.9	Atox1	protein_coding	0	3.32	4.33	1.39
ENSMUSG00000018589.8	Glra2	protein_coding	3.22	4.41	4.57	3.34
ENSMUSG00000018593.12	Sparc	protein_coding	3.59	7.12	3.2	2.56
ENSMUSG00000018595.6	Glra4	protein_coding	0.27	0	1.14	0.24
ENSMUSG00000018599.5	Mief2	protein_coding	9.47	11.68	9.68	10.03
ENSMUSG00000018604.18	Tbx3	protein_coding	0	0	0	1.89
ENSMUSG00000018620.2	Mmp20	protein_coding	0	0	0	0
ENSMUSG00000018623.9	Mmp7	protein_coding	0	0	0	0
ENSMUSG00000018634.10	Crhr1	protein_coding	32.43	39.55	29.77	28.7
ENSMUSG00000018648.15	Dusp14	protein_coding	37.22	32.74	39.53	35.28
ENSMUSG00000018651.14	Tada2a	protein_coding	78.47	73.11	60.52	62.73
ENSMUSG00000018654.17	Ikzf1	protein_coding	0.07	0	0	0.06
ENSMUSG00000018656.5	Tcaf3	protein_coding	0	0.36	0	0.1
ENSMUSG00000018659.12	Pnpo	protein_coding	13.67	17.17	15.77	15.28
ENSMUSG00000018661.17	Cog1	protein_coding	48.34	40.26	31.81	48.68
ENSMUSG00000018666.13	Cbx1	protein_coding	17.6	26.63	18.13	18.83
ENSMUSG00000018669.14	Cdk5rap3	protein_coding	33.6	46.86	37.52	29.43
ENSMUSG00000018672.15	Copz2	protein_coding	0	0	0	1.17
ENSMUSG00000018677.9	Slc25a39	protein_coding	11.63	11.91	11.04	11.74
ENSMUSG00000018678.13	Sp2	protein_coding	4.29	5.96	6.32	5.42
ENSMUSG00000018697.14	Aatf	protein_coding	22.51	21.81	25.36	23.53
ENSMUSG00000018698.15	Lhx1	protein_coding	0	0	0	0
ENSMUSG00000018707.13	Dync1h1	protein_coding	202.65	218.12	190.52	193.23
ENSMUSG00000018727.19	Cpsf4l	protein_coding	4.84	6.65	4.21	3.02
ENSMUSG00000018733.10	Pex12	protein_coding	16.48	14.18	17	16.96
ENSMUSG00000018736.14	Ndel1	protein_coding	22.67	20.46	22.12	20.42
ENSMUSG00000018740.14	Slc25a35	protein_coding	6.41	3.88	16.32	11.27
ENSMUSG00000018750.14	Zbtb4	protein_coding	18.37	20.97	18.75	20.76
ENSMUSG00000018752.19	Tnfsfm13	protein_coding	0.68	0.71	1.15	0
ENSMUSG00000018761.14	Mpdu1	protein_coding	14.57	20.39	21.85	25.17
ENSMUSG00000018765.5	Fxr2	protein_coding	12.37	16.53	18.42	12.96
ENSMUSG00000018770.9	Atp5g3	protein_coding	92.24	102.53	106.05	126.58
ENSMUSG00000018774.13	Cd68	protein_coding	0.95	2.8	3.59	5.01
ENSMUSG00000018776.9	Slc35g3	protein_coding	0	0	0	0.22
ENSMUSG00000018796.13	Acsl1	protein_coding	43.4	45.5	32.79	39.24
ENSMUSG00000018800.14	Abca5	protein_coding	70.93	61.07	69.12	68.18
[truncated: 46,441 more rows]

## Sheet: edgeR results (cKO vs. Control)
gene_id	gene_name	gene_type	log2FC	log2CPM	FDR	TPM_P39_Control_rep1	TPM_P39_Control_rep2	TPM_P39_Dnmt3a_cKO_rep1	TPM_P39_Dnmt3a_cKO_rep1	CPM_P39_Control_rep1	CPM_P39_Control_rep2	CPM_P39_Dnmt3a_cKO_rep1	CPM_P39_Dnmt3a_cKO_rep2
ENSMUSG00000052861.13	Dnah6	protein_coding	3.04639	3.93242	3.65802e-11	0.71	1.1	6.02	4.7	2.80528	3.55101	30.2813	22.5519
ENSMUSG00000094065.1	Gm21541	protein_coding	-9.20902	2.51991	2.3887e-10	31.4	55.95	0	0	8.26	14.204	0	0
ENSMUSG00000033590.7	Myo5c	protein_coding	1.62635	5.32442	1.1249e-08	6.09	6.5	22.06	16.2	18.7019	20.0148	70.0839	49.7508
ENSMUSG00000106106.2	Rn18s-rs5	rRNA	0.684283	11.5543	7.72607e-08	2954.73	3381.88	4632.96	5390.26	2158.51	2455.52	3502.95	3911.04
ENSMUSG00000030207.15	Fam234b	protein_coding	0.989809	6.36645	1.0917e-06	26.82	33.17	55.71	61.29	48.9366	61.0128	105.984	112.213
ENSMUSG00000030216.12	Wbp11	protein_coding	-1.20952	5.16863	9.24821e-06	48.3	65.23	45.49	41.66	43.7936	56.3319	21.2281	22.0052
ENSMUSG00000033722.9	BC034090	protein_coding	1.88546	3.90675	4.3548e-05	8.83	12.38	33.05	19.61	4.83132	7.58625	28.7204	17.3581
ENSMUSG00000037686.5	Aspg	protein_coding	1.87616	3.41039	4.3548e-05	3.78	3.79	15.3	12.13	4.36378	4.35806	18.2624	13.9412
ENSMUSG00000022899.8	Slc15a2	protein_coding	2.42178	2.64495	9.56039e-05	3.03	1.25	21.08	20.1	1.71434	1.93691	10.3019	9.43079
ENSMUSG00000042807.15	Hecw2	protein_coding	-0.698709	7.47169	0.000136623	87.58	66.71	48.82	61.96	246.709	192.077	138.295	132.168
ENSMUSG00000043067.15	Dpy19l1	protein_coding	0.666134	7.23874	0.000222528	67.68	80.21	124.08	111.64	108.783	124.124	195.423	174.265
ENSMUSG00000039405.7	Prss23	protein_coding	1.1345	4.60973	0.000705948	14	13.35	30.61	40.79	14.9615	15.0111	26.6912	38.9533
ENSMUSG00000055322.14	Tns1	protein_coding	1.64922	3.81546	0.000705948	4.1	2.47	5.34	11.71	8.5717	4.51947	16.2333	24.8754
ENSMUSG00000076617.9	Ighm	IG_C_gene	-1.20753	4.0718	0.00177369	41.04	38.29	19.54	13.63	24.0008	22.4359	11.8628	8.33736
ENSMUSG00000045991.18	Onecut2	protein_coding	-0.971606	4.82451	0.00202635	6.49	5.39	2.63	3.34	40.6766	33.896	17.0137	20.9118
ENSMUSG00000107042.1	Gm42740	TEC	1.46032	3.46206	0.00202635	4.93	7.42	15.3	18.13	4.51962	6.7792	14.5163	16.5381
ENSMUSG00000031561.15	Tenm3	protein_coding	0.634724	6.66392	0.00320155	31.69	41.14	50.56	67.83	73.4049	84.9014	109.887	135.585
ENSMUSG00000029055.17	Plch2	protein_coding	0.68698	6.50587	0.00417655	40.04	53.87	62.79	83.28	61.5604	77.1537	97.8678	125.06
ENSMUSG00000064293.14	Cntn4	protein_coding	0.599575	6.50113	0.00462507	93.62	97.68	150.86	140.32	70.1321	73.2799	107.389	109.889
ENSMUSG00000106862.1	Gm42811	TEC	1.98801	2.53183	0.00656439	1.33	2.35	5.02	9.37	1.55849	2.74396	6.08747	10.9342
ENSMUSG00000029602.11	Rasal1	protein_coding	-0.566723	6.62207	0.00889782	296.7	290.96	207.22	194.09	115.328	119.443	74.1423	84.1937
ENSMUSG00000034282.3	Evpl	protein_coding	1.51207	3.11386	0.00924496	1.93	1	3.9	4.38	5.61057	2.90537	11.7067	12.7111
ENSMUSG00000085782.2	Gm15624	antisense	-0.546256	6.8602	0.00937322	124.81	114.87	83.96	94.18	145.563	129.773	89.9072	98.5449
ENSMUSG00000025504.13	Eps8l2	protein_coding	4.08003	0.947982	0.00942052	0	0.58	6.49	5.73	0	0.322819	2.96569	3.00692
ENSMUSG00000109505.1	Gm44677	TEC	-0.577462	6.42979	0.00942052	66.64	59.18	41.67	41.34	109.094	96.8457	70.5522	67.519
ENSMUSG00000052430.15	Bmpr1b	protein_coding	1.05616	4.00538	0.00942052	4.08	4.35	8.23	9.87	9.81849	10.4916	19.5111	22.6886
ENSMUSG00000016487.15	Ppfibp1	protein_coding	-0.580959	6.58817	0.00942052	79.5	78.52	60.85	55.81	120.471	109.597	86.1611	67.929
ENSMUSG00000059182.7	Skap2	protein_coding	0.834188	4.87989	0.00942052	16.96	13.23	36.15	35.64	19.9487	21.7903	39.6466	34.8529
ENSMUSG00000097011.2	Gm4651	processed_transcript	1.0301	4.17022	0.00942052	21.43	19.42	47.03	35.47	12.1562	10.9758	27.6277	19.8183
ENSMUSG00000027965.15	Olfm3	protein_coding	1.17095	3.73355	0.0100027	9.13	5.52	14.13	11.94	9.5068	6.29497	16.0772	19.545
ENSMUSG00000108239.1	Gm19434	antisense	4.03838	0.917662	0.010512	0.29	0	2.1	3.18	0.311698	0	2.34133	3.41695
ENSMUSG00000040242.14	Fgfr1op2	protein_coding	-0.584073	6.49011	0.0115665	111.15	90.03	70.25	64.34	119.536	95.5544	77.264	66.4256
ENSMUSG00000042770.8	Hebp1	protein_coding	1.77957	2.41934	0.0166938	1.7	3.64	5.76	9.34	1.87019	2.58255	6.55574	8.7474
ENSMUSG00000029798.11	Herc6	protein_coding	-0.566654	6.38054	0.0177703	60.8	49.82	43.06	35.53	108.939	89.4209	71.6448	62.4619
ENSMUSG00000024121.13	Atp6v0c	protein_coding	0.562272	6.39623	0.0178401	159.77	128.96	203.32	242.09	74.34	61.0128	93.3412	106.472
ENSMUSG00000031963.7	Bmper	protein_coding	1.35002	3.1264	0.0178401	2.53	3.11	6.17	7.99	4.20793	5.1651	10.614	13.2578
ENSMUSG00000030231.10	Plekha5	protein_coding	-0.437685	7.8852	0.0185469	300.76	312.99	240.67	238.37	271.022	272.459	207.13	194.22
ENSMUSG00000028957.12	Per3	protein_coding	-0.436378	7.95627	0.0187218	143.47	129.29	96	99.08	299.542	271.168	214.622	207.204
ENSMUSG00000030226.12	Lmo3	protein_coding	0.806136	5.73394	0.0187218	37.16	45.06	54.74	57.04	29.2996	47.6158	69.6157	64.7854
ENSMUSG00000070342.3	Gm10287	lincRNA	0.580261	6.08115	0.0187218	29.12	31.24	46.52	42.29	52.0536	55.8477	86.005	75.4463
ENSMUSG00000003746.15	Man1a	protein_coding	0.650212	5.8526	0.0187218	23.17	34.32	44.5	47.99	37.0921	52.2967	68.5231	71.6193
ENSMUSG00000052613.16	Pcdh15	protein_coding	-0.432702	8.00525	0.0216595	130.5	122.65	87.69	101.71	304.841	285.049	203.384	233.446
ENSMUSG00000033953.10	Ppp3r1	protein_coding	0.488606	6.85779	0.0230369	92.88	87.44	127.24	123.49	100.055	92.3262	135.641	134.355
ENSMUSG00000051323.16	Pcdh19	protein_coding	0.719206	5.02276	0.0297962	5.97	5.89	9.48	10.13	24.4683	24.05	38.8662	41.0034
ENSMUSG00000028125.14	Abca4	protein_coding	-1.02161	3.75246	0.0303032	11.11	19.98	10.08	8.89	15.1174	20.499	9.05316	8.47404
ENSMUSG00000049281.15	Scn3b	protein_coding	-0.513856	6.48764	0.0303032	75.43	78.78	49.42	54.98	103.328	107.337	66.8061	80.5034
ENSMUSG00000035498.9	Cdcp1	protein_coding	2.71393	1.32108	0.0303032	0.6	0.07	2.31	1.81	0.935095	0.161409	4.37049	3.1436
ENSMUSG00000022103.9	Gfra2	protein_coding	0.593701	5.78067	0.0303032	30.46	27.39	41.34	44.64	45.8196	41.1594	64.3087	66.9723
ENSMUSG00000107272.1	Gm42730	transcribed_processed_pseudogene	1.35515	3.2181	0.0312717	105.52	55.83	150	263.05	6.70151	3.22819	9.98969	15.4446
ENSMUSG00000017417.14	Plxdc1	protein_coding	1.00499	3.76759	0.0326916	8.25	6.29	14.83	16.11	9.97434	7.58625	18.2624	17.0848
ENSMUSG00000106515.4	Gm30382	lincRNA	0.771331	4.79056	0.0327048	25.75	29.95	52.32	41.07	18.7019	21.6289	39.3344	29.6591
ENSMUSG00000053399.8	Adamts18	protein_coding	-1.15949	3.2925	0.0344966	4.83	5.56	2.49	2.09	12.3121	14.204	6.55574	5.33045
ENSMUSG00000078588.10	Ccdc24	protein_coding	-1.68186	2.23218	0.0373605	6.76	8.48	2.89	2.67	6.07812	7.58625	2.18525	2.05017
ENSMUSG00000040270.16	Bach2	protein_coding	0.802765	4.57932	0.040571	7.89	9.76	30.5	9.31	16.2083	18.0779	35.12	24.8754
ENSMUSG00000028184.12	Adgrl2	protein_coding	0.359517	8.91772	0.0433395	275.07	263.46	324.26	354.32	427.494	419.18	543.97	542.339
ENSMUSG00000097348.8	Rmst	lincRNA	0.627115	5.66247	0.0433448	40.41	80.1	104.74	72.55	32.7283	46.3245	63.9965	58.0882
ENSMUSG00000019865.9	Nmbr	protein_coding	2.19782	1.72807	0.0433448	1.28	2.13	4.44	12.96	0.779246	1.29128	2.8096	6.69723
ENSMUSG00000030592.17	Ryr1	protein_coding	0.50481	6.80956	0.0438358	37.27	43.05	32.72	47.12	82.7559	102.172	116.598	145.426
ENSMUSG00000028546.17	Elavl4	protein_coding	0.497271	6.3531	0.0438358	47.1	40.87	73.55	57.03	68.1061	66.8235	100.677	89.9342
ENSMUSG00000036862.15	Dchs1	protein_coding	1.27583	2.95056	0.0438358	0.84	0.99	5.43	4.32	4.20793	4.35806	9.8336	10.9342
ENSMUSG00000038141.9	Tmem181a	protein_coding	-0.428722	7.23915	0.0449761	85.65	91.26	64.61	64.74	167.538	178.68	130.803	126.427
ENSMUSG00000028399.17	Ptprd	protein_coding	-0.330942	10.7811	0.0449761	1147.42	1031.05	897.57	805.79	2058.92	1861.7	1678.89	1438.4
ENSMUSG00000039546.9	Ajap1	protein_coding	-0.724456	4.79175	0.0449761	26.02	26.5	13.29	17.96	33.9751	34.5416	17.9502	23.372
ENSMUSG00000103544.2	Gm10048	TEC	-0.446414	7.86054	0.0449761	182.98	139.67	119.01	114.04	303.75	231.784	204.32	188.889
ENSMUSG00000030213.12	Atf7ip	protein_coding	0.411506	7.61897	0.0449761	111.05	98.37	132.59	129.7	174.863	161.894	236.007	212.124
ENSMUSG00000003352.13	Cacnb3	protein_coding	-0.466913	6.60559	0.0449761	95	104.8	68.97	73.59	107.38	118.152	80.698	82.4169
ENSMUSG00000036438.12	Calm2	protein_coding	0.384864	8.60159	0.0458662	892.61	744.37	967.67	1124.32	367.648	305.548	416.445	462.519
ENSMUSG00000103734.1	Gm37651	TEC	-0.995245	3.75607	0.0458662	39.22	24.14	14.53	16.74	21.9747	13.397	8.4288	9.29411
ENSMUSG00000020253.14	Ppm1m	protein_coding	0.716479	4.74508	0.047699	33.78	32.54	33.71	52.47	19.637	20.3376	31.0617	34.5796
ENSMUSG00000059361.6	Nrsn2	protein_coding	0.983783	3.69236	0.049278	16.4	14.75	24.5	36.19	8.8834	7.90906	13.7358	19.4083
ENSMUSG00000109743.1	RP23-348E18.5	TEC	3.23634	0.736037	0.0502066	0.67	1.43	9.7	10.84	0.155849	0.322819	2.34133	2.46021
ENSMUSG00000054459.6	Vsnl1	protein_coding	0.428073	7.55932	0.0505493	231.37	185.82	256.75	296.04	178.447	142.525	204.945	226.886
ENSMUSG00000009418.15	Nav1	protein_coding	0.372895	8.86728	0.0521717	157.85	161.92	181.06	218.73	396.636	416.759	471.076	581.839
ENSMUSG00000105322.1	Gm43751	TEC	-0.468238	6.46727	0.0554061	78.01	77.72	57.65	53.11	102.705	102.172	78.5127	69.7058
ENSMUSG00000021047.6	Nova1	protein_coding	0.447407	6.70629	0.0564518	28.72	26.22	36.08	37.72	91.951	84.0943	119.408	120.687
ENSMUSG00000107120.1	Gm43059	TEC	0.81443	4.24893	0.0571301	22.64	30.74	47.93	44.19	11.5328	15.4953	25.2864	22.2785
ENSMUSG00000053819.16	Camk2d	protein_coding	0.39642	7.99262	0.0574398	142.21	168.25	175.62	221.45	201.201	238.079	269.41	308.482
ENSMUSG00000072770.9	Acrbp	protein_coding	-0.728767	4.5516	0.0659478	151.01	130.68	75.16	80.52	31.7932	26.1483	17.3259	17.6315
ENSMUSG00000039720.7	Got1l1	protein_coding	2.46241	1.1349	0.0692642	2.38	1.9	14.7	17.39	0.623396	0.484228	3.43396	2.87024
ENSMUSG00000097365.7	C030034L19Rik	lincRNA	-2.23033	1.90362	0.0696359	2.32	6.81	0.34	1.42	3.11698	8.5547	0.468267	1.91349
ENSMUSG00000072235.5	Tuba1a	protein_coding	0.470244	6.27934	0.071175	99.51	105.82	135.02	144.85	63.1189	66.5007	88.5024	91.0276
ENSMUSG00000060882.5	Kcnd2	protein_coding	0.475614	6.22443	0.0749218	27	26.75	34.3	39.31	62.4955	61.9812	82.1028	90.8909
ENSMUSG00000031112.10	Stk26	protein_coding	0.88357	3.91141	0.0749973	9.23	9.08	21.44	15.74	9.81849	10.8144	22.789	15.4446
ENSMUSG00000021457.14	Syk	protein_coding	1.50976	2.31014	0.078548	0.84	1.45	3.57	3.8	1.87019	2.90537	7.80445	5.87716
ENSMUSG00000091803.7	Cox16	protein_coding	0.781962	4.46247	0.0800645	40.83	44.15	71.83	38.71	16.2083	15.6567	33.8713	21.1851
ENSMUSG00000109320.1	Gm44679	TEC	-0.407899	7.15662	0.0800645	140.06	122.48	95.89	98.89	173.46	151.402	122.842	122.054
ENSMUSG00000105700.1	Gm42772	TEC	-0.440388	7.23233	0.0802621	151.39	114.21	97.8	94.87	197.149	148.497	131.739	123.147
ENSMUSG00000013629.16	Cad	protein_coding	-0.83482	3.91303	0.0835092	8.67	10.73	11.24	4.95	19.1694	18.8849	11.2384	10.1142
ENSMUSG00000037847.13	Nmrk1	protein_coding	1.04273	3.29794	0.0839799	27.72	16.2	27.24	22.04	6.85736	5.48792	14.3602	11.2076
ENSMUSG00000055409.14	Nell1	protein_coding	0.553858	5.51646	0.0849855	25.99	29.67	40.35	36.32	37.8713	35.6715	52.602	55.3546
ENSMUSG00000034723.11	Tmx4	protein_coding	0.39373	7.48975	0.0849855	78.07	65.02	81.42	95.48	168.161	141.879	193.238	214.038
ENSMUSG00000041592.16	Sdk2	protein_coding	0.433029	6.69585	0.0849855	29.37	28.27	32.63	30.51	85.4053	90.3893	128.461	109.069
ENSMUSG00000044768.16	D1Ertd622e	protein_coding	-0.390345	7.37711	0.0849855	25.9	26.81	30.29	22.36	198.24	178.357	148.441	139.002
ENSMUSG00000105620.1	Gm43047	TEC	-0.459727	7.11393	0.0855137	119.1	94.07	66.64	86.09	179.071	141.233	103.643	129.024
ENSMUSG00000062184.11	Hs6st2	protein_coding	0.636971	4.91076	0.0859478	12.2	12.76	17.97	20.11	22.9098	23.5658	34.6517	37.5865
ENSMUSG00000052726.15	Kcnt2	protein_coding	-0.378816	7.48955	0.0865083	121.56	113.86	101.86	85.5	198.24	207.573	160.303	151.849
ENSMUSG00000022708.16	Zbtb20	protein_coding	0.44558	7.52986	0.0886475	19.09	23.07	37.09	32.91	146.342	166.09	181.844	243.15
ENSMUSG00000014786.7	Slc9a5	protein_coding	-0.595215	5.25139	0.0886475	17.19	21.63	12.41	12.88	40.3649	50.844	30.1252	30.2059
ENSMUSG00000030500.6	Slc17a6	protein_coding	0.748944	4.23117	0.091332	7.7	8.45	12.36	13.93	13.7147	13.7198	22.3207	23.782
ENSMUSG00000040687.16	Madd	protein_coding	-0.342434	8.34431	0.091332	250.39	270.01	197.8	223.55	362.973	363.333	272.531	300.145
ENSMUSG00000079297.4	Gm2223	processed_pseudogene	-3.1912	0.532243	0.091332	4.55	4.35	0	0.81	2.18189	2.09832	0	0.410034
ENSMUSG00000097429.1	Gm26520	lincRNA	-2.89567	0.643355	0.0929023	4.15	4.65	0.86	0.26	2.18189	2.42114	0.468267	0.136678
ENSMUSG00000003031.14	Cdkn1b	protein_coding	1.04721	3.2637	0.0929023	3.61	2.31	6.63	5.47	7.32491	4.68087	13.8919	11.0709
ENSMUSG00000106612.1	Gm43750	TEC	-0.370068	7.55863	0.0935765	211.12	197.97	155.46	155.98	219.436	205.151	167.171	161.417
ENSMUSG00000101985.1	Gm28929	processed_pseudogene	-1.60969	2.04319	0.0935765	17.24	11.02	5.43	3.66	7.16906	4.51947	2.34133	1.50346
ENSMUSG00000021700.9	Rab3c	protein_coding	0.417821	6.88526	0.0965492	26.24	25.18	29.73	37.97	102.86	98.944	120.501	148.842
ENSMUSG00000104661.1	Gm42768	TEC	-0.386962	7.56101	0.0965492	191.21	155.66	134.23	126.79	235.8	191.593	171.23	155.813
ENSMUSG00000102940.1	Gm37551	TEC	-0.545924	5.65571	0.0965492	56.53	41.5	32.39	33.73	68.7295	50.3598	40.7392	40.8668
ENSMUSG00000030209.14	Grin2b	protein_coding	0.312205	10.4123	0.0965492	148.04	144.9	177.43	206.51	1306.02	1125.02	1396.53	1621.69
ENSMUSG00000037996.17	Slc24a2	protein_coding	0.313057	9.32603	0.0976019	215.03	173.58	235.73	249.66	606.565	537.655	707.707	713.87
ENSMUSG00000020241.13	Col6a2	protein_coding	0.605698	5.29525	0.0976019	17.23	16.62	29.24	20.95	31.4815	30.1836	55.7238	38.4065
ENSMUSG00000082149.1	Gm13002	processed_pseudogene	-0.870242	3.67625	0.0976019	103.1	90.49	47.47	56.26	17.6109	14.8497	8.4288	9.29411
ENSMUSG00000031176.8	Dynlt3	protein_coding	0.545629	5.4498	0.0989179	38.11	47.5	58.24	62.9	33.8193	36.64	49.4802	53.3045
ENSMUSG00000055430.4	Nap1l5	protein_coding	0.441217	6.3199	0.0991931	87.97	97.92	121.36	127.2	64.054	70.8588	91.156	91.9844
ENSMUSG00000086513.3	9130208D14Rik	unprocessed_pseudogene	2.08876	1.40894	0.0991931	0.32	0.21	1.48	0.75	1.09094	0.645638	5.15094	2.46021
ENSMUSG00000105983.1	Gm42770	TEC	-0.359517	8.00028	0.100005	171.92	141.13	118.92	121.31	315.75	259.224	225.861	222.375
ENSMUSG00000040514.6	4921511H03Rik	protein_coding	-0.935656	3.60939	0.100005	40.95	44.53	44.25	32.42	18.8577	12.5899	9.98969	6.56055
ENSMUSG00000048388.3	Fam171b	protein_coding	0.366798	7.65967	0.102882	155.35	145.78	145.35	171.61	171.902	180.779	209.315	245.201
ENSMUSG00000032356.12	Rasgrf1	protein_coding	0.309363	9.26549	0.102882	331.95	339.3	383.59	438.63	544.537	554.28	646.052	715.373
ENSMUSG00000104027.1	Gm37211	TEC	-0.393752	7.09002	0.11109	111.48	95.83	80.71	74.58	166.135	142.686	124.403	110.846
ENSMUSG00000020785.17	Camkk1	protein_coding	-0.483911	6.44294	0.11109	68.17	62.64	38	55.29	107.224	95.2316	59.9382	84.4671
ENSMUSG00000022076.9	Klhl1	protein_coding	-1.69102	1.74664	0.11236	2.74	2.48	0.83	0.75	4.98717	4.51947	1.56089	1.36678
ENSMUSG00000021895.9	Arhgef3	protein_coding	0.546625	5.50776	0.11236	25.92	20.97	29.64	37.87	40.5208	32.7661	47.9193	59.0449
ENSMUSG00000049225.14	Pdp1	protein_coding	0.380928	7.20432	0.112702	113.23	104.84	126.56	148.05	133.874	121.703	157.494	175.221
ENSMUSG00000042453.14	Reln	protein_coding	0.540537	5.55584	0.112702	13.17	21.07	19.01	37.26	35.5336	40.5138	47.9193	62.4619
ENSMUSG00000029094.11	Afap1	protein_coding	0.980564	4.14545	0.113973	3.1	6.45	6.64	12.08	8.41585	14.8497	17.482	28.1557
ENSMUSG00000029673.17	Auts2	protein_coding	0.329074	8.25085	0.113997	225.19	259.4	291.84	336.08	267.281	272.136	331.065	346.479
ENSMUSG00000109057.1	Gm44741	TEC	0.79893	3.87896	0.116058	12.63	11.64	22.18	19.41	10.9094	10.0074	19.8233	16.6747
ENSMUSG00000087620.7	5330434G04Rik	lincRNA	0.373628	7.22334	0.118318	98.98	89.61	118.09	130.99	135.589	124.124	163.425	173.034
ENSMUSG00000105974.1	Gm43318	TEC	-0.498671	5.72046	0.121307	83.68	74.64	57.93	52.3	65.1449	57.7846	46.6706	40.4567
ENSMUSG00000032087.9	Dscaml1	protein_coding	0.537697	5.49084	0.121418	11.14	14.09	18.96	17.08	32.1049	40.6752	56.5042	49.2041
ENSMUSG00000029516.19	Cit	protein_coding	-0.322661	8.52937	0.121418	130.69	146.13	109.37	123.07	383.701	437.097	320.763	335.408
ENSMUSG00000109239.1	Gm45176	TEC	-0.361024	8.64424	0.121418	276.57	220.64	201.91	178.88	500.12	399.004	377.579	322.834
ENSMUSG00000101997.1	Gm28722	lincRNA	1.57773	2.01344	0.121418	3.66	7.24	12.38	19.58	1.24679	2.42114	4.37049	6.56055
ENSMUSG00000032532.6	Cck	protein_coding	0.610427	4.88339	0.122374	145.66	126.76	180.44	228.03	25.0917	20.9832	32.3104	37.9965
ENSMUSG00000030772.6	Dkk3	protein_coding	0.375773	7.2502	0.123135	96.42	85.4	106.74	125.68	140.264	124.124	160.616	182.329
ENSMUSG00000021587.4	Pcsk1	protein_coding	0.723926	4.18418	0.125388	14.54	19.03	27.21	26.93	12.0004	14.8497	20.9159	23.372
ENSMUSG00000025207.15	Sema4g	protein_coding	-1.12002	2.90256	0.127905	3.94	6.21	1.76	2.85	7.79246	12.1057	3.59005	5.46712
ENSMUSG00000037994.14	Slc9b2	protein_coding	-0.713485	4.16297	0.132609	37.23	40.11	20.48	25.16	20.5721	23.4044	13.1115	13.6678
ENSMUSG00000028488.15	Sh3gl2	protein_coding	-0.352305	7.54465	0.132609	205	183.01	143.77	152.55	221.773	196.435	165.142	162.51
ENSMUSG00000030309.16	Caprin2	protein_coding	0.433495	6.16884	0.133074	64.7	52.24	73.96	75.94	61.0929	60.69	85.8489	78.7266
ENSMUSG00000038604.8	Fam65a	protein_coding	-0.339865	7.73366	0.133074	131.15	130.67	97.07	106.64	237.982	237.111	182.156	193.126
ENSMUSG00000031523.16	Dlc1	protein_coding	-0.468334	6.20267	0.136332	58.46	58.96	47.69	29.37	87.2755	83.1259	72.1131	51.391
ENSMUSG00000008976.16	Gabpa	protein_coding	0.437107	6.13007	0.137339	40.18	39.37	62.32	56.97	62.4955	55.8477	82.5711	77.7698
ENSMUSG00000027188.8	Pamr1	protein_coding	0.417712	6.60044	0.137339	96.22	113.32	143.45	107.76	79.7947	85.7084	125.027	96.3581
ENSMUSG00000090698.2	Apold1	protein_coding	2.16266	1.08323	0.137339	0.4	0.42	1.65	2.03	0.623396	0.645638	2.65351	3.1436
ENSMUSG00000030275.6	Etnk1	protein_coding	0.273742	10.2281	0.137398	379.19	352.2	420.27	451.96	1124.92	1046.26	1286.17	1338.63
ENSMUSG00000102494.1	Gm36988	sense_intronic	-0.704827	4.1701	0.137398	22.47	21.73	13.9	12.79	22.4423	21.6289	14.3602	12.7111
ENSMUSG00000038524.13	Fchsd1	protein_coding	-0.749716	3.98113	0.138815	14.53	18	9.06	8.84	17.4551	21.6289	12.1749	11.0709
ENSMUSG00000087579.7	1500017E21Rik	processed_transcript	0.740889	4.06048	0.139078	15.11	11.79	19.61	24.69	13.7147	10.653	18.5746	22.1419
ENSMUSG00000008489.18	Elavl2	protein_coding	0.391985	6.70518	0.139078	57.32	66.94	85.11	79.91	83.8468	96.0386	122.374	113.716
ENSMUSG00000026639.18	Lamb3	protein_coding	1.3139	2.34899	0.139416	1.07	2.39	2.56	3.52	2.33774	3.06678	5.77529	7.65397
ENSMUSG00000033187.7	BC016579	protein_coding	1.76674	1.58095	0.139995	1.04	1.63	4.89	4.15	0.935095	1.45269	4.52658	3.69031
ENSMUSG00000036264.9	Fstl4	protein_coding	0.404287	6.45254	0.142284	39.11	38.09	46.42	54.22	76.0544	74.087	93.3412	105.242
ENSMUSG00000103914.1	Gm38073	TEC	-0.31188	8.7245	0.143383	311.79	273.06	240.3	223.19	499.341	437.097	398.027	356.593
ENSMUSG00000071550.13	Cfap44	protein_coding	-0.755128	3.92639	0.143383	17.11	25.45	8.12	14.88	16.6759	20.9832	10.9262	11.3443
ENSMUSG00000072653.12	Zfp783	transcribed_unprocessed_pseudogene	0.655437	4.4675	0.146268	16.33	11.87	22.11	21.08	16.6759	17.1094	30.1252	23.2353
ENSMUSG00000027834.15	Serpini1	protein_coding	0.368946	6.96759	0.146268	64.35	75.24	84.54	84.04	105.354	112.502	138.451	142.829
ENSMUSG00000070047.13	Fat1	protein_coding	0.851255	6.5118	0.146268	16.23	12.02	27.55	42.04	58.911	70.6974	91.6242	141.599
ENSMUSG00000051617.3	Krt9	protein_coding	-1.3774	2.2084	0.147668	6.49	5.24	2.93	1.52	7.01321	5.64933	3.27787	1.64014
ENSMUSG00000069601.13	Ank3	protein_coding	-0.258916	10.6183	0.150474	903.63	848.04	705.91	738.6	1724.78	1699.8	1438.36	1423.64
ENSMUSG00000020953.16	Coch	protein_coding	-0.453811	5.88639	0.150775	66.1	65.5	49.7	44.81	68.4178	67.792	53.2263	46.3339
ENSMUSG00000042942.15	Greb1l	protein_coding	0.42957	6.16657	0.150812	27.24	20.92	35.39	37.56	66.5476	55.202	80.2297	83.7837
ENSMUSG00000100254.1	Trpc2	protein_coding	-2.49781	0.807335	0.151369	2.35	1.91	0	0.62	2.80528	2.25973	0	0.820069
ENSMUSG00000030498.15	Gas2	protein_coding	0.642333	4.45259	0.151369	26.51	19.74	32.21	29.16	17.2993	16.3024	27.9399	24.6021
ENSMUSG00000053368.13	Rxfp2	protein_coding	0.936882	3.22945	0.15913	8.57	7.28	14.89	13.03	6.85736	5.48792	12.7993	10.9342
ENSMUSG00000070695.4	Cntnap5a	protein_coding	0.381347	6.67284	0.15913	16.58	18.05	20.96	23.48	84.4702	92.1648	110.355	119.593
ENSMUSG00000098284.7	A330093E20Rik	antisense	0.728205	4.02813	0.161119	11.22	13.77	23.86	23.07	10.7536	13.2356	17.6381	22.0052
ENSMUSG00000029135.10	Fosl2	protein_coding	0.58876	5.02161	0.165348	13.69	8.57	19.11	13.9	29.7672	21.4675	43.5488	33.7595
ENSMUSG00000021451.15	Sema4d	protein_coding	-0.531912	5.22486	0.166205	21.99	24.11	13.25	17.49	41.9234	46.0017	27.3156	33.3495
ENSMUSG00000100851.1	Gm28928	lincRNA	-0.385758	6.66316	0.166484	220.2	209.33	172.75	150.18	117.978	111.05	95.8386	79.6833
ENSMUSG00000061758.13	Akr1b10	protein_coding	-1.4547	1.98846	0.169146	18.34	12.78	6.51	4.24	6.38981	4.51947	2.49742	1.50346
ENSMUSG00000030265.14	Kras	protein_coding	-0.547649	5.90868	0.169817	47.48	37.38	31.04	36.65	83.3793	58.7531	41.8318	55.218
ENSMUSG00000031026.15	Trim66	protein_coding	0.423629	6.13925	0.169817	15.78	14.61	22.21	23.09	64.2098	55.5249	85.0685	75.7197
ENSMUSG00000060681.15	Slc9a6	protein_coding	0.467606	5.76939	0.170568	26.24	32.68	41.61	38.09	43.3261	47.6158	69.6157	56.3114
ENSMUSG00000028649.17	Macf1	protein_coding	-0.249563	10.8984	0.172357	412.28	417.21	340.9	351.69	2028.06	2118.34	1716.04	1771.62
ENSMUSG00000102816.1	Gm37814	sense_intronic	-0.334697	7.52423	0.172357	134.44	123.29	102.23	98.92	213.981	196.113	168.264	157.043
ENSMUSG00000010054.4	Tusc2	protein_coding	-1.02767	2.87227	0.172357	15.53	14.18	6.57	7.72	9.97434	9.03893	4.37049	4.92041
ENSMUSG00000025582.4	Nptx1	protein_coding	0.337547	7.74614	0.174673	88.36	73	93.69	107.21	207.279	171.417	227.266	251.214
ENSMUSG00000009734.17	Pou6f2	protein_coding	-0.581674	4.71229	0.175582	22.93	20.77	14.94	16.57	31.4815	30.8292	20.1355	21.4585
ENSMUSG00000027508.15	Pag1	protein_coding	0.463269	5.67275	0.17644	13.41	14.46	17.11	21.89	43.0144	42.1279	56.6603	60.6851
ENSMUSG00000032076.18	Cadm1	protein_coding	0.361553	6.91646	0.182036	70.32	83.46	97.38	92.68	103.484	107.337	143.914	127.111
ENSMUSG00000029761.16	Cald1	protein_coding	0.858962	3.54662	0.185903	4.79	11.08	8.41	20.36	7.48076	8.5547	10.614	18.3149
ENSMUSG00000038507.6	Parp12	protein_coding	1.01655	3.37985	0.186175	11.69	4.44	19.94	11.46	9.1951	4.03524	16.0772	10.9342
ENSMUSG00000027669.14	Gnb4	protein_coding	-0.395104	6.41605	0.186175	53.88	52.43	40.78	35.75	97.5615	95.8772	81.1663	66.1522
ENSMUSG00000032652.13	Crebl2	protein_coding	0.563735	4.86005	0.186175	20.05	19.82	29.4	31.45	25.2476	20.9832	33.0909	35.263
ENSMUSG00000039316.14	Rftn1	protein_coding	0.823154	3.84614	0.186175	4.19	8.42	9.46	10.88	6.70151	13.5584	17.0137	18.7249
ENSMUSG00000033209.17	Ttc28	protein_coding	0.664073	4.29857	0.19226	2.68	4.05	5.79	6.01	12.1562	17.755	25.1303	22.2785
ENSMUSG00000073434.11	Wdr90	protein_coding	-0.431845	5.90175	0.19226	59.79	49.96	46.31	48.18	64.8332	71.9886	51.8215	49.6142
ENSMUSG00000051359.14	Ncald	protein_coding	0.37232	6.58835	0.193122	62.42	64.94	72.8	84.71	84.1585	82.9645	102.082	114.126
ENSMUSG00000056201.7	Cfl1	protein_coding	0.616132	4.70188	0.196088	32.18	21.66	43.56	49.99	24.9359	15.4953	31.0617	31.0259
ENSMUSG00000002325.14	Irf9	protein_coding	-0.572496	4.87205	0.196088	37.72	49.12	25.98	31.86	32.7283	36.8014	19.355	27.1989
ENSMUSG00000040606.13	Kazn	protein_coding	0.506363	5.26362	0.198677	18.46	20.4	21.97	23.74	28.9879	33.896	45.7341	43.6003
ENSMUSG00000018451.6	6330403K07Rik	lincRNA	0.478551	5.4814	0.198677	67.88	64.85	83.68	98.25	38.0272	35.9943	48.5437	54.5346
ENSMUSG00000048833.8	Slc39a9	protein_coding	0.664363	4.37837	0.198677	6.76	6.65	7.9	13.03	15.8966	15.6567	19.1989	30.6159
ENSMUSG00000056025.12	Clca3a1	protein_coding	-1.3292	2.08174	0.198677	3.56	3.49	1.36	1.32	5.61057	5.81074	2.34133	2.18685
ENSMUSG00000041144.10	Dnah7b	protein_coding	-0.693968	4.03148	0.200676	7.47	8.61	4.7	6.63	17.1434	22.7587	12.331	12.301
ENSMUSG00000039747.11	Orai2	protein_coding	-0.596775	4.61135	0.202383	22.22	18.92	10.72	15.47	31.1698	27.1168	16.5454	21.8685
ENSMUSG00000106905.1	Gm42741	TEC	0.349497	7.10867	0.202383	126.51	132.56	172.88	151.55	118.445	123.64	167.483	141.188
ENSMUSG00000027577.14	Chrna4	protein_coding	0.476296	5.4845	0.204778	17.4	20.56	24.63	28.35	35.3777	38.8997	48.6998	54.5346
ENSMUSG00000019210.10	Atp6v1e1	protein_coding	0.624539	4.50922	0.206529	30.04	31.25	40.66	60.63	17.4551	17.755	21.8525	32.256
ENSMUSG00000055943.5	Emc7	protein_coding	0.540795	4.95719	0.209148	8.86	10.08	12.3	14.83	23.3774	26.6326	33.5591	39.0899
ENSMUSG00000043223.7	Gm4835	processed_pseudogene	-1.90992	1.1446	0.209148	11.07	9.03	3.89	1.35	3.42868	2.74396	1.24871	0.410034
ENSMUSG00000107756.1	Gm44164	TEC	-0.490637	5.39594	0.209148	50.88	40.47	32.51	31.5	54.5472	43.2577	36.0566	33.6228
ENSMUSG00000106475.1	Gm43011	TEC	0.466302	5.54536	0.209148	20.97	18.51	25.44	28.29	41.3	36.4785	51.8215	55.628
ENSMUSG00000035172.15	Plekhh3	protein_coding	-1.39872	1.94664	0.209148	5.81	5.93	2.81	1.71	4.36378	6.13356	2.34133	1.64014
ENSMUSG00000041329.13	Atp1b2	protein_coding	0.549382	4.83936	0.209148	18.24	23.18	30.96	37.17	21.3513	24.5342	33.0909	34.0328
ENSMUSG00000074748.3	Atxn7l3b	protein_coding	0.568464	4.74373	0.212353	12.64	14.76	17.67	22.3	19.637	22.9201	28.4082	34.5796
ENSMUSG00000105868.1	Gm43766	TEC	-0.789058	3.52366	0.212353	5.56	6.17	3.52	3.15	13.5589	15.0111	8.89707	7.65397
ENSMUSG00000109585.1	RP23-383A10.1	TEC	0.955892	2.99017	0.212353	5.42	5.46	10.97	9.84	5.14302	5.1651	10.7701	9.29411
ENSMUSG00000066324.2	Impad1	protein_coding	0.385637	6.27915	0.213467	21.85	23.07	27.39	30.41	65.1449	68.9218	84.4441	90.6176
ENSMUSG00000102407.1	Gm37862	TEC	-0.489751	5.42643	0.213467	52.26	42.21	35.63	30.6	55.3264	44.549	39.0222	32.256
ENSMUSG00000041380.13	Htr2c	protein_coding	0.637214	4.44556	0.213467	10.71	11.25	12.2	19.88	15.8966	17.5936	20.4477	31.436
ENSMUSG00000109051.1	Gm44913	TEC	-0.496534	5.28378	0.217776	32.2	38.85	22.91	26.62	41.1442	49.5527	30.2813	33.8962
ENSMUSG00000020196.9	Cabin1	protein_coding	-0.343015	7.05422	0.217776	40.44	46.18	34.15	33.09	138.394	158.343	120.813	113.169
ENSMUSG00000085540.1	Gm16036	antisense	1.81707	1.23007	0.223447	2.07	2.61	7.19	9.2	0.779246	0.968457	2.8096	3.41695
ENSMUSG00000044847.13	Lsm11	protein_coding	-0.597027	4.41273	0.224133	8.8	8.44	5.55	5.68	25.871	24.8571	16.8576	16.6747
ENSMUSG00000105958.1	Gm43319	TEC	-0.452484	5.88506	0.224133	85.58	60.47	51.77	53.33	79.7947	56.1705	49.9485	49.4775
ENSMUSG00000104850.1	Gm42901	antisense	2.027	0.979572	0.224133	0.46	0.47	2.32	1.51	0.623396	0.645638	3.27787	2.05017
ENSMUSG00000075012.4	Fjx1	protein_coding	0.732721	3.93591	0.224133	7.06	9.6	10.42	16.8	9.5068	12.9128	14.5163	22.5519
ENSMUSG00000023004.8	Tuba1b	protein_coding	0.443083	5.93321	0.22928	92.12	72.93	93.95	125.35	55.794	47.1316	59.626	80.0934
ENSMUSG00000017390.15	Aldoc	protein_coding	0.861648	3.23447	0.23869	7.99	7.26	14.88	14.17	7.16906	5.64933	12.0189	11.3443
ENSMUSG00000020368.15	Canx	protein_coding	0.37068	6.51581	0.241464	49.31	52.06	209.5	270.36	80.8857	78.1222	91.7803	113.58
ENSMUSG00000000378.15	Ccm2	protein_coding	-0.855043	3.26302	0.245005	19.76	21.99	8.46	14.96	11.377	12.7513	5.30702	7.92733
ENSMUSG00000104655.1	Gm43317	TEC	-0.329836	7.26488	0.245005	174.62	147.29	121.82	130.31	185.772	156.244	134.08	138.045
ENSMUSG00000073102.7	Drc1	protein_coding	-0.581092	4.47253	0.245005	29.48	30.24	15.69	18.01	25.4034	27.2782	16.7015	18.4515
ENSMUSG00000034858.15	Fam214a	protein_coding	0.34555	6.80589	0.245005	50.77	55.08	68.11	63.68	94.2887	102.172	130.959	118.773
ENSMUSG00000031897.8	Psmb10	protein_coding	-1.99665	0.958903	0.245005	5.85	6.14	2.33	0.61	2.64943	2.74396	1.09262	0.273356
ENSMUSG00000030350.8	Prmt8	protein_coding	-0.527674	4.90059	0.24627	28.05	32.91	19.15	22.43	32.2608	37.7698	22.789	25.6955
ENSMUSG00000047786.12	Lix1	protein_coding	-0.939624	2.96086	0.24627	6.21	9.1	3.88	4.42	8.26	11.6215	4.99485	5.33045
ENSMUSG00000028176.11	Lrrc7	protein_coding	-0.256827	9.49226	0.24627	300.56	290.14	255.58	234.32	780.336	787.355	681.953	630.223
ENSMUSG00000027375.14	Mal	protein_coding	1.17322	2.32975	0.24627	1.99	2.89	5	5.83	2.33774	3.3896	6.08747	6.83391
ENSMUSG00000058761.5	Rnf169	protein_coding	-0.324692	7.13107	0.24627	52.86	56.99	40.52	41.58	157.563	153.662	121.749	126.701
ENSMUSG00000029442.18	Wdr66	protein_coding	-0.681418	3.93978	0.24627	17.9	12.78	6.32	8.59	20.2604	16.948	9.98969	13.1211
ENSMUSG00000097496.1	Gm26653	antisense	-0.935747	3.10499	0.24627	30.37	21.51	16.98	9.75	12.9355	9.03893	7.49227	4.10034
ENSMUSG00000102591.1	Gm38383	TEC	-0.923494	3.00707	0.24627	10.44	7.81	4.18	5.27	11.6887	8.71611	4.83876	5.87716
ENSMUSG00000045746.3	B230317F23Rik	lincRNA	0.738358	3.65993	0.24627	9.99	7.86	13.63	15.74	10.286	8.07047	14.5163	16.128
ENSMUSG00000032517.15	Mobp	protein_coding	0.776914	3.51595	0.24627	7.61	7.35	13.43	11.15	8.5717	7.74766	15.9211	12.1644
ENSMUSG00000024921.17	Smarca2	protein_coding	-0.27891	8.41606	0.24627	323.12	259.52	263.31	253.39	385.882	362.526	309.212	307.662
ENSMUSG00000105861.1	Gm43508	TEC	-0.34098	6.78961	0.24627	71.43	77.41	57.25	58.41	118.445	128.321	98.18	96.6314
ENSMUSG00000061603.7	Akap6	protein_coding	0.274062	9.09376	0.248204	104.05	103.12	110.14	136.89	495.912	492.783	542.721	652.501
ENSMUSG00000026694.19	Mettl13	protein_coding	0.615906	4.21348	0.251923	8.43	10.3	14.67	15.1	14.1823	14.5269	22.0085	22.0052
ENSMUSG00000032262.13	Elovl4	protein_coding	0.581396	4.46965	0.251923	13.73	13.48	17.64	22.44	17.6109	17.2708	23.4133	28.7024
ENSMUSG00000064090.14	Vrk2	protein_coding	1.67816	1.44203	0.251923	1.46	1.01	2.43	5.87	1.24679	0.968457	2.18525	4.92041
ENSMUSG00000032245.12	Cln6	protein_coding	1.78334	1.20706	0.251923	0.72	1.3	3.12	3.79	0.623396	1.12987	2.8096	3.28027
ENSMUSG00000097484.1	Gm26807	antisense	-0.64046	4.23863	0.253731	9.66	13.83	6.31	8.49	18.7019	26.794	12.6432	16.4014
ENSMUSG00000021676.9	Iqgap2	protein_coding	0.399744	6.00077	0.253979	20.29	21.73	28.84	25.72	52.9887	56.8161	77.8884	67.109
ENSMUSG00000102517.1	Gm38085	sense_intronic	-0.385095	6.10751	0.25646	61.52	57.16	45.76	43.67	80.7298	74.894	62.1234	57.1314
ENSMUSG00000103377.1	Gm37180	TEC	-0.366876	6.55077	0.25906	99.44	76.83	67.13	67.45	118.913	91.6806	83.0393	80.3667
ENSMUSG00000097698.1	Gm26906	lincRNA	-0.736692	4.49051	0.25906	79.89	49.1	29.27	46.9	34.5985	20.9832	13.1115	20.0917
ENSMUSG00000050296.14	Abca12	protein_coding	-1.89426	1.01446	0.25906	1.5	2.9	0.77	0.31	2.33774	3.22819	1.09262	0.410034
ENSMUSG00000050240.14	Hic2	protein_coding	-0.575863	4.43478	0.261546	12.04	14.21	8.03	7.65	25.7151	25.5027	18.4185	15.9913
ENSMUSG00000107535.1	Gm44183	TEC	2.23746	1.42264	0.262805	0	2.55	4.31	7.79	0	1.61409	2.8096	4.78373
ENSMUSG00000079056.12	Kcnip3	protein_coding	0.368384	6.58772	0.262805	80.99	78.97	96.68	118.13	88.0547	79.2521	93.6534	122.054
ENSMUSG00000051111.15	Sv2c	protein_coding	0.672745	4.86391	0.263976	5.15	5.36	5.78	10.72	21.663	22.5973	25.1303	45.1038
ENSMUSG00000040187.15	Arntl2	protein_coding	-0.940204	4.56543	0.263976	41.64	21.5	27.53	24.32	41.1442	20.499	17.3259	14.8979
ENSMUSG00000021139.17	Gm20498	protein_coding	-0.583326	4.40946	0.263976	34.82	31.77	18.25	24.94	25.5593	24.8571	14.6724	18.8616
ENSMUSG00000039375.16	Wdr17	protein_coding	-0.356048	6.39908	0.263976	81.66	64.15	65.91	65.49	96.4706	92.4876	73.8301	73.8062
ENSMUSG00000025221.15	Kcnip2	protein_coding	-0.44772	5.60899	0.263976	56.86	56.96	34.35	48.66	55.6381	56.4933	34.9639	47.0173
ENSMUSG00000029994.17	Anxa4	protein_coding	0.817905	3.36729	0.263976	9.44	9.82	25.69	14.96	7.48076	6.94061	15.6089	9.9775
ENSMUSG00000024067.13	Dpy30	protein_coding	1.90386	1.03412	0.263976	4.2	2.2	14.86	9.45	0.935095	0.484228	3.43396	2.05017
ENSMUSG00000015981.12	Stk32c	protein_coding	-1.42254	1.74419	0.26473	6.87	4.08	1.51	2.41	5.61057	3.3896	1.4048	1.91349
ENSMUSG00000020661.15	Dnmt3a	protein_coding	-0.271498	8.5141	0.26473	181.4	186.88	146.59	145.54	389.311	409.98	320.763	341.285
ENSMUSG00000040488.16	Ltbp4	protein_coding	-0.423365	5.88353	0.265266	35.69	42.25	27.27	33.19	57.5083	77.3151	47.7632	52.6211
ENSMUSG00000108168.1	Gm43864	TEC	-0.519673	4.89407	0.266462	18.26	20.91	14.7	12.19	32.4166	37.1242	27.0034	21.5951
ENSMUSG00000045551.7	Fpr1	protein_coding	1.81036	1.1091	0.270265	1.3	2.05	5.04	6.64	0.623396	0.968457	2.49742	3.1436
ENSMUSG00000030525.8	Chrna7	protein_coding	0.622554	4.21504	0.270265	14.82	12.81	23.74	18.63	15.5849	13.0742	25.4425	18.8616
ENSMUSG00000035776.14	Cd99l2	protein_coding	0.44652	5.43783	0.272327	29.96	27.75	37.67	38.13	37.8713	34.8644	50.1046	49.0674
ENSMUSG00000106539.1	Gm43670	TEC	-0.338006	6.89043	0.273335	210.78	172.78	143.1	155.54	145.719	118.636	102.394	106.746
ENSMUSG00000019889.9	Ptprk	protein_coding	-0.286765	7.94873	0.273757	96.85	96.3	80.15	75.69	271.801	270.684	232.573	212.261
ENSMUSG00000105530.1	Gm43829	TEC	-0.39988	6.4429	0.273757	68.14	50.26	39.2	49.21	113.614	83.7715	67.5865	81.8702
ENSMUSG00000032289.15	Thsd4	protein_coding	-0.811975	3.29671	0.273757	10.33	9.48	4.08	7.06	11.6887	12.7513	5.6192	8.20069
ENSMUSG00000050711.7	Scg2	protein_coding	0.515704	5.03633	0.275881	28.89	24.34	31.44	43.97	28.9879	24.3728	31.9982	44.147
ENSMUSG00000007216.6	Zfp775	protein_coding	1.54956	1.65424	0.27619	1.19	0.36	2.93	1.66	2.18189	0.645638	5.46311	3.00692
ENSMUSG00000033597.8	Caskin1	protein_coding	-0.346724	6.5414	0.27619	37.02	37.13	26.05	31.37	103.796	104.271	75.5471	87.884
ENSMUSG00000052560.15	Cpne8	protein_coding	-0.493	5.00876	0.277994	48.45	50.06	28.98	33.05	35.3777	39.3839	25.4425	27.609
ENSMUSG00000019261.2	Map1s	protein_coding	-0.581213	4.36459	0.278669	17.76	16.82	9.72	13	25.0917	23.7272	14.2041	18.3149
ENSMUSG00000038351.14	Sgsm2	protein_coding	-0.438728	5.46343	0.278669	28.78	26.57	19.23	21.83	50.3393	50.6826	36.2126	38.2699
ENSMUSG00000092341.2	Malat1	lincRNA	0.176136	16.6289	0.278669	71339.4	71017.7	79842.1	75096.9	90672.1	99659.9	109795	105252
ENSMUSG00000084090.1	Gm11245	processed_pseudogene	-0.584991	4.362	0.279302	77.69	66.5	51.66	42.76	26.4943	22.2745	18.2624	14.3512
ENSMUSG00000032050.16	Rdx	protein_coding	0.510375	4.86221	0.279302	14	12.36	17.86	18.26	25.7151	21.6289	33.8713	33.6228
ENSMUSG00000005899.12	Smpd4	protein_coding	-0.280387	8.22798	0.284299	216.16	259.96	198.97	202.59	303.75	353.487	273.78	267.342
ENSMUSG00000027208.14	Fgf7	protein_coding	-1.41234	1.67706	0.28713	4.97	3.95	1.17	1.96	4.67547	3.87383	1.24871	1.91349
ENSMUSG00000017677.11	Wsb1	protein_coding	0.293332	7.63543	0.28713	197.28	218.71	249.4	262.2	170.655	186.105	220.554	216.635
ENSMUSG00000086040.8	Wipf3	protein_coding	-0.331963	7.64358	0.288062	165.39	133.95	104.03	132.68	247.956	197.242	159.523	193.946
ENSMUSG00000029151.14	Slc30a3	protein_coding	-0.378121	6.02056	0.288554	91.29	91.88	68.33	73.13	72.7815	73.4413	54.6311	57.8148
ENSMUSG00000028059.14	Arhgef2	protein_coding	-0.313963	7.20155	0.291434	122.92	124.03	96.58	104.05	151.329	174.484	127.056	134.901
ENSMUSG00000031246.14	Sh3bgrl	protein_coding	1.00647	2.6067	0.291434	3.18	3.03	6.28	6.04	3.89623	3.71242	7.96054	7.38062
ENSMUSG00000018372.13	Cep95	protein_coding	-0.45202	5.3395	0.291434	131.53	100.12	90.07	95.93	48.7808	44.2262	31.6861	36.2197
ENSMUSG00000020044.13	Timp3	protein_coding	-0.456181	5.464	0.291434	29.63	28.31	16.83	25.33	52.5212	49.0685	30.9056	42.9169
ENSMUSG00000057236.10	Rbbp4	protein_coding	0.399256	5.82265	0.292273	28.01	22.51	31.52	30.31	50.8068	46.1631	66.4939	61.5051
ENSMUSG00000109256.1	Gm44681	TEC	-0.519045	5.09017	0.294531	195.2	129.91	111.82	111.29	48.3132	31.3134	28.7204	26.9256
ENSMUSG00000022964.14	Tmem50b	protein_coding	0.495961	4.99276	0.294531	25.4	28.57	32.68	42.22	24.6242	27.601	32.7787	40.7301
ENSMUSG00000007613.15	Tgfbr1	protein_coding	0.650487	4.21302	0.294531	5.21	6.34	6.45	10.92	13.5589	14.6883	16.2333	27.8823
ENSMUSG00000019737.14	Syne4	protein_coding	-0.713587	3.55933	0.294531	47.72	43.07	29.83	27.76	14.3381	14.3654	8.74098	8.7474
ENSMUSG00000061601.15	Pclo	protein_coding	-0.222628	10.7818	0.294531	251.08	236.32	201.25	211.54	1952.48	1839.26	1607.87	1641.64
ENSMUSG00000030103.11	Bhlhe40	protein_coding	0.325033	7.1072	0.294531	104.29	102.62	108.92	142.38	127.329	116.86	136.578	169.071
ENSMUSG00000073878.3	Gm13304	protein_coding	0.870541	3.59776	0.294531	46.76	20.92	68.56	54.34	11.5328	5.00369	17.482	12.9844
ENSMUSG00000005237.14	Dnah2	protein_coding	-1.0335	2.50463	0.294531	1.63	2.79	0.61	3.17	7.48076	7.10202	2.96569	4.10034
ENSMUSG00000108532.1	Gm44905	lincRNA	-1.32967	1.85826	0.294531	3.47	3.43	1.84	0.88	4.83132	4.84228	2.65351	1.2301
ENSMUSG00000047369.15	Dnah14	protein_coding	-0.710334	4.01674	0.294531	16.78	10.63	8.74	6.64	20.2604	19.3691	16.2333	8.20069
ENSMUSG00000027489.15	Necab3	protein_coding	-0.388737	6.25696	0.296404	181.87	196.4	177.13	130.49	87.2755	85.547	77.264	55.0813
ENSMUSG00000022054.11	Nefm	protein_coding	0.428108	5.76912	0.296404	34.02	29.99	34.93	49.87	49.0925	43.2577	52.1337	71.8927
ENSMUSG00000031668.14	Eif2ak3	protein_coding	0.682357	3.97743	0.296647	18.03	5.86	10.53	19.54	14.3381	9.20034	15.2967	22.4152
ENSMUSG00000031608.13	Galnt7	protein_coding	0.560068	4.43232	0.298537	10	11.72	13.61	17.82	15.4291	18.8849	23.7255	26.7889
ENSMUSG00000029206.13	Nsun7	protein_coding	-0.55327	4.54777	0.299013	27.12	18.98	14.95	16.3	31.9491	23.0816	17.7941	19.6816
ENSMUSG00000030657.11	Xylt1	protein_coding	0.324076	7.1469	0.302708	61.21	73.08	67.77	83.45	112.211	138.974	146.88	167.294
ENSMUSG00000052301.14	Doc2a	protein_coding	1.03578	2.57361	0.302708	4.76	3.97	5.01	8.98	3.89623	3.3896	5.46311	9.43079
ENSMUSG00000031799.9	Tpm4	protein_coding	0.70018	3.62363	0.30433	11.54	9.57	17.1	16.7	9.97434	8.23188	15.2967	14.3512
ENSMUSG00000021687.14	Scamp1	protein_coding	0.337505	6.61699	0.305091	50.28	42.43	52.25	61.77	92.7302	80.0591	101.926	116.313
ENSMUSG00000026192.13	Atic	protein_coding	0.658069	3.82423	0.305091	10.59	11.08	17.89	18.14	10.4419	10.9758	18.5746	15.3079
ENSMUSG00000049775.16	Tmsb4x	protein_coding	0.590822	4.20517	0.305091	75.75	67.31	92.16	111.9	15.7408	13.0742	20.2916	23.0986
ENSMUSG00000106354.1	Gm42607	TEC	-0.345158	6.39088	0.306478	67.59	59.74	48.01	50.68	99.4317	87.8068	73.0496	74.3529
ENSMUSG00000096780.7	Tmem181b-ps	transcribed_unprocessed_pseudogene	-1.08167	8.95413	0.309079	1006.31	680.57	392.24	403.92	807.61	539.269	321.855	314.633
ENSMUSG00000028466.15	Creb3	protein_coding	-0.636187	3.90832	0.310619	46.26	44.68	30.42	30.86	19.4811	16.4638	10.9262	12.1644
ENSMUSG00000032641.17	Gpr19	protein_coding	-0.541389	4.46571	0.312025	47.49	44.15	34.62	36.63	27.1177	24.6957	18.2624	17.3581
ENSMUSG00000044197.8	Gpr146	protein_coding	-0.575716	4.29765	0.313312	13.79	16.28	8.72	10.49	21.0396	25.5027	13.8919	17.2214
ENSMUSG00000078676.9	Casc3	protein_coding	-0.385984	6.21838	0.314867	48.05	59.64	38.62	43.9	70.2879	97.9756	65.7135	63.0086
ENSMUSG00000041624.9	Gucy1a2	protein_coding	-0.333873	6.47683	0.314867	41.31	42.13	32.83	32.35	98.0291	100.074	80.5419	76.6764
ENSMUSG00000022311.15	Csmd3	protein_coding	-0.254489	8.75692	0.315051	344.56	375.86	283.35	298.24	452.742	488.102	381.794	406.754
ENSMUSG00000001280.12	Sp1	protein_coding	0.390094	5.833	0.315051	14.55	17.88	21.32	21.89	47.3781	50.6826	68.0548	60.5484
ENSMUSG00000020674.16	Pxdn	protein_coding	-0.280986	7.98677	0.315385	134.21	152.35	114.17	137.85	256.216	299.899	220.242	237.273
ENSMUSG00000022257.3	Laptm4b	protein_coding	0.852388	3.02791	0.316047	8.07	6.68	12.01	14.24	6.07812	5.00369	9.36534	10.6609
ENSMUSG00000064373.11	Sepp1	protein_coding	1.7042	1.15725	0.316047	0.96	1.2	2.42	4.59	0.779246	0.968457	2.02916	3.69031
ENSMUSG00000030446.17	Zfp273	protein_coding	0.724522	3.49992	0.316047	12.19	11.91	16.7	21.46	8.72755	7.74766	12.0189	15.1713
ENSMUSG00000108993.1	Gm44846	TEC	-0.325805	6.63596	0.317411	82.76	75.07	59.32	64.66	115.796	104.916	85.8489	90.2076
ENSMUSG00000002395.14	Use1	protein_coding	-0.731494	3.46526	0.317879	51.35	66.84	40.58	32.19	12.0004	15.0111	9.05316	7.24394
ENSMUSG00000040536.15	Necab1	protein_coding	-0.422189	5.71706	0.318173	32.78	23.27	17.8	22.16	68.5736	51.3282	40.5831	48.7941
ENSMUSG00000035486.14	Plk5	protein_coding	-0.58147	4.31197	0.318173	37.02	28.79	24.19	16.07	24.9359	22.1131	18.8868	12.7111
ENSMUSG00000103100.1	Gm37664	TEC	-1.73172	1.01237	0.318173	1.49	1.74	0.36	0.57	2.49359	2.90537	0.624356	0.956747
ENSMUSG00000074113.4	Gm10629	lincRNA	-0.914232	2.81748	0.318173	9.43	12.62	4.66	6.79	7.63661	10.1688	3.90222	5.46712
ENSMUSG00000027977.15	Ndst3	protein_coding	0.385778	7.97577	0.318173	93.98	128	130.03	168.78	187.486	248.571	253.645	315.59
ENSMUSG00000104990.1	Gm43504	TEC	-0.470799	5.06359	0.318173	50.48	43.66	30.67	36.16	41.4559	35.6715	26.0669	29.5225
ENSMUSG00000001119.7	Col6a1	protein_coding	0.345251	7.93822	0.31892	101.08	137.31	155.75	142.08	182.967	248.571	291.574	256.681
ENSMUSG00000025316.16	Banp	protein_coding	-0.35657	6.22411	0.31892	86.04	90.84	79.71	68.99	86.3404	81.0276	59.4699	71.0726
ENSMUSG00000045333.15	Zfp423	protein_coding	-0.818894	3.12726	0.31892	17.42	14.88	3.96	7.71	12.3121	9.36175	6.71183	5.6038
ENSMUSG00000049538.14	Adamts16	protein_coding	-0.674889	3.6495	0.319385	8.65	7.8	4.41	4.59	15.7408	14.5269	9.52143	9.43079
ENSMUSG00000024737.2	Slc15a3	protein_coding	-0.751582	3.53717	0.321461	6.08	7.02	4.98	2.73	13.2472	15.3339	11.2384	5.87716
ENSMUSG00000034867.16	Ankrd27	protein_coding	-0.328013	6.53557	0.321461	93.52	89.01	79.45	67.92	103.951	102.011	86.005	78.1799
ENSMUSG00000054196.6	Cthrc1	protein_coding	-0.825693	3.29601	0.321485	57.35	29.12	21.01	26.95	16.2083	8.23188	6.24356	7.5173
ENSMUSG00000071369.10	Map3k5	protein_coding	-0.360188	6.07979	0.321669	42.34	32.09	32.27	29.43	78.548	72.9571	60.4064	57.6782
ENSMUSG00000027933.11	Ints3	protein_coding	-0.389305	5.9113	0.322218	44.66	58.6	35.27	40.33	59.5344	76.5081	49.3241	54.3979
ENSMUSG00000050751.14	Pgbd5	protein_coding	-0.321197	6.95814	0.322218	109.72	130.46	86.61	105.56	127.796	148.012	100.053	120.413
ENSMUSG00000001520.12	Nrip2	protein_coding	0.685219	3.60424	0.322218	6.42	6.43	11.48	12	9.03925	9.03893	13.8919	15.1713
ENSMUSG00000019505.7	Ubb	protein_coding	0.501291	4.76027	0.322218	38.73	40.38	48.09	61.75	21.8189	22.4359	28.096	34.4429
ENSMUSG00000028028.11	Alpk1	protein_coding	-1.00196	2.56083	0.322218	3.88	6.23	0.87	1.75	6.85736	8.23188	2.65351	4.78373
ENSMUSG00000021913.7	Ogdhl	protein_coding	0.741666	3.38425	0.322218	4.47	5.61	8.36	8.23	6.70151	8.39329	12.9554	12.301
ENSMUSG00000038594.8	Cep85l	protein_coding	-0.61588	3.94134	0.322218	17.17	15.12	9.84	10.89	19.4811	17.1094	11.5506	12.301
ENSMUSG00000022261.5	Sdc2	protein_coding	0.824721	3.0691	0.322218	3.9	4.16	6.83	7.25	5.61057	5.97215	10.1458	10.3875
ENSMUSG00000071226.11	Cecr2	protein_coding	-0.872469	2.87908	0.322218	3.82	2.8	4.51	1.96	8.8834	9.52316	4.68267	5.33045
ENSMUSG00000047773.13	4932411E22Rik	protein_coding	-0.71441	3.47749	0.322218	15.53	12.45	8.87	8.02	14.9615	12.1057	8.58489	7.92733
ENSMUSG00000027966.19	Col11a1	protein_coding	-0.347321	6.41815	0.322218	40.75	39.34	31.94	23.74	95.8472	95.0702	84.6002	65.7422
ENSMUSG00000104348.1	Gm37691	TEC	1.54604	1.3424	0.323652	1.3	0.75	2.8	3.18	1.40264	0.807047	3.12178	3.41695
ENSMUSG00000103000.1	Gm37900	TEC	-0.760429	3.29573	0.332087	7.1	7.35	4.79	3.61	11.8445	12.2671	8.27272	6.01384
ENSMUSG00000082229.1	Nap1l2	protein_coding	0.545086	4.4235	0.332087	15.19	18.31	21.18	26.9	15.5849	18.7235	22.4768	27.4723
ENSMUSG00000105218.4	Gm43248	lincRNA	-0.702441	3.52387	0.332087	14.14	14.7	9.8	7.65	13.7147	14.204	9.8336	7.38062
ENSMUSG00000020514.8	Mrpl22	protein_coding	1.7335	1.05792	0.332244	2.46	7.08	11.86	20.83	0.467547	1.12987	2.34133	3.00692
ENSMUSG00000026167.14	Wnt10a	protein_coding	1.3584	1.66945	0.332311	1.82	1.26	4.11	3.74	1.87019	1.29128	4.37049	3.82699
ENSMUSG00000039263.16	Npepl1	protein_coding	1.2902	1.81342	0.332311	1.89	2.35	4.29	6.03	1.71434	1.93691	3.74614	5.19377
ENSMUSG00000110243.1	RP23-344G11.4	antisense	1.43651	1.58181	0.336235	4.44	1.89	10.07	7.52	2.02604	0.807047	4.52658	3.28027
ENSMUSG00000056812.13	St8sia3	protein_coding	0.295435	7.3615	0.336235	54.18	64.64	61.03	73.77	154.758	139.942	167.015	194.493
ENSMUSG00000025813.14	Homer2	protein_coding	0.286059	7.38965	0.336235	44.35	40.09	49.66	59.91	151.174	150.434	178.098	189.573
ENSMUSG00000057469.7	E2f6	protein_coding	0.410634	5.52918	0.336235	38.62	39.81	46.99	55.61	38.8064	39.8681	48.8558	55.628
ENSMUSG00000028889.17	Yrdc	protein_coding	-0.824053	3.32111	0.336235	15.05	26.19	15.28	9.52	8.72755	16.3024	8.58489	5.6038
ENSMUSG00000022270.15	Fam134b	protein_coding	0.534619	4.56823	0.338146	12.42	18.21	20.64	25.2	15.4291	22.7587	26.379	28.8391
ENSMUSG00000042744.16	Gm15800	protein_coding	-0.239194	9.16734	0.338564	188.88	211.97	172.69	166.93	603.915	640.634	509.318	544.936
ENSMUSG00000025905.13	Oprk1	protein_coding	-0.551167	5.02031	0.338564	27.9	20.04	20.08	12.88	44.1053	32.4433	32.1543	20.365
ENSMUSG00000040356.16	Skiv2l	protein_coding	-0.36478	5.98011	0.338564	39.61	47.49	30.75	30.83	66.2359	75.3782	54.0068	55.9013
ENSMUSG00000097793.1	Gm17259	lincRNA	1.08985	2.23168	0.338564	1.37	1.34	3.09	2.6	2.80528	2.74396	6.55574	5.33045
ENSMUSG00000060397.6	Zfp128	protein_coding	0.713908	3.46801	0.339588	4.17	6.04	7.09	9.5	7.01321	9.20034	12.331	14.2145
ENSMUSG00000030134.11	Rasgef1a	protein_coding	-0.343594	6.32567	0.340124	58.33	68.07	44.88	53.72	82.7559	96.2001	65.2452	75.583
ENSMUSG00000028496.17	Mllt3	protein_coding	0.302605	6.99159	0.340124	55.06	69.02	72.52	86.43	107.692	119.604	143.134	137.225
ENSMUSG00000038368.16	Focad	protein_coding	0.260204	8.20006	0.340124	229.42	217.29	265.67	297.96	255.904	278.754	313.427	326.797
ENSMUSG00000098488.7	Pla2g4b	protein_coding	0.828539	3.05276	0.340124	6.16	4.14	7.83	8.14	6.38981	5.00369	8.74098	11.481
ENSMUSG00000109600.1	RP23-478B10.1	processed_pseudogene	-0.61344	3.89345	0.340292	65.21	67.34	37.89	47.02	17.6109	17.755	10.614	12.4377
ENSMUSG00000029152.13	Ociad1	protein_coding	0.332582	6.34351	0.340292	128.19	131.91	143.74	149.87	73.8725	69.2447	89.9072	90.3442
ENSMUSG00000073627.7	C130036L24Rik	processed_transcript	0.862035	2.91205	0.340292	3.1	4.88	7.63	7.93	4.20793	5.97215	9.20925	9.29411
ENSMUSG00000103331.1	Gm37995	TEC	-0.382863	5.9585	0.34645	120.56	90.59	81.99	77.37	80.2623	59.8829	56.5042	51.1176
ENSMUSG00000022055.7	Nefl	protein_coding	0.414642	5.56873	0.34645	31.04	24.03	33.27	39.14	45.5079	35.1873	50.4167	57.1314
ENSMUSG00000014782.15	Plekhg4	protein_coding	-0.832807	2.95175	0.34932	12.63	14.53	7.13	6.8	9.35095	9.84598	4.99485	5.74048
ENSMUSG00000030854.17	Ptpn5	protein_coding	-0.277675	7.49252	0.349407	193.34	205.36	154	162.09	198.708	195.467	160.147	164.97
ENSMUSG00000022994.8	Adcy6	protein_coding	-0.321175	6.6578	0.349407	36.98	44.92	32.62	31.91	100.99	122.833	92.0925	87.064
ENSMUSG00000091764.3	Zfp964	protein_coding	0.708997	3.48649	0.349812	5.62	3.88	8.57	8.32	9.5068	6.94061	14.9845	12.0277
ENSMUSG00000036523.16	Greb1	protein_coding	1.59212	1.27925	0.349812	0.16	4.31	2.16	0.71	0.467547	1.61409	3.74614	2.59688
ENSMUSG00000047423.9	AI837181	protein_coding	0.911018	2.73253	0.352943	9.02	6.28	12.69	15.72	5.14302	3.55101	7.49227	8.88408
ENSMUSG00000040364.8	Sec1	protein_coding	0.997521	2.50806	0.352943	3.89	2.92	8.14	5.52	4.05208	3.06678	8.74098	5.6038
ENSMUSG00000034997.4	Htr2a	protein_coding	0.415118	5.42361	0.352943	28.87	28.68	34.25	41.29	36.6245	36.3171	44.9536	52.211
ENSMUSG00000043430.5	Psapl1	protein_coding	1.38092	1.76357	0.352943	0.88	2.28	2.41	5.67	0.935095	2.42114	2.65351	6.01384
ENSMUSG00000059203.10	Il1rapl2	protein_coding	-0.617506	3.88084	0.352943	10.98	14.33	7.59	8.51	15.1174	20.0148	11.2384	11.6176
ENSMUSG00000000579.14	Dynlt1c	protein_coding	-0.565635	4.182	0.352943	46.95	30.02	21.5	22.08	24.0008	18.7235	14.6724	14.2145
ENSMUSG00000084241.1	Gm13416	processed_pseudogene	-0.436271	5.20751	0.352973	73.78	63.57	49.13	50.72	45.5079	38.8997	31.3739	31.0259
ENSMUSG00000045103.17	Dmd	protein_coding	-0.229215	9.80567	0.354011	336.04	290.54	282.99	273.22	1025.49	905.669	853.963	793.69
ENSMUSG00000105302.1	Gm19817	TEC	-0.368659	5.91859	0.356157	81.5	75.62	53.28	66.48	70.5996	65.2094	47.7632	57.2681
ENSMUSG00000093904.1	Tomm20	protein_coding	0.337845	6.22123	0.356443	28.66	30.02	34.51	38.51	64.054	67.1463	79.7615	85.9705
ENSMUSG00000041773.7	Enc1	protein_coding	0.295446	7.27759	0.356525	69.68	61.53	71.26	87.44	147.589	130.419	156.089	184.925
ENSMUSG00000032011.4	Thy1	protein_coding	0.423882	5.32404	0.359628	54.42	46.18	63.37	69.48	36.7804	30.9906	44.3293	46.6072
ENSMUSG00000055254.14	Ntrk2	protein_coding	-0.246555	9.08963	0.359628	189.25	160.04	129.83	155.86	633.994	547.985	464.989	531.131
ENSMUSG00000020593.14	Lpin1	protein_coding	-0.437362	5.15166	0.359628	15.33	16.61	11.77	11.46	38.9623	42.2893	30.9056	29.1124
ENSMUSG00000047044.7	D030056L22Rik	protein_coding	0.603787	3.89323	0.359733	17.68	19.23	26.47	28.18	11.0653	11.9443	17.482	17.4948
ENSMUSG00000104153.1	Gm38105	TEC	0.795686	3.23305	0.359733	5.95	6.03	6.99	13.46	6.54566	6.61779	7.96054	14.7612
ENSMUSG00000026617.16	Bpnt1	protein_coding	0.575822	4.1232	0.360145	17.52	14.95	30.09	22.12	14.9615	12.4285	22.789	18.1782
ENSMUSG00000089997.1	1810020O05Rik	lincRNA	-1.61973	1.14094	0.360145	10.81	6.18	1.31	4.01	3.74038	2.09832	0.468267	1.36678
ENSMUSG00000027956.11	Tmem144	protein_coding	1.23398	1.88742	0.360168	1.69	1.57	2.69	4.78	2.02604	1.93691	3.43396	5.87716
ENSMUSG00000102202.1	Gm33280	lincRNA	-0.758052	3.18151	0.362045	5.99	5.53	3.21	3.48	11.5328	10.653	6.39965	6.69723
ENSMUSG00000020638.7	Cmpk2	protein_coding	0.858358	2.84372	0.362076	3.28	3.75	5.7	6.87	4.51962	5.1651	8.11663	9.43079
ENSMUSG00000072812.4	Ahnak2	protein_coding	1.21993	1.87523	0.362076	0.96	1.08	1.85	2.72	1.71434	2.25973	4.2144	5.05709
ENSMUSG00000093909.2	Gm3883	unprocessed_pseudogene	0.371455	5.97607	0.366583	37.82	40.58	42.11	57.76	52.677	56.4933	60.7186	80.2301
ENSMUSG00000028758.12	Kif17	protein_coding	-0.430422	5.27285	0.366688	47.42	37.92	27.7	35.23	47.8457	40.3524	29.813	35.5363
ENSMUSG00000009687.14	Fxyd5	protein_coding	-0.373985	5.84354	0.366688	208.59	239.25	176.84	163.28	58.911	70.2131	53.3824	46.3339
ENSMUSG00000032324.10	Tspan3	protein_coding	0.419665	5.38089	0.366688	56.08	49.31	60.99	77.81	37.7155	32.9275	42.4562	51.9377
ENSMUSG00000020636.14	Allc	protein_coding	-0.959181	2.56102	0.366688	11.74	16.7	4.95	9.19	6.38981	8.5547	2.8096	4.78373
ENSMUSG00000015027.10	Galns	protein_coding	-0.915265	2.61697	0.366688	6.9	7.32	3.34	4.05	7.48076	7.90906	3.74614	4.3737
ENSMUSG00000052921.13	Arhgef15	protein_coding	-0.476052	4.75834	0.366688	20.53	16	12.24	14.18	33.6634	28.7309	22.1646	22.6886
ENSMUSG00000109150.1	RP24-369J8.1	TEC	0.408955	5.53879	0.366688	71.64	92.12	95.87	117.66	34.9102	44.3876	48.3876	56.7214
ENSMUSG00000036061.9	Smug1	protein_coding	0.676722	3.52385	0.366688	5.39	6.73	9.58	9.48	7.63661	9.52316	14.048	13.3945
ENSMUSG00000054934.10	Kcnmb4	protein_coding	-0.404412	5.6039	0.366688	115.45	100.81	87.72	67.11	59.8461	50.3598	46.9828	36.4931
ENSMUSG00000098609.1	Anxa11os	antisense	1.22011	1.9737	0.366688	3.02	1.1	3.94	5.58	3.11698	1.12987	4.2144	5.74048
ENSMUSG00000038065.13	Mturn	protein_coding	0.425851	5.21258	0.366688	12.67	13.58	18.72	20.43	30.2347	32.4433	41.6758	42.5069
ENSMUSG00000025401.8	Myo1a	protein_coding	-1.53581	1.19301	0.366688	2.02	2.09	0.93	0.47	2.96113	3.06678	1.4048	0.683391
ENSMUSG00000023011.7	Faim2	protein_coding	0.405738	5.52791	0.366688	20.76	18.37	22.28	28.79	41.7676	36.9628	46.3584	57.8148
ENSMUSG00000106214.1	Gm43426	TEC	0.84435	2.87993	0.366688	4.44	4.75	6.93	9.32	4.83132	5.1651	7.80445	10.1142
ENSMUSG00000106414.1	Gm43320	TEC	-0.371546	5.87002	0.366688	58.96	46.86	38.26	42.28	73.2491	58.1074	49.168	52.3477
ENSMUSG00000046480.5	Scn4b	protein_coding	0.666327	3.6136	0.366688	4.65	3.64	7.3	5.69	10.286	8.07047	16.7015	12.5744
ENSMUSG00000017667.9	Zfp334	protein_coding	-0.33698	6.19147	0.366688	20.7	22.29	15.5	18.02	78.2363	84.4172	60.5625	68.0657
ENSMUSG00000097079.2	Gm26604	antisense	1.20407	1.97206	0.366688	2.71	3.39	4.42	9.39	1.87019	2.42114	3.27787	6.56055
ENSMUSG00000027107.3	Chrna1	protein_coding	-1.0986	2.09294	0.366688	2.8	2.82	1.16	1.41	5.45472	5.48792	2.34133	2.73356
ENSMUSG00000026211.17	Obsl1	protein_coding	-0.496303	4.60685	0.366688	26.52	24.23	20.04	23.6	27.4294	29.0537	17.6381	22.2785
ENSMUSG00000064202.15	4430402I18Rik	protein_coding	-0.584524	4.01926	0.366688	21.15	20.8	11.62	14.66	21.3513	16.948	11.3945	14.0778
ENSMUSG00000105771.1	2900064K03Rik	TEC	-0.342229	7.35307	0.36731	159.72	113.42	106.79	105.33	213.513	151.402	147.66	140.368
ENSMUSG00000031583.13	Wrn	protein_coding	0.343559	6.07123	0.36731	28.78	28.02	32.87	34.99	61.8721	56.0091	74.2983	75.3096
ENSMUSG00000104325.1	Gm37321	TEC	1.09917	2.1206	0.36731	3.78	3.07	6.71	7.79	2.80528	2.25973	5.15094	5.74048
ENSMUSG00000034981.9	Parm1	protein_coding	0.721865	3.52866	0.36731	3.43	3.97	4.11	7.88	7.79246	9.03893	9.67752	17.9048
ENSMUSG00000021846.8	Peli2	protein_coding	0.953132	2.51531	0.36731	1.24	1.52	2.74	2.53	3.27283	4.03524	7.49227	6.69723
ENSMUSG00000027293.13	Ehd4	protein_coding	1.28636	1.68631	0.36779	1.15	0.89	2.5	2.43	1.87019	1.45269	4.2144	3.96367
ENSMUSG00000026546.16	Cfap45	protein_coding	-0.971132	2.41628	0.367874	8.06	6.15	2.72	2.84	6.54566	6.94061	3.59005	3.28027
ENSMUSG00000020080.8	Hkdc1	protein_coding	-0.440299	5.08811	0.368144	24.06	28.86	20.43	20.69	35.8453	41.9665	27.4717	29.7958
ENSMUSG00000079339.6	Ifit1bl1	protein_coding	1.15939	1.97843	0.368144	2.58	2.35	6.06	4.91	2.33774	2.09832	5.6192	4.3737
ENSMUSG00000019039.13	Dalrd3	protein_coding	-0.301042	6.69621	0.368144	315.13	349.42	297.26	304	112.991	115.408	93.9656	91.4377
ENSMUSG00000075254.11	Heg1	protein_coding	0.411737	5.46416	0.369523	12.2	17.13	18.16	22.87	32.2608	42.9349	51.3533	48.6574
ENSMUSG00000062372.13	Otof	protein_coding	-0.393727	5.56034	0.369523	15.3	16.92	10.93	13.9	50.651	56.0091	37.3053	43.737
ENSMUSG00000048677.9	Tpcn2	protein_coding	1.20219	1.86069	0.369523	3.37	2.63	6.2	6.78	2.18189	1.7755	4.37049	4.78373
ENSMUSG00000040520.7	Manea	protein_coding	0.530834	4.28202	0.369523	7.51	6.81	9.77	10.62	16.3642	14.8497	22.0085	23.0986
ENSMUSG00000027318.17	Adam33	protein_coding	0.486147	6.3529	0.369523	97.87	89.77	170.32	97.42	71.0672	64.4024	115.818	74.4896
ENSMUSG00000105290.1	Gm43528	TEC	-0.321362	6.53692	0.369523	173.55	145.62	132.93	118.24	112.211	93.4561	88.9707	75.8564
ENSMUSG00000033569.17	Adgrb3	protein_coding	-0.231512	9.30295	0.371721	343.21	309.58	280.64	259.81	709.893	653.87	615.927	545.892
ENSMUSG00000022515.5	Anks3	protein_coding	-0.48781	4.58557	0.371885	26.96	26.76	17.64	20.04	27.897	27.601	18.8868	20.6384
ENSMUSG00000030987.5	Stim1	protein_coding	0.35746	5.93013	0.371885	44.04	41.17	54.39	52.69	57.82	48.4228	67.2743	68.8858
ENSMUSG00000062937.7	Mtap	protein_coding	1.48623	1.30115	0.372404	1.92	1.23	2.93	3.48	0.779246	1.45269	3.59005	2.73356
ENSMUSG00000041205.7	Map6d1	protein_coding	-0.526082	4.28758	0.373056	15.44	16.8	10.68	11.35	21.8189	23.7272	15.6089	15.9913
ENSMUSG00000021708.16	Rasgrf2	protein_coding	-0.282296	7.18363	0.37375	100.53	90.01	75.62	82.11	164.733	153.823	126.276	135.585
ENSMUSG00000092592.1	Gm20449	protein_coding	1.47824	1.29845	0.37549	0.8	0.45	1.58	2.04	1.40264	0.807047	2.8096	3.41695
ENSMUSG00000102147.1	Gm38055	TEC	-0.991719	2.44501	0.376537	5.86	9.46	2.66	4.9	5.29887	8.5547	2.49742	4.3737
ENSMUSG00000030872.14	Gga2	protein_coding	-0.308974	6.65287	0.376574	88.12	83.39	75.03	63.66	112.835	109.274	98.336	81.1868
ENSMUSG00000001985.9	Grik3	protein_coding	0.292631	7.04799	0.376574	27.36	29.78	36.55	32.33	113.458	123.801	156.713	134.081
ENSMUSG00000041712.6	Ubr7	protein_coding	0.589084	3.94037	0.376574	9.46	7.61	11.31	13.99	13.2472	10.653	16.3893	19.545
ENSMUSG00000032314.14	Etfa	protein_coding	0.771544	3.10764	0.376922	13.72	10.21	19.75	20.53	7.01321	5.1651	10.458	10.3875
ENSMUSG00000022299.8	Slc25a32	protein_coding	-0.517403	4.36397	0.376922	17.87	20.34	13.81	12.45	22.4423	25.5027	17.9502	15.5813
ENSMUSG00000028565.18	Nfia	protein_coding	0.352775	5.89949	0.377265	39.25	41.17	52.84	44.92	50.8068	53.4265	68.367	64.7854
ENSMUSG00000040640.10	Erc2	protein_coding	-0.230655	8.96015	0.377265	512.89	512.59	458.23	432.31	543.602	531.36	473.418	442.837
ENSMUSG00000022594.14	Lynx1	protein_coding	0.347631	6.00154	0.377265	32.56	33.05	40.07	46.04	55.0147	57.139	66.0256	76.5397
ENSMUSG00000034459.8	Ifit1	protein_coding	-1.24835	1.74398	0.378747	5.02	2.75	1.49	1.72	5.61057	3.06678	1.71698	1.91349
ENSMUSG00000028456.18	Unc13b	protein_coding	-0.226631	9.28983	0.378966	328.48	372.47	297.48	260.26	646.462	702.938	597.04	556.28
ENSMUSG00000031391.18	L1cam	protein_coding	-0.252519	8.16878	0.378966	268.32	302.61	224.05	259.22	289.879	335.409	261.293	263.515
ENSMUSG00000025964.15	Adam23	protein_coding	0.243234	8.55697	0.378966	227.59	233.97	273.9	255.78	339.595	349.613	437.83	378.188
ENSMUSG00000103303.1	Gm37802	TEC	-0.480332	4.61295	0.378966	25.49	25.34	18.44	17.41	28.3645	28.0852	21.2281	19.2716
ENSMUSG00000041272.11	Tox	protein_coding	0.359353	5.84567	0.378966	35.93	39.36	52.89	45.25	47.8457	52.2967	67.5865	60.9584
ENSMUSG00000030768.12	Disp1	protein_coding	0.625391	3.80449	0.378966	4.35	5.27	10.77	8.08	9.66264	11.7829	19.8233	13.3945
ENSMUSG00000108597.1	Gm44708	TEC	-0.334991	6.11718	0.378966	89.09	79.56	63.69	67.9	81.6649	72.6343	60.4064	61.9152
ENSMUSG00000106244.1	Gm43046	TEC	-0.319161	7.0363	0.378966	162.57	123.06	119.03	106.23	165.668	125.092	125.496	107.839
ENSMUSG00000004151.16	Etv1	protein_coding	0.376167	5.63975	0.379534	23.12	25.37	30.85	32.26	41.3	44.8718	54.9433	56.8581
ENSMUSG00000104017.1	Gm37363	TEC	-0.333006	6.17975	0.379834	95.24	81.15	68.28	69.54	87.1197	73.9255	64.6208	63.282
ENSMUSG00000020805.14	Slc13a5	protein_coding	-0.975413	2.39613	0.386701	7.58	7.19	3.39	3.47	7.63661	5.64933	4.05831	2.73356
ENSMUSG00000093989.1	Rnasek	protein_coding	0.841082	2.90224	0.386701	27.08	51.89	62.66	95.25	3.74038	6.45638	7.80445	10.3875
ENSMUSG00000020653.11	Klf11	protein_coding	0.662293	3.57471	0.386701	5.34	4.89	9.4	6.58	9.35095	8.5547	17.0137	11.481
ENSMUSG00000020228.11	Helb	protein_coding	0.777596	3.03844	0.386701	3.67	5.77	8.14	8.41	5.61057	5.97215	10.614	9.29411
ENSMUSG00000021068.15	Nin	protein_coding	-0.242075	8.41655	0.386701	83.15	90.94	69.94	76.16	352.063	388.028	303.749	321.877
ENSMUSG00000047554.14	Tmem41b	protein_coding	0.380834	5.55718	0.389237	55.32	55.99	68.19	76.11	41.1442	40.0296	53.3824	52.3477
ENSMUSG00000044447.4	Dock5	protein_coding	-1.25868	1.64278	0.389717	0.94	0.74	0.35	0.34	4.51962	3.55101	1.71698	1.64014
ENSMUSG00000047409.13	Ctdspl	protein_coding	-0.303565	6.50642	0.389717	63.09	59.93	48.11	54	98.8083	101.527	82.1028	80.2301
ENSMUSG00000029687.16	Ezh2	protein_coding	0.572206	4.08725	0.390383	33.78	23.4	46.61	30.04	14.8057	11.9443	23.5694	16.4014
ENSMUSG00000045034.12	Ankrd34b	protein_coding	0.813012	3.46408	0.390386	2.73	6.22	6	9.4	4.83132	10.653	10.614	16.4014
ENSMUSG00000000861.15	Bcl11a	protein_coding	0.226352	8.96795	0.390386	215.45	210.39	239.61	248.82	465.989	456.466	535.853	543.295
ENSMUSG00000039787.13	Cercam	protein_coding	-1.34003	1.51322	0.390386	5.27	2.26	4.07	3.17	4.83132	2.58255	1.4048	1.50346
ENSMUSG00000054408.9	Spcs3	protein_coding	0.317681	6.32586	0.390514	47.91	46.55	53.61	62.33	72.1581	70.0517	83.5076	93.6245
ENSMUSG00000047379.6	B4gat1	protein_coding	0.530982	4.26171	0.390882	18.82	18.8	22.63	30.86	15.4291	15.3339	19.1989	25.1488
ENSMUSG00000038170.15	Pde4dip	protein_coding	-0.233941	8.65819	0.392072	209.53	239.69	171.6	187.26	422.195	450.655	359.629	382.425
ENSMUSG00000050022.16	Amz1	protein_coding	-0.777582	3.09104	0.392248	12.66	6.59	2.93	7.1	12.4679	8.39329	4.99485	7.10726
ENSMUSG00000104851.1	E030026E10Rik	TEC	-0.516499	4.28583	0.392757	25.26	24.84	15.8	18.63	22.9098	22.4359	14.8285	16.8114
ENSMUSG00000105560.1	Gm42744	lincRNA	-1.15693	1.88574	0.392757	6.42	4.45	2.59	2.2	5.61057	3.87383	2.34133	1.91349
ENSMUSG00000075569.9	Rsph10b	protein_coding	-0.623596	3.7555	0.392757	13.29	77.07	11	9.2	16.2083	15.9795	12.9554	8.06401
ENSMUSG00000029093.14	Sorcs2	protein_coding	0.414912	5.46078	0.392757	16.66	25.07	27.11	27.82	30.3906	44.549	48.3876	51.391
ENSMUSG00000029878.5	Dbpht2	protein_coding	-0.28939	6.9809	0.392757	103.6	113.29	78.86	95.87	132.628	144.784	104.424	122.327
ENSMUSG00000096826.1	Ccl27b	protein_coding	1.4874	1.20864	0.392757	24.25	18.09	59.39	58.12	1.24679	0.807047	3.12178	2.73356
ENSMUSG00000024647.14	Cbln2	protein_coding	0.462502	4.8067	0.392757	26.28	24.59	29.86	39.05	24.0008	22.4359	27.7838	36.083
ENSMUSG00000042854.9	Trp53rkb	protein_coding	-0.751734	3.1567	0.392757	5.92	7.7	2.99	6.02	8.8834	12.9128	5.6192	7.24394
ENSMUSG00000074715.2	Ccl28	protein_coding	0.691693	3.38177	0.392802	4.1	5.33	8.21	6.79	6.70151	8.71611	13.8919	11.0709
ENSMUSG00000061132.13	Blnk	protein_coding	-0.655451	3.51784	0.392802	10.37	11.17	5.72	8.02	14.494	12.9128	7.33618	9.9775
ENSMUSG00000020364.14	Zfp354a	protein_coding	-0.506553	4.37246	0.392802	18.75	20.64	11.3	14.35	23.8449	24.2114	15.1406	18.5882
ENSMUSG00000031107.6	Rbmx2	protein_coding	1.39693	1.40725	0.393823	2.52	1.19	5.31	4.44	1.71434	0.807047	3.74614	3.00692
ENSMUSG00000108920.1	Gm44678	TEC	-0.282271	7.19441	0.393823	143.16	130.28	117.79	103.36	168.161	152.693	143.134	120.96
ENSMUSG00000025650.12	Col7a1	protein_coding	-0.952366	2.56428	0.393823	6.58	17.98	9.91	5.15	4.67547	10.3302	3.74614	3.96367
ENSMUSG00000059734.6	Ndufs8	protein_coding	0.908019	2.57654	0.393823	12.24	13.48	19.21	28.24	3.74038	4.03524	6.08747	8.47404
ENSMUSG00000033721.16	Vav3	protein_coding	0.900389	2.6697	0.393823	6.02	1.73	8.54	9.24	5.45472	2.90537	8.89707	6.83391
ENSMUSG00000044783.16	Hjurp	protein_coding	0.31131	6.41059	0.393823	43.23	45.28	57.9	53.01	73.0932	78.1222	99.7408	88.0207
ENSMUSG00000033669.7	Zfp7	protein_coding	-0.540983	4.13654	0.393823	15.56	19.6	11.46	12.29	18.2343	22.9201	13.8919	14.3512
ENSMUSG00000034868.8	Myl12b	protein_coding	0.449446	4.94889	0.39416	77.33	64.31	95.41	98.7	29.7672	21.7903	34.6517	35.8097
ENSMUSG00000076498.2	Trbc2	TR_C_gene	1.52882	1.23459	0.39416	2.66	9.56	21.38	12.86	0.467547	1.61409	3.90222	2.18685
ENSMUSG00000028945.9	Rheb	protein_coding	0.358093	5.81247	0.396185	40.83	43.65	58.08	52.83	47.6898	50.1983	68.2109	57.4048
ENSMUSG00000105065.1	Gm42513	TEC	-0.804072	2.98346	0.396185	13.41	9.24	4.74	7.99	11.5328	7.90906	4.2144	6.83391
ENSMUSG00000093930.1	Hmgcs1	protein_coding	0.369833	5.73962	0.396185	33.53	32.92	46.54	37.95	46.7547	45.8403	67.1183	52.7578
ENSMUSG00000025810.8	Nrp1	protein_coding	0.413568	5.39584	0.397591	14.79	11.92	14.77	20.29	39.5857	31.9591	40.8953	54.2612
ENSMUSG00000025742.5	Prps2	protein_coding	0.67752	3.39958	0.397962	5.49	4.19	7.74	7.54	8.8834	6.7792	12.9554	12.1644
ENSMUSG00000053825.14	Ppfia2	protein_coding	-0.243942	8.15292	0.399248	116.44	107.84	91.84	99.15	322.764	293.927	255.986	264.745
ENSMUSG00000107172.1	4933430H06Rik	TEC	-0.688978	3.3134	0.403715	26.2	23.09	13.59	16.43	12.7796	11.1373	6.86791	7.92733
ENSMUSG00000030204.10	Ddx47	protein_coding	0.38838	5.48301	0.403715	41.01	41.74	51.55	46.09	34.5985	42.2893	52.1337	48.5207
ENSMUSG00000074652.3	Myh7b	protein_coding	0.854253	2.96305	0.403715	9.62	8.72	29.77	10.2	4.83132	5.81074	13.2676	6.15051
ENSMUSG00000003402.13	Prkcsh	protein_coding	-0.465763	4.74064	0.403715	41.51	35.19	23.19	31.3	33.3517	28.0852	19.355	25.0121
ENSMUSG00000010044.12	Zmynd10	protein_coding	-1.30815	1.55312	0.404508	7.88	10.3	2.97	4.86	2.49359	5.1651	1.56089	1.50346
ENSMUSG00000084274.2	Gm12504	transcribed_processed_pseudogene	-0.571643	3.90214	0.405054	21.15	23	15.17	12.48	19.3253	15.8181	12.331	11.3443
ENSMUSG00000033377.14	Palmd	protein_coding	-0.334096	6.12163	0.405054	51.38	60.21	39.03	46.88	71.223	83.6101	56.192	66.4256
ENSMUSG00000026494.12	Kif26b	protein_coding	0.517606	4.2906	0.405054	2.39	3.34	4	6.2	14.9615	16.6252	19.8233	25.2855
ENSMUSG00000031841.18	Cdh13	protein_coding	-0.411745	5.82303	0.40583	64.88	71.71	50.65	36.22	55.794	72.9571	56.9725	40.0467
ENSMUSG00000033170.14	Card10	protein_coding	1.67483	0.891862	0.40583	0.22	0.46	0.93	1.23	0.467547	0.968457	2.02916	2.59688
ENSMUSG00000037720.16	Tmem33	protein_coding	0.33096	6.03169	0.406381	52.87	41.85	44.99	46.75	58.7551	56.4933	75.0788	69.9792
ENSMUSG00000108826.1	4931412I15Rik	TEC	-0.841899	2.71255	0.40728	13.61	16.66	7.56	8.98	7.32491	8.87752	4.2144	4.78373
ENSMUSG00000022788.16	Fgd4	protein_coding	-0.277121	7.00626	0.408374	76.71	63.48	56.25	58.79	145.096	136.068	114.881	117.133
ENSMUSG00000026032.8	Ndufb3	protein_coding	1.40413	1.34149	0.410007	4.46	7.16	11.47	18.76	0.935095	1.45269	2.49742	3.82699
ENSMUSG00000045414.7	1190002N15Rik	protein_coding	0.437988	5.13604	0.411353	14.08	19.97	24.4	20.96	24.4683	34.703	43.861	36.3564
ENSMUSG00000021721.4	Htr1a	protein_coding	0.908808	2.5782	0.411948	1.42	2.53	3.21	4.09	2.80528	5.00369	6.55574	8.06401
ENSMUSG00000032705.8	Exd2	protein_coding	-0.246127	7.92511	0.411948	180.51	186.25	144.77	159.71	259.489	267.456	215.247	228.936
ENSMUSG00000109372.1	Gm19410	protein_coding	-0.488703	6.57469	0.411948	30.47	46.33	28.73	25.13	88.0547	134.131	85.8489	72.5761
ENSMUSG00000027959.13	Sass6	protein_coding	-0.750942	3.09092	0.411948	11.95	12.62	8.08	5.52	10.1302	10.653	7.49227	4.92041
ENSMUSG00000109037.1	C030038I04Rik	TEC	-0.650157	3.52557	0.411948	82.39	58.02	45.4	42.49	16.3642	11.1373	9.36534	8.20069
ENSMUSG00000022494.13	Shisa9	protein_coding	0.319361	6.26199	0.41203	34.05	40.92	47.74	47.88	61.4045	74.5712	85.8489	83.7837
ENSMUSG00000055013.14	Agap1	protein_coding	0.313523	6.34406	0.412039	22.77	24.93	25.31	29.54	67.9502	76.3467	83.0393	96.0847
ENSMUSG00000038074.16	Fkbp14	protein_coding	0.725959	3.23566	0.415472	7	8.43	11.67	13.62	7.9483	5.64933	9.05316	13.3945
ENSMUSG00000033278.9	Ptprm	protein_coding	-0.504265	4.30726	0.415472	8.3	9.94	6.12	6.53	20.8838	25.0185	15.9211	16.4014
ENSMUSG00000043311.7	D17H6S53E	protein_coding	1.35446	1.38538	0.415955	1.43	1.49	3.46	3.94	1.24679	1.29128	3.12178	3.41695
ENSMUSG00000037992.16	Rara	protein_coding	0.612116	3.73307	0.417568	8.58	6.61	9.14	13.56	11.5328	8.87752	12.9554	18.1782
ENSMUSG00000011179.7	Odc1	protein_coding	-0.595253	3.74082	0.421045	13.61	16.13	8.34	10.94	14.494	17.1094	9.20925	11.6176
ENSMUSG00000102628.1	Gm37671	TEC	0.532473	4.115	0.422881	17.81	14.9	21.5	25.1	15.1174	12.5899	18.8868	21.1851
ENSMUSG00000072946.12	Ptgr2	protein_coding	0.555054	4.00022	0.422881	11.73	9.13	15.13	14.29	14.494	10.8144	19.5111	17.7682
ENSMUSG00000030704.14	Rab6a	protein_coding	0.276853	7.00962	0.422881	122.18	118	138.81	138.51	123.277	109.113	138.607	142.965
ENSMUSG00000097073.7	9430037G07Rik	lincRNA	0.736495	3.08797	0.422881	5.54	5.14	7.23	9.14	6.38981	5.81074	9.67752	10.6609
ENSMUSG00000039131.15	Gipc2	protein_coding	-1.64018	0.838121	0.426003	9.6	9.87	1.61	5.46	2.18189	2.42114	0.468267	0.956747
ENSMUSG00000031024.13	St5	protein_coding	0.682647	3.28678	0.426003	8.09	18.78	22.65	31.29	7.32491	7.10202	11.7067	11.481
ENSMUSG00000109130.1	Gm45187	antisense	-0.807891	3.04292	0.426003	5.82	12.42	4.62	5.58	6.54566	13.8812	5.30702	6.28719
ENSMUSG00000059585.4	Ube2nl	processed_pseudogene	1.42436	1.25631	0.430805	21.76	13.78	53.13	41.27	1.40264	0.807047	3.59005	2.46021
ENSMUSG00000052572.16	Dlg2	protein_coding	-0.219378	9.003	0.430805	253.68	244.7	211.18	197	561.057	542.336	490.275	457.598
ENSMUSG00000048191.15	Muc6	protein_coding	-0.446248	4.91142	0.431136	9.71	7.35	6.75	5.58	39.274	29.5379	28.096	22.5519
ENSMUSG00000076432.12	Ywhaq	protein_coding	0.394657	5.3892	0.433182	50.89	47.39	53.3	71.9	37.7155	34.0574	40.8953	53.3045
ENSMUSG00000041498.13	Kif14	protein_coding	-1.13678	1.82594	0.433182	1.03	1.77	0.63	0.58	3.89623	5.1651	2.34133	1.77682
ENSMUSG00000073079.5	Srp54a	protein_coding	0.880776	2.55357	0.433182	7.14	6.64	13.3	11.54	4.05208	3.71242	7.80445	6.56055
ENSMUSG00000067889.4	Sptbn2	protein_coding	-0.235777	8.4463	0.434076	95.69	102.45	75.22	90.63	363.752	390.288	295.632	344.429
ENSMUSG00000027087.11	Itgav	protein_coding	0.329512	6.20334	0.434076	43.19	69.08	65.78	51.44	55.9498	74.087	85.2246	78.1799
ENSMUSG00000036030.9	Prtg	protein_coding	-0.644075	3.43819	0.434076	3.09	3.01	3.16	1.78	13.0913	12.7513	9.05316	7.5173
ENSMUSG00000057110.15	Cntrl	protein_coding	-0.299951	6.36829	0.434076	60.64	60.25	52.16	54.87	89.1457	92.649	73.9862	73.6695
ENSMUSG00000028645.11	Slc2a1	protein_coding	0.614385	3.66779	0.434691	8.67	10.54	15.33	12.59	8.41585	11.1373	17.1698	12.8477
ENSMUSG00000051579.10	Tceal8	protein_coding	0.875457	2.63931	0.43563	7.31	11.8	15.5	19.76	3.11698	5.1651	6.24356	8.88408
ENSMUSG00000102856.1	Gm37084	TEC	0.683649	3.32071	0.43563	2.68	2.83	3.5	5.22	7.16906	7.58625	9.67752	13.9412
ENSMUSG00000006395.16	Hyi	polymorphic_pseudogene	-0.560617	3.86992	0.43563	48.73	55.47	34.49	36.21	16.2083	18.0779	12.331	10.9342
ENSMUSG00000033577.18	Myo6	protein_coding	0.297458	6.40249	0.43563	30.06	26.47	32.44	30.17	74.1842	76.9923	93.9656	91.8477
ENSMUSG00000036073.17	Galt	protein_coding	-0.281882	6.99845	0.43563	385.12	425.03	352.02	294.96	136.368	143.654	127.525	103.055
ENSMUSG00000055782.8	Abcd2	protein_coding	0.513646	4.18225	0.43563	6.31	5.43	8.29	8.23	15.7408	13.5584	21.3842	20.5017
ENSMUSG00000034810.7	Scn7a	protein_coding	-0.584296	3.74415	0.43563	4.68	4.69	2.65	3.5	15.7408	15.8181	9.20925	11.7543
ENSMUSG00000040860.16	Crocc	protein_coding	-0.303116	6.44079	0.435657	66.48	87.36	62.35	61.21	86.3404	105.078	79.1371	75.993
ENSMUSG00000037679.8	Inf2	protein_coding	0.286863	6.80854	0.437533	44.7	53.51	55.07	62.9	91.6393	109.758	116.755	128.751
ENSMUSG00000106043.1	Gm42968	TEC	-0.283011	6.6845	0.441208	230.49	220.82	184.15	180.32	115.64	109.597	95.6825	89.5242
ENSMUSG00000067594.5	Krt77	protein_coding	-0.844898	2.6857	0.441208	5.37	7.38	2.66	4.28	6.70151	9.20034	3.43396	5.33045
ENSMUSG00000047945.6	Marcksl1	protein_coding	1.18944	1.74891	0.441208	3.3	2.65	4.67	8.76	2.02604	1.61409	2.96569	5.33045
ENSMUSG00000028351.5	Brinp1	protein_coding	0.274324	7.26098	0.441579	131.15	127.16	166.02	114.83	150.083	126.868	181.375	153.9
ENSMUSG00000046182.8	Gsg1l	protein_coding	0.311116	6.22767	0.442042	36.86	40.33	48.9	45.33	63.5864	69.5675	87.2537	78.0432
ENSMUSG00000040675.17	Mthfd1l	protein_coding	-0.558676	3.86478	0.442042	9.75	11.58	7	7.39	15.5849	18.5621	11.3945	11.7543
ENSMUSG00000019877.10	Serinc1	protein_coding	0.240984	7.90662	0.442042	187.8	183.31	203.07	221.91	223.643	215.643	251.459	267.616
ENSMUSG00000032376.12	Usp3	protein_coding	0.327678	5.94726	0.442865	42.87	43.38	46.89	49.64	53.4562	55.3635	69.7718	66.8356
ENSMUSG00000052942.13	Glis3	protein_coding	0.711615	3.14102	0.442865	3.07	3.98	5.92	5.86	6.85736	5.97215	11.2384	9.84082
ENSMUSG00000057594.12	Arl16	protein_coding	-0.686391	3.31664	0.442865	18.36	15.26	9.54	12.61	11.377	12.5899	5.46311	9.29411
ENSMUSG00000105087.1	Gm42552	TEC	1.0334	2.15087	0.442865	1.56	1.13	3.47	1.98	3.11698	2.25973	7.18009	3.96367
ENSMUSG00000109125.1	Gm45159	lincRNA	-0.355773	8.5105	0.442865	39.16	29.19	28.44	24.11	468.015	350.097	351.356	288.391
ENSMUSG00000027630.13	Tbl1xr1	protein_coding	0.292525	6.56706	0.444767	24.07	20.63	27.97	25.94	91.3276	78.445	109.731	98.4082
ENSMUSG00000001300.16	Efnb2	protein_coding	0.317244	6.13145	0.444767	31.13	33.28	36.95	44.14	59.8461	64.4024	71.957	82.6903
ENSMUSG00000043456.16	Zfp536	protein_coding	0.544286	4.41261	0.444793	16.88	22.17	17.14	29.93	12.6238	21.4675	21.072	28.429
ENSMUSG00000021313.15	Ryr2	protein_coding	-0.198112	10.1186	0.444793	152.66	147.24	128.75	128.67	1207.21	1168.12	1052.51	1018.12
ENSMUSG00000018909.15	Arrb1	protein_coding	0.269117	7.09116	0.444793	44.6	44.31	45.92	53.06	129.822	116.86	142.353	154.856
ENSMUSG00000036151.15	Tm6sf2	protein_coding	-0.698187	3.16303	0.445666	23.2	26.7	13.72	13.47	11.5328	10.0074	6.71183	6.56055
ENSMUSG00000004347.16	Pde1c	protein_coding	-1.11835	1.80867	0.445666	3.68	2.37	1.31	0.78	4.20793	4.68087	1.87307	2.18685
ENSMUSG00000104735.1	C130075A20Rik	TEC	0.488884	4.59047	0.445666	11.39	9.96	11.28	18.24	21.0396	18.4007	21.5403	33.6228
ENSMUSG00000034098.14	Fstl5	protein_coding	0.570362	3.85549	0.446377	6.54	8.68	9.48	11.57	10.5977	12.1057	14.048	19.545
ENSMUSG00000099373.1	Gm19667	antisense	-0.467416	4.47439	0.446377	18.69	16.69	12.55	12.63	26.9619	24.05	18.7307	18.1782
ENSMUSG00000060924.15	Csmd1	protein_coding	-0.213951	9.14493	0.447576	236.57	229.88	188.13	178.99	582.252	633.209	534.605	513.363
ENSMUSG00000036606.16	Plxnb2	protein_coding	-0.375909	5.51219	0.448879	45.86	56.04	34.84	39.42	46.7547	55.8477	35.2761	43.6003
ENSMUSG00000071866.11	Ppia	protein_coding	0.307138	6.23619	0.451179	180.86	161.14	202.43	262.04	67.171	66.9849	77.4201	88.4307
ENSMUSG00000030451.15	Herc2	protein_coding	-0.221286	8.65615	0.452313	76.39	67.94	60.92	63.74	428.897	439.195	357.288	387.209
ENSMUSG00000050761.3	Gp1bb	protein_coding	-0.795921	2.76916	0.45261	14.41	20.95	7.35	7.37	7.79246	8.87752	4.2144	5.33045
ENSMUSG00000026080.13	Chst10	protein_coding	0.33062	5.90489	0.453161	37.84	32.29	41.5	42.91	56.1057	49.3913	67.2743	65.4688
ENSMUSG00000045193.13	Cirbp	protein_coding	0.812243	2.79262	0.453499	7.92	16.76	22.1	19.23	3.42868	6.13356	8.58489	8.20069
ENSMUSG00000087307.1	Gm12925	antisense	-1.36035	1.2381	0.453499	21.57	19.05	5.54	8.7	3.11698	2.90537	0.936534	1.36678
ENSMUSG00000059049.14	Frem1	protein_coding	0.675069	3.30097	0.453499	1.86	3.57	5.8	6.27	6.23396	8.39329	10.3019	12.9844
ENSMUSG00000067028.11	Cntnap5b	protein_coding	0.336854	5.82632	0.453499	30	26.24	34.16	35.79	53.1445	46.4859	62.5917	63.282
ENSMUSG00000015461.15	Atf6b	protein_coding	-0.496617	4.30638	0.453499	18.34	24.41	17.33	21.11	19.637	26.1483	15.1406	17.2214
ENSMUSG00000030075.10	Cntn3	protein_coding	-0.323289	6.07665	0.453499	38.24	31.12	28.1	25.98	82.6	66.8235	62.2795	57.2681
ENSMUSG00000053141.16	Ptprt	protein_coding	0.264685	7.24578	0.453499	28.31	31.71	32.26	32.95	148.524	126.545	171.698	158.957
ENSMUSG00000038482.11	Tfdp1	protein_coding	-0.274272	6.84168	0.453499	128.46	128.97	98.58	113.28	123.588	127.029	97.8678	109.206
ENSMUSG00000026110.15	Mgat4a	protein_coding	0.282162	6.5707	0.453905	40.41	35.76	44.48	43.51	85.5612	85.3856	101.77	106.062
ENSMUSG00000109031.1	Gm45201	TEC	-0.368644	5.41982	0.453905	42.53	42.58	31.55	33.31	48.0015	47.9386	36.837	37.4498
ENSMUSG00000003934.5	Efnb3	protein_coding	-0.595784	3.69813	0.453905	9.78	12.62	5.84	8.7	13.403	17.2708	8.27272	11.891
ENSMUSG00000019813.15	Cep57l1	protein_coding	0.460901	4.53275	0.453905	27.55	23.02	32.52	29.32	19.9487	18.4007	28.5643	24.3287
ENSMUSG00000014932.15	Yes1	protein_coding	0.668906	3.26362	0.453905	7.59	6.1	10.74	11.47	7.16906	7.10202	11.0823	11.6176
ENSMUSG00000056145.5	AI504432	lincRNA	0.30858	6.19957	0.453905	25.47	26.48	28.87	34.49	64.054	66.6621	75.0788	86.6539
ENSMUSG00000097577.1	6230400D17Rik	lincRNA	0.799235	2.77894	0.453905	8.2	8.02	15.87	11.94	4.83132	4.68087	9.67752	6.97058
ENSMUSG00000026383.14	Epb41l5	protein_coding	0.590509	3.73136	0.453905	4.2	7.58	8.65	6.41	8.8834	11.7829	17.9502	13.2578
ENSMUSG00000021823.9	Vcl	protein_coding	0.518065	4.1456	0.453905	6.97	5.12	7.81	9.25	16.3642	12.1057	19.0429	21.7318
ENSMUSG00000033543.17	Gtf2a2	protein_coding	0.418609	4.89887	0.453905	57.86	81.12	103.95	91.74	24.1566	26.3097	34.9639	32.5294
ENSMUSG00000097891.1	Gm3650	unprocessed_pseudogene	1.11786	1.90789	0.453905	5.94	15.32	24.67	21.42	1.24679	3.06678	5.15094	4.23702
ENSMUSG00000026188.11	Tmem169	protein_coding	0.488908	4.32998	0.453905	13.72	14.25	15.96	20.44	15.1174	17.755	20.6037	25.4221
ENSMUSG00000064128.6	Cenpj	protein_coding	0.993428	2.13439	0.453905	1.29	1.5	2.65	2.83	2.49359	2.90537	5.30702	5.46712
ENSMUSG00000051965.8	Nanos2	protein_coding	-1.30188	1.41358	0.454106	4.2	7.29	1.53	3.03	2.49359	4.35806	0.936534	1.77682
ENSMUSG00000036790.5	Slitrk2	protein_coding	0.342377	5.81188	0.457027	22.95	24.97	28.3	31.93	44.2611	54.2336	58.8455	65.8788
ENSMUSG00000073889.10	Il11ra1	protein_coding	-0.38453	5.39095	0.457027	132.58	148.65	107.24	104.59	41.9234	52.6195	32.4665	39.7733
ENSMUSG00000030272.15	Camk1	protein_coding	-0.266202	6.97663	0.457027	192.99	205.6	159.86	168.41	132.316	142.202	115.506	112.759
ENSMUSG00000075585.3	6330403L08Rik	antisense	-0.623429	3.46504	0.457027	5	5.5	2.91	3.79	12.4679	13.7198	7.49227	9.43079
ENSMUSG00000034243.16	Golgb1	protein_coding	-0.215558	8.99018	0.459056	136.45	145.61	112.29	105.78	561.057	531.199	496.675	444.204
ENSMUSG00000037126.15	Psd	protein_coding	-0.388376	5.20248	0.459056	24.09	24.28	16.72	19.65	41.3	41.6436	29.6569	33.6228
ENSMUSG00000017760.15	Ctsa	protein_coding	-0.372914	5.58818	0.459056	65.64	86.46	53.5	51.77	47.534	60.5286	46.6706	36.9031
ENSMUSG00000025235.7	Bbs4	protein_coding	-0.384433	5.2959	0.45945	38.56	44.77	33.22	29.57	40.9883	47.4544	36.5248	31.2993
ENSMUSG00000044770.14	Scml4	protein_coding	-1.0499	1.94354	0.45945	6.92	4.51	1.94	2.43	4.51962	5.1651	2.18525	2.46021
ENSMUSG00000055629.5	B4galnt4	protein_coding	-0.31923	6.9076	0.45945	106.26	193.98	126.2	119.68	110.185	155.922	111.604	101.689
ENSMUSG00000109387.1	Gm45182	TEC	-0.337858	8.45715	0.45945	450.64	337.16	329.36	283.38	449.157	334.925	339.65	281.147
ENSMUSG00000037509.19	Arhgef4	protein_coding	-0.272161	6.77105	0.45945	98.07	95.52	81.08	80.78	121.718	116.699	96.9312	100.458
ENSMUSG00000108092.1	Gm44189	TEC	-0.566043	4.30016	0.46007	22.86	12.22	11.75	11.61	30.2347	16.1409	16.0772	15.3079
ENSMUSG00000035382.8	Pcsk7	protein_coding	-0.383404	5.22868	0.46007	26.03	24.82	19.38	19	43.1702	41.1594	33.2469	31.436
ENSMUSG00000040234.16	Tm7sf3	protein_coding	-0.498844	4.20443	0.46007	16.94	13.52	10.15	11.08	23.6891	18.8849	14.6724	15.4446
ENSMUSG00000033697.15	Arhgap39	protein_coding	-0.268757	7.01921	0.46007	110.15	121.13	76.53	107.87	137.771	145.269	107.857	126.837
ENSMUSG00000021194.5	Chga	protein_coding	0.502516	4.20866	0.46007	17.54	22.84	29.3	26.91	13.0913	16.948	22.6329	19.955
ENSMUSG00000027932.14	Slc27a3	protein_coding	-1.29301	1.41514	0.46007	2.52	5.24	1.67	3.37	2.18189	4.68087	1.4048	1.36678
ENSMUSG00000085264.1	Gm15581	antisense	-1.62127	0.959498	0.46007	0.86	1.14	0.59	0.05	2.18189	2.90537	1.56089	0.136678
ENSMUSG00000090958.2	Lrrc32	protein_coding	0.79509	2.73422	0.460388	2.29	2.8	4.22	4.83	4.51962	4.68087	7.49227	8.47404
ENSMUSG00000042567.19	Nek10	protein_coding	-0.761559	2.95742	0.460388	5.1	7.96	2.91	4.62	7.48076	11.4601	4.37049	6.69723
ENSMUSG00000108228.2	6430584L05Rik	lincRNA	-0.349383	5.62326	0.462261	40.6	40.56	32.74	29.95	55.0147	54.8792	45.8902	40.4567
ENSMUSG00000031198.4	Fundc2	protein_coding	0.763043	2.87002	0.462261	11.33	5.43	8.44	21.56	4.51962	5.81074	9.36534	8.20069
ENSMUSG00000106579.1	Gm42771	TEC	-0.328517	5.94361	0.463415	72.36	59.54	47.76	55.65	74.9634	61.497	51.1972	57.4048
ENSMUSG00000110249.1	RP24-258B3.3	TEC	-0.307102	6.79541	0.463415	82.14	61.36	61.08	53.1	140.264	104.755	107.857	90.4809
ENSMUSG00000105212.1	Gm43557	TEC	0.406538	4.99854	0.463415	28.77	26.76	37.85	34.6	28.2087	26.1483	38.3979	33.7595
ENSMUSG00000105574.1	Gm43648	TEC	-0.408827	5.05059	0.463922	40.48	32.05	24.62	29.16	41.9234	33.0889	26.379	30.0692
ENSMUSG00000104562.1	Gm42767	TEC	-0.726561	3.04536	0.466133	79.56	58.73	33.7	48.36	11.6887	8.23188	5.15094	6.83391
ENSMUSG00000097195.8	Snhg5	processed_transcript	-0.635953	3.37042	0.466298	105.63	56.44	64.59	37.94	12.6238	11.9443	8.74098	7.10726
ENSMUSG00000038982.9	Bloc1s5	protein_coding	1.53107	0.92147	0.46681	1.13	1.18	3.06	3.59	0.779246	0.807047	2.18525	2.46021
ENSMUSG00000031950.7	Gabarapl2	protein_coding	0.710357	3.11051	0.466833	15.34	18.74	26.32	29.9	6.07812	6.45638	8.27272	12.1644
ENSMUSG00000011382.8	Dhdh	protein_coding	0.584979	3.78129	0.467383	4.26	7.78	12.02	7.68	8.8834	12.5899	19.1989	13.1211
ENSMUSG00000042302.14	Ehbp1	protein_coding	-0.28514	6.42991	0.467383	102.32	104.59	72.79	73.01	95.068	93.7789	79.4493	75.583
ENSMUSG00000034353.14	Ramp1	protein_coding	0.619587	3.43579	0.467383	26.68	28.14	39.79	36.12	7.9483	8.5547	12.7993	12.5744
ENSMUSG00000020607.6	Fam84a	protein_coding	0.446178	5.01171	0.467383	16.6	20.3	19.07	30.42	24.3125	29.6993	28.8765	44.4204
ENSMUSG00000035403.10	Crb2	protein_coding	0.794043	2.80231	0.467383	1.24	2.11	3.12	2.59	3.58453	6.13356	9.36534	7.5173
ENSMUSG00000094108.1	Gm17258	pseudogene	-1.9671	1.19472	0.468015	9.23	5.11	3.82	0	4.20793	2.25973	1.71698	0
ENSMUSG00000028020.16	Glrb	protein_coding	0.351499	5.56243	0.468015	40.1	35.49	48.16	47.05	42.7027	39.7067	53.5385	51.6643
ENSMUSG00000079511.8	Gm42688	protein_coding	-0.830036	2.58992	0.468015	4.07	5.28	2.37	2.77	6.38981	8.39329	3.90222	4.3737
ENSMUSG00000038542.14	Pcid2	protein_coding	0.472678	4.3392	0.468015	22.38	14.16	18.21	21.81	16.9876	16.3024	21.6964	24.4654
ENSMUSG00000044018.3	Mrpl50	protein_coding	0.680173	3.1931	0.468015	6.91	8.89	11.26	13.62	5.92227	7.58625	9.98969	11.6176
ENSMUSG00000067194.6	Eif1ax	protein_coding	0.398851	5.05878	0.468015	13.14	11.31	15.39	16.37	30.5464	26.3097	36.9931	37.9965
ENSMUSG00000053580.16	Tanc2	protein_coding	-0.205513	9.35988	0.468015	282.53	290.21	247.34	234.2	716.75	690.187	639.028	581.292
ENSMUSG00000109625.1	RP24-137O21.1	TEC	-0.259904	7.31683	0.468015	116.63	112.97	102.45	86.13	176.265	170.61	160.147	129.844
ENSMUSG00000035202.7	Lars2	protein_coding	0.360177	5.4555	0.468015	23.4	21.3	28.15	28.36	39.8974	36.3171	49.6363	48.2474
ENSMUSG00000039238.6	Zfp750	protein_coding	-0.941932	2.21729	0.468399	4.58	3.71	2.38	1.87	6.38981	5.1651	3.43396	2.59688
ENSMUSG00000050211.14	Pla2g4e	protein_coding	-0.362353	5.48764	0.468399	29.06	29.93	29.25	20.5	50.3393	50.0369	43.2366	34.9896
ENSMUSG00000044092.8	C130050O18Rik	protein_coding	-0.637051	3.3715	0.468399	8.71	10.69	6.77	5.51	11.0653	13.5584	8.89707	6.97058
ENSMUSG00000044042.18	Fmn1	protein_coding	-0.30727	6.10465	0.468399	37.76	31.1	25.32	25.71	79.483	72.15	64.1526	58.4982
ENSMUSG00000086822.2	5330413P13Rik	lincRNA	-0.894162	2.34148	0.468399	5.94	6.74	3.45	3.7	6.70151	5.81074	3.59005	3.1436
ENSMUSG00000036395.14	Glb1l2	protein_coding	-0.795591	2.78187	0.468399	7.75	25.25	22.14	8.94	6.70151	10.1688	5.93138	3.82699
ENSMUSG00000100862.1	Gm10925	unprocessed_pseudogene	0.521928	3.99033	0.468399	82.12	71.84	108.45	107.98	13.8706	11.6215	19.0429	17.6315
ENSMUSG00000034463.3	Scara3	protein_coding	1.40465	1.16033	0.468399	0.42	0.98	1.74	1.95	0.623396	1.45269	2.65351	2.87024
ENSMUSG00000032199.12	Polr2m	protein_coding	0.489786	4.26505	0.469912	19.07	15.95	21.08	27.89	17.1434	14.204	19.355	24.6021
ENSMUSG00000035355.15	Kcnh4	protein_coding	-0.350058	5.53973	0.469912	31.47	31.36	24.18	24.44	51.8978	51.8124	41.0514	40.32
ENSMUSG00000002625.9	Akap8l	protein_coding	-0.271911	6.64797	0.469912	129.67	131.85	103.92	109.13	108.783	110.081	90.2194	91.0276
ENSMUSG00000029571.14	Tmem106b	protein_coding	0.27372	6.62094	0.470307	47.9	54.09	59.87	60.7	89.7691	87.8068	110.199	104.559
ENSMUSG00000107725.1	Gm18484	processed_pseudogene	1.58378	0.950157	0.471725	4.4	0.52	7.55	7.41	1.40264	0.161409	2.49742	2.32353
ENSMUSG00000030889.14	Vwa3a	protein_coding	-0.38569	5.17746	0.471955	49.93	62.8	48.49	43.44	37.4038	44.0648	30.5934	31.7093
ENSMUSG00000022580.12	Rhpn1	protein_coding	-0.654229	3.33869	0.473597	11.62	14.46	6.17	10.15	11.0653	13.0742	5.77529	9.43079
ENSMUSG00000062794.8	Zfp599	protein_coding	-0.550991	3.80045	0.474922	9.8	11.09	6.01	8	15.2732	17.2708	9.67752	12.4377
ENSMUSG00000022197.15	Pdzd2	protein_coding	0.27927	6.58528	0.476245	54.37	49.75	51.33	58.84	86.6521	86.1927	113.477	96.4947
ENSMUSG00000105228.1	Gm43340	TEC	-0.881662	2.38223	0.476247	13.09	13.37	5.56	8.49	6.38981	6.45638	2.8096	4.10034
ENSMUSG00000048007.4	Timm8a1	protein_coding	1.11229	1.75178	0.478611	3.26	4.04	6.89	8.67	1.71434	2.09832	3.74614	4.51038
ENSMUSG00000031613.9	Hpgd	protein_coding	-1.39003	1.09082	0.478611	4.55	3.75	1.16	1.9	2.96113	2.42114	0.780445	1.2301
ENSMUSG00000071042.11	Rasgrp3	protein_coding	1.29458	1.42693	0.478611	0.3	1.01	1.45	1.71	0.623396	2.09832	3.12178	3.55363
ENSMUSG00000045659.17	Plekha7	protein_coding	0.27567	6.97638	0.478611	54.96	72.58	76.64	70.74	99.4317	127.836	144.07	131.074
ENSMUSG00000018362.14	Kpna2	protein_coding	-0.542253	3.81617	0.478611	56.43	40.22	25	27.84	17.1434	15.6567	10.3019	12.1644
ENSMUSG00000107835.1	Gm43999	TEC	-0.535145	3.8462	0.478611	13.82	13.42	9.57	8.93	16.9876	16.4638	12.1749	10.9342
ENSMUSG00000019179.10	Mdh2	protein_coding	0.374546	5.23609	0.478611	71.66	81.79	94.36	105.15	32.4166	32.6047	41.3636	42.9169
ENSMUSG00000091890.2	A830073O21Rik	TEC	0.410185	4.87064	0.479085	19.12	18.25	22.37	26.51	25.4034	24.2114	30.7495	35.1263
ENSMUSG00000031286.6	Glt28d2	protein_coding	1.31566	1.27822	0.482296	0.81	1.26	2.61	2.5	0.935095	1.45269	3.12178	2.87024
ENSMUSG00000029838.11	Ptn	protein_coding	0.324404	5.91997	0.483911	77.98	82.15	85.38	112.28	52.3653	54.5564	59.3138	74.3529
ENSMUSG00000035437.15	Rabgap1	protein_coding	-0.230947	7.82984	0.483911	159.07	150.39	125.9	135.15	249.514	241.307	206.194	211.988
ENSMUSG00000073411.11	H2-D1	protein_coding	0.746127	3.01593	0.483911	9.15	9.2	14.81	11.46	7.79246	3.71242	9.67752	9.70415
ENSMUSG00000040452.8	Cdh12	protein_coding	-0.32446	6.34054	0.484031	41.59	28.85	27.01	28.4	105.977	73.6027	71.1766	72.3027
ENSMUSG00000106024.1	A530083M17Rik	TEC	0.406343	4.9078	0.485079	18.64	16.23	23.42	22.11	27.2736	23.7272	35.4322	32.256
ENSMUSG00000007021.4	Syngr3	protein_coding	0.412985	4.80317	0.485079	28.75	31.58	38.75	40.24	22.5981	24.6957	31.53	31.436
ENSMUSG00000052525.14	Spdya	protein_coding	1.09165	1.78595	0.486453	3.32	2.59	6.61	5.87	2.18189	1.7755	4.68267	3.82699
ENSMUSG00000039577.17	Nphp4	protein_coding	-0.38734	5.15482	0.488932	16.06	20.77	13.54	13.84	35.5336	44.7104	30.1252	31.1626
ENSMUSG00000031166.13	Wdr13	protein_coding	-0.243288	7.80413	0.490163	136.9	177.03	131.55	141.86	215.383	268.747	201.667	207.204
ENSMUSG00000102250.1	Gm38260	TEC	-0.27339	6.8048	0.491051	76.6	62.1	57.8	55.18	134.809	109.274	105.204	96.9048
ENSMUSG00000106073.1	Gm42892	TEC	-0.402266	4.90378	0.491051	18.26	20.39	14.06	14.72	31.9491	35.6715	25.4425	25.6955
ENSMUSG00000031517.8	Gpm6a	protein_coding	0.234816	7.66686	0.491051	139.01	130.15	153.12	158.68	192.629	180.133	219.461	219.232
ENSMUSG00000032776.9	Mctp2	protein_coding	0.664131	3.30754	0.492135	2.91	4.89	6.85	5.2	5.45472	9.36175	13.2676	10.2509
ENSMUSG00000055003.14	Lrtm2	protein_coding	-0.353582	5.44486	0.492826	33.05	31.39	23.53	26.99	49.56	47.6158	36.2126	39.7733
ENSMUSG00000024835.14	Coro1b	protein_coding	-0.41498	4.86886	0.492826	71.4	103.46	52.25	68.21	29.1438	37.1242	22.789	26.7889
ENSMUSG00000084859.7	1700080N15Rik	antisense	-0.436345	4.66201	0.492826	66.02	61.93	37.45	51.23	31.3257	26.3097	18.4185	24.0553
ENSMUSG00000107724.1	Gm16042	processed_pseudogene	-0.877429	2.38464	0.493551	11.29	18.08	7.67	8.06	4.98717	7.90906	3.43396	3.55363
ENSMUSG00000020076.6	Ddx50	protein_coding	-0.295766	6.20656	0.497676	77.65	76.21	65.31	57.99	81.9766	80.2205	71.3327	60.9584
ENSMUSG00000029544.16	Cabp1	protein_coding	0.263367	6.84114	0.497676	108.14	117.86	121.64	149.66	101.302	106.53	117.535	131.758
ENSMUSG00000022614.7	Lmf2	protein_coding	-0.743493	2.87911	0.497676	5.67	8.76	3.9	4.54	7.01321	10.8144	4.99485	5.6038
ENSMUSG00000029672.16	Fam3c	protein_coding	0.41003	4.93285	0.500331	32.16	26.05	28.81	46.69	26.9619	24.8571	29.3447	39.3633
ENSMUSG00000027011.14	Ube2e3	protein_coding	0.368429	5.27976	0.501064	50.1	65.06	62.68	70.17	35.2219	31.9591	40.8953	45.7872
ENSMUSG00000020474.11	Polm	protein_coding	-0.711351	3.02155	0.501064	8.21	11.84	6.18	6.58	7.63661	11.9443	5.6192	6.28719
ENSMUSG00000036270.16	Edc4	protein_coding	-0.354199	5.83818	0.501064	31.99	41.22	37.6	30.75	51.7419	76.1853	51.6654	48.3841
ENSMUSG00000036206.12	Sh3bp4	protein_coding	-0.945099	2.37983	0.501064	2.71	3.1	0.67	2.26	6.07812	6.94061	1.56089	5.05709
ENSMUSG00000022883.10	Robo1	protein_coding	0.359901	5.40029	0.501064	11.36	9.75	12.31	14.38	39.4298	33.896	44.1732	49.8875
ENSMUSG00000023092.16	Fhl1	protein_coding	-0.257652	7.15053	0.501064	148.65	182.58	124.56	147.68	143.069	165.929	120.032	138.182
ENSMUSG00000026249.10	Serpine2	protein_coding	0.551127	3.70677	0.501064	12.96	14.12	18.83	18.94	10.7536	9.84598	15.6089	14.6246
ENSMUSG00000030032.12	Wdr54	protein_coding	-0.430342	4.5905	0.501064	21.3	22.71	12.18	17.23	25.7151	29.0537	19.8233	20.7751
ENSMUSG00000024646.13	Cyb5a	protein_coding	0.501893	4.09194	0.501064	59.82	77.61	93.58	107.77	12.6238	15.0111	17.0137	22.0052
ENSMUSG00000028197.4	Col24a1	protein_coding	-0.349874	6.10487	0.501064	28.98	36.13	42.06	26.6	72.0023	81.6732	72.2692	48.6574
ENSMUSG00000102758.3	Naaladl2	protein_coding	-0.646634	3.22319	0.501064	4.59	7.84	5.3	2.08	12.0004	10.1688	7.33618	6.83391
ENSMUSG00000027864.9	Ptgfrn	protein_coding	0.407776	5.02718	0.501064	9.8	12.33	12.33	18.01	24.3125	31.152	31.6861	41.6868
ENSMUSG00000097234.1	Gm26518	lincRNA	0.550545	3.7384	0.501064	7.39	7.55	11.86	9.71	10.4419	10.653	17.3259	13.6678
ENSMUSG00000106993.1	Gm43417	TEC	-0.420107	4.70427	0.501064	13.38	11.85	8.45	10.11	31.3257	27.7624	20.4477	23.6453
ENSMUSG00000045625.4	Pigz	protein_coding	-0.558171	3.68881	0.501064	17.66	16.19	9.48	13.11	15.7408	14.3654	8.74098	11.6176
ENSMUSG00000026663.6	Atf6	protein_coding	-0.253172	7.00129	0.501064	55.53	53.76	45.91	48.34	140.42	137.682	114.101	119.183
ENSMUSG00000047428.14	Dlk2	protein_coding	-0.307678	5.94371	0.501064	115.76	120.16	90.4	95.29	66.5476	69.0833	54.475	55.0813
ENSMUSG00000028307.9	Aldob	protein_coding	-0.471294	4.28369	0.501209	29.22	26.02	21.58	17.64	23.6891	20.9832	18.1063	14.2145
ENSMUSG00000103041.1	Gm37305	antisense	0.579535	3.57879	0.501449	4.2	5.62	6.79	7.66	7.9483	10.653	13.2676	14.4879
ENSMUSG00000002812.4	Flii	protein_coding	-0.359744	5.35937	0.501449	68.81	76.03	79.15	50.89	43.4819	48.2614	37.9296	33.6228
ENSMUSG00000039485.7	Tspyl4	protein_coding	0.31674	5.93449	0.501449	35.24	28.36	37.28	40.68	60.0019	48.2614	65.7135	69.1591
ENSMUSG00000027544.16	Nfatc2	protein_coding	0.520999	4.01132	0.501449	6.76	8.21	8.37	12.41	11.8445	14.0426	14.9845	22.0052
ENSMUSG00000025551.13	Fgf14	protein_coding	-0.317767	6.05045	0.501449	53.73	39.5	36.81	36.82	84.3144	62.1427	59.7821	57.8148
ENSMUSG00000025066.9	Sfr1	protein_coding	0.619689	3.44488	0.501507	15.77	11.88	24.51	17.38	9.5068	7.10202	15.2967	10.3875
ENSMUSG00000085235.1	Gm12576	lincRNA	1.09689	1.73804	0.501507	1.2	1.74	3.37	2.85	1.55849	2.25973	4.52658	3.69031
ENSMUSG00000033585.5	Ndn	protein_coding	0.74006	2.83215	0.501507	3.38	2.9	5.51	4.83	5.45472	4.68087	9.20925	7.79065
ENSMUSG00000031410.14	Nxf7	protein_coding	-1.10508	1.71151	0.501507	14.85	10.44	6.44	4.37	5.14302	3.06678	2.18525	1.64014
ENSMUSG00000029632.7	Ndufa4	protein_coding	0.726	2.93048	0.501507	46.1	37.3	52.48	96.1	6.23396	4.68087	7.64836	10.3875
ENSMUSG00000048445.6	Ccdc57	protein_coding	-0.398676	4.86724	0.501507	35.74	36.16	25.81	31.82	32.4166	33.4118	24.1938	25.6955
ENSMUSG00000094152.4	Slc6a16	transcribed_unprocessed_pseudogene	1.23804	1.38649	0.501507	2.32	3.55	6.9	7.25	1.09094	1.61409	3.27787	3.1436
ENSMUSG00000109674.1	RP23-118B13.1	antisense	-0.608949	3.37279	0.501507	3.88	3.7	2.55	2.63	12.4679	11.9443	7.49227	8.47404
ENSMUSG00000097283.1	Gm26686	lincRNA	-1.22498	1.37203	0.501507	1.86	2.47	0.8	1	2.80528	3.71242	1.24871	1.50346
ENSMUSG00000009621.18	Vav2	protein_coding	-0.87459	2.45334	0.501507	2.78	4.07	0.98	4.3	5.45472	8.07047	2.34133	4.92041
ENSMUSG00000037286.15	Stag1	protein_coding	-0.230551	7.80087	0.501507	160.73	142.2	137.09	115.03	246.397	234.528	216.964	193.126
ENSMUSG00000097767.8	Miat	lincRNA	0.178416	10.747	0.501507	411.48	417.64	445.19	440.82	1590.13	1634.11	1866.2	1782.56
ENSMUSG00000031565.18	Fgfr1	protein_coding	0.475152	4.41494	0.501507	10.78	13.82	11.64	19.25	16.6759	18.4007	18.8868	29.6591
ENSMUSG00000008575.17	Nfib	protein_coding	0.221369	8.04971	0.501507	124.9	126.69	151.07	145.1	240.475	248.248	292.667	277.183
ENSMUSG00000033065.13	Pfkm	protein_coding	-0.247577	7.12848	0.501507	125.34	128.14	100.82	109.8	150.083	153.178	124.559	130.801
ENSMUSG00000005958.14	Ephb3	protein_coding	-0.702471	2.9887	0.501507	4.83	6.4	3.47	3.35	8.26	10.8144	6.39965	5.33045
ENSMUSG00000041879.13	Ipo9	protein_coding	-0.250243	7.30955	0.501507	107.93	119.46	89.5	79.33	156.784	187.396	151.25	138.182
ENSMUSG00000031833.9	Mast3	protein_coding	-0.247842	8.55261	0.501507	168.17	170.9	117.89	163.78	403.961	410.949	292.823	392.95
ENSMUSG00000075324.13	Fign	protein_coding	0.868095	2.37364	0.501507	0.63	0.97	1.36	1.48	2.80528	4.03524	5.77529	6.69723
ENSMUSG00000002578.15	Ikzf4	protein_coding	-0.366797	5.28516	0.501507	21.75	19.68	14.5	16.39	46.9106	40.3524	31.3739	36.2197
ENSMUSG00000031295.13	Phka2	protein_coding	-0.224637	7.90607	0.50174	261.47	278.29	231.99	227.27	250.761	265.68	225.236	216.771
ENSMUSG00000038347.14	Tcte2	protein_coding	-0.499214	4.1019	0.50174	34.02	34.68	25.2	21.18	19.3253	20.3376	16.7015	11.481
ENSMUSG00000013089.15	Etv5	protein_coding	0.309794	6.14908	0.50174	42.86	34.56	40.53	56.67	66.2359	59.8829	66.9622	89.1141
ENSMUSG00000021699.17	Pde4d	protein_coding	-0.283885	6.37862	0.50174	166.09	140.12	126.78	122.45	98.4966	83.6101	78.5127	71.2093
ENSMUSG00000057666.18	Gapdh	protein_coding	0.233201	7.5952	0.50174	460.77	490.98	494.23	543.12	176.577	178.357	199.482	217.592
ENSMUSG00000070923.4	Klhl9	protein_coding	0.357394	5.39873	0.50174	18.07	21.69	26	24.11	33.3517	40.0296	49.6363	44.4204
ENSMUSG00000027550.14	Lrrcc1	protein_coding	-0.269664	6.7468	0.50174	78.55	84.45	72.4	54.89	118.289	115.892	108.014	86.5172
ENSMUSG00000083910.1	Gm13604	processed_pseudogene	-1.42682	0.927682	0.50174	30.67	34.56	9.79	13.45	2.33774	2.42114	0.780445	0.956747
ENSMUSG00000022508.5	Bcl6	protein_coding	0.640642	4.17744	0.50174	7.13	10.7	9.21	17.95	11.0653	16.6252	14.9845	27.8823
ENSMUSG00000105528.1	Gm43519	TEC	0.725987	2.91239	0.50174	5.67	8.98	11.19	12.62	4.20793	6.61779	8.58489	9.29411
ENSMUSG00000051403.9	Ppp1r37	protein_coding	-0.45791	4.33116	0.50174	21.92	36.44	23.07	24.4	21.5072	24.5342	18.2624	15.3079
ENSMUSG00000015653.13	Steap2	protein_coding	0.446386	4.41507	0.50174	6.63	3.91	7.11	8.2	18.7019	16.7866	22.6329	25.6955
ENSMUSG00000074282.10	Zfp94	protein_coding	-0.533502	3.75714	0.50174	20.25	25.58	11.88	20.15	16.0525	15.3339	10.3019	11.3443
ENSMUSG00000037772.13	Mrpl23	protein_coding	0.918194	2.19754	0.50174	8.4	4.3	15.42	10.72	2.64943	3.22819	6.24356	4.92041
ENSMUSG00000004285.12	Atp6v1f	protein_coding	1.2809	1.25517	0.50174	7.94	6.02	21.64	16.38	1.24679	1.12987	2.96569	2.87024
ENSMUSG00000027678.17	Ncoa3	protein_coding	-0.260877	6.89363	0.50174	45.25	46.22	43.78	39.04	121.406	137.359	100.521	115.22
ENSMUSG00000025666.16	Tmem47	protein_coding	0.48418	4.15639	0.50174	19.38	13.92	14.55	14.62	16.3642	12.7513	21.6964	19.1349
ENSMUSG00000097579.1	Gm26799	lincRNA	-1.39844	1.01342	0.50174	4.08	6.25	2.43	1.39	2.02604	3.06678	1.24871	0.683391
ENSMUSG00000027993.16	Trim2	protein_coding	0.217849	8.7731	0.50174	227.46	214.59	238.87	300.07	403.182	405.299	418.318	521.564
ENSMUSG00000105940.1	Gm42635	TEC	0.343672	5.57344	0.50174	42.26	35.17	50.72	46.01	45.5079	37.7698	56.5042	49.3408
ENSMUSG00000029389.17	Ddx55	protein_coding	-0.279167	6.33587	0.50174	77.93	78.11	57.82	62.68	90.7042	85.8698	70.5522	74.8996
ENSMUSG00000013846.9	St3gal1	protein_coding	0.430698	4.62608	0.50174	8.16	10.39	11.01	13.6	18.2343	23.243	25.4425	30.3425
ENSMUSG00000030621.17	Me3	protein_coding	0.222984	7.90624	0.50174	186.43	177.91	190.29	238.36	220.059	222.099	251.928	264.062
ENSMUSG00000066357.6	Wdr6	protein_coding	-0.42525	4.59297	0.501741	13.72	16.03	10.52	11.34	25.2476	29.5379	19.9794	20.7751
ENSMUSG00000021377.14	Dek	protein_coding	0.401917	4.81984	0.502249	28.82	35.2	30.62	49.78	24.3125	23.7272	29.6569	33.7595
ENSMUSG00000008206.16	Cers4	protein_coding	-0.208576	8.66589	0.503499	193.72	179.91	147.5	149.32	453.053	417.244	391.939	361.377
ENSMUSG00000032323.13	Cyp11a1	protein_coding	-0.540325	3.7115	0.50351	12.97	12.5	7.9	8.75	14.9615	15.4953	9.67752	11.2076
ENSMUSG00000069769.13	Msi2	protein_coding	0.2636	6.62252	0.50351	56	52.37	62.36	61.38	87.1197	91.3578	109.887	104.422
ENSMUSG00000028467.15	Gba2	protein_coding	-0.255032	6.87116	0.503872	85.15	88.03	72.59	74.03	121.874	132.356	107.233	105.789
ENSMUSG00000103593.1	Gm37352	TEC	1.14316	1.59874	0.503946	1.4	2.37	3.73	4.48	1.24679	2.09832	3.43396	3.96367
ENSMUSG00000004631.15	Sgce	protein_coding	0.354022	5.47721	0.504721	38.63	29.92	49.45	42.57	43.4819	34.0574	53.2263	46.0605
ENSMUSG00000078952.9	Lncenc1	lincRNA	1.44782	0.980018	0.504721	0.41	1.12	2.36	1.79	0.467547	1.29128	2.8096	2.05017
ENSMUSG00000096975.1	Gm16386	lincRNA	-0.595142	3.55461	0.504721	32.28	20.45	19.19	15.22	16.9876	10.653	10.458	7.92733
ENSMUSG00000034487.3	Kdelc2	protein_coding	0.738054	2.79049	0.505004	3.13	3.04	4.65	5.51	4.98717	4.84228	7.64836	8.7474
ENSMUSG00000027498.14	Cstf1	protein_coding	-0.504034	3.95656	0.505369	12.27	14.18	10.11	9.33	18.3902	17.4322	11.2384	13.9412
ENSMUSG00000040183.13	Ankrd6	protein_coding	-0.384584	5.49564	0.505804	27.89	27.11	16.79	24.05	50.0276	51.651	30.1252	47.4273
ENSMUSG00000019960.7	Dusp6	protein_coding	0.428237	4.53889	0.506154	15.65	17.34	22.03	21.65	18.546	20.499	27.0034	25.5588
ENSMUSG00000058070.14	Eml1	protein_coding	-0.268097	6.53003	0.507649	104.9	95.22	87.8	76.03	106.445	94.9088	84.288	82.9636
ENSMUSG00000026811.18	St6galnac6	protein_coding	0.445747	4.39695	0.507649	17.94	23.88	25.15	28.03	16.9876	18.0779	21.8525	25.8322
ENSMUSG00000039585.15	Myo9a	protein_coding	-0.199891	9.0082	0.507866	187.85	197.76	135.34	164.39	570.096	530.392	474.667	483.43
ENSMUSG00000091387.1	Gcnt4	protein_coding	0.385745	5.13477	0.507866	15.2	11.14	17.76	16.16	34.7544	25.5027	41.9879	36.9031
ENSMUSG00000026810.12	Dpm2	protein_coding	-0.379291	5.11402	0.509154	96.82	106.04	90.76	74.67	37.0921	40.6752	33.2469	26.6522
ENSMUSG00000048537.15	Phldb1	protein_coding	-0.428695	4.57509	0.509154	28.02	26.24	16.19	18.47	24.4683	29.6993	21.6964	18.5882
ENSMUSG00000050600.5	Zfp831	protein_coding	-0.303663	5.97055	0.509154	14.7	15.61	11.02	13.16	66.8593	71.1816	51.8215	59.865
ENSMUSG00000078789.9	Dph1	protein_coding	-1.22801	1.30689	0.509154	5.34	3.88	1.35	4.4	2.80528	3.3896	1.24871	1.36678
ENSMUSG00000039115.13	Itga9	protein_coding	0.917523	2.16034	0.509449	0.92	1.45	5.59	2.7	2.96113	2.74396	5.77529	5.05709
ENSMUSG00000072572.8	Slc39a2	protein_coding	-0.342996	5.502	0.511697	51.39	46.43	40.3	35.37	52.9887	47.7772	43.0806	36.4931
ENSMUSG00000028063.15	Lmna	protein_coding	-0.300569	5.99557	0.511697	43.33	42.88	40.54	32.97	72.6257	67.6306	60.5625	53.4411
ENSMUSG00000107310.1	Gm7452	transcribed_processed_pseudogene	-0.362749	5.21846	0.511697	33.34	30.69	25.11	23.8	43.3261	39.8681	33.8713	30.8893
ENSMUSG00000037833.13	Sh2d4b	protein_coding	-0.48845	4.11593	0.511697	18.37	13.58	9.55	13.02	22.5981	17.2708	12.4871	15.8547
ENSMUSG00000028578.8	Caap1	protein_coding	0.478987	4.0923	0.511697	16.98	16.11	22.12	23.21	14.3381	13.5584	19.355	19.545
ENSMUSG00000091514.2	Gm17484	lincRNA	1.06263	1.77034	0.511697	1.61	2.47	4.53	4.01	1.55849	2.42114	4.52658	3.82699
ENSMUSG00000039765.15	Cc2d2a	protein_coding	-0.25574	6.84042	0.511697	78.98	72.19	62.9	65.64	132.316	116.538	104.736	103.739
ENSMUSG00000043168.12	4930426D05Rik	antisense	1.15058	2.24812	0.511697	1.72	7.11	6.02	13.1	1.09094	4.35806	3.90222	8.06401
ENSMUSG00000041734.15	Kirrel	protein_coding	1.28296	1.25641	0.511697	0.24	0.48	0.96	0.78	0.779246	1.61409	3.27787	2.59688
ENSMUSG00000020184.14	Mdm2	protein_coding	-0.25201	6.89682	0.511697	129.53	120.68	113.09	100.78	133.563	124.931	111.916	105.242
ENSMUSG00000033272.12	Slc35a4	protein_coding	-0.578065	3.46533	0.511697	12.5	14.99	11.24	11.02	12.7796	13.0742	8.11663	9.15743
ENSMUSG00000024140.9	Epas1	protein_coding	1.28048	1.25596	0.511697	0.33	0.67	1.26	1.15	0.779246	1.61409	3.12178	2.73356
ENSMUSG00000056121.15	Fez2	protein_coding	0.535005	3.77963	0.512618	16.3	11.47	19.49	18.95	12.7796	9.03893	16.3893	15.3079
ENSMUSG00000087408.10	Cers1	protein_coding	0.556123	3.6222	0.513011	8	11.44	16.57	12.81	8.5717	10.8144	15.1406	13.3945
ENSMUSG00000084234.2	4933405O20Rik	protein_coding	0.786174	2.76627	0.513011	11.2	8.38	21.98	11.35	5.45472	4.03524	11.0823	5.46712
ENSMUSG00000102813.1	Gm37795	TEC	0.839883	2.44695	0.513267	2.59	4.59	6.19	6.44	2.64943	4.68087	6.55574	6.56055
ENSMUSG00000014164.14	Klhl3	protein_coding	-0.403475	4.75916	0.513267	20.55	24.53	16.45	17.07	27.897	33.2504	23.1012	23.0986
ENSMUSG00000108823.1	Gm18959	processed_pseudogene	-0.419598	4.56068	0.513267	168.78	177.26	122.61	130.14	26.6502	26.794	20.1355	19.8183
ENSMUSG00000040690.15	Col16a1	protein_coding	-0.458195	4.23372	0.515504	58.77	58.29	50.44	42.83	21.3513	21.6289	16.7015	14.6246
ENSMUSG00000036057.11	Ptpn23	protein_coding	-0.265522	6.66627	0.515504	66.65	83.49	76.99	55.33	101.146	120.089	96.7752	87.3373
ENSMUSG00000052516.17	Robo2	protein_coding	0.243736	7.24037	0.515504	69.1	60.76	67.62	79.2	146.342	129.935	154.684	172.351
ENSMUSG00000109094.1	Gm44587	TEC	-1.21242	1.37192	0.515504	6.46	3.49	2.31	1.9	4.20793	2.25973	1.56089	1.2301
ENSMUSG00000060733.13	Ipmk	protein_coding	0.339416	5.51255	0.515504	27.85	29.96	32.1	44.99	37.8713	42.1279	46.8267	54.2612
ENSMUSG00000033004.14	Mycbp2	protein_coding	-0.179401	10.2464	0.515504	349.53	348.51	298.54	308.34	1301.03	1278.69	1140.23	1137.85
ENSMUSG00000022098.9	Bmp1	protein_coding	-0.264473	6.60859	0.515504	61.56	67.6	48.42	57.44	101.302	111.211	82.415	94.3079
ENSMUSG00000032264.8	Zw10	protein_coding	0.395775	4.83639	0.515504	18.34	21.26	23.88	27.38	22.5981	26.1483	30.4373	33.6228
ENSMUSG00000002808.6	Epdr1	protein_coding	0.430438	4.55289	0.515504	18.14	21.8	23.06	29.88	17.9226	21.4675	23.5694	29.3858
ENSMUSG00000086291.1	Gm15513	sense_intronic	-0.27189	6.38783	0.516987	145.86	161.9	122.39	128.1	86.9638	95.7158	75.5471	75.7197
ENSMUSG00000029056.13	Pank4	protein_coding	-0.311205	5.83148	0.518732	98.06	114.9	77.51	84.02	57.9759	67.6306	49.6363	51.5276
ENSMUSG00000027955.16	Fam198b	protein_coding	0.75449	2.73062	0.518941	1.42	2	3.47	5.98	3.89623	5.48792	9.05316	6.83391
ENSMUSG00000020889.11	Nr1d1	protein_coding	-0.268712	6.46479	0.518941	124.48	105.05	99.73	92.67	102.393	90.0665	80.3858	79.41
ENSMUSG00000024981.5	Acsl5	protein_coding	0.368546	5.11315	0.518941	21.63	22.55	26.29	29.86	29.2996	30.5064	36.837	40.32
ENSMUSG00000101930.1	Gm5441	antisense	-0.396941	4.78742	0.518941	12.45	14.26	9.92	10.05	28.9879	33.2504	23.8816	23.372
ENSMUSG00000002496.9	Tsc2	protein_coding	-0.247097	7.04684	0.518941	49.36	55.49	41.48	45.56	134.809	151.725	117.067	124.24
ENSMUSG00000041930.7	Fam222a	protein_coding	-1.35735	1.06415	0.518941	3.82	2.33	0.36	1.21	2.33774	2.90537	0.468267	1.50346
ENSMUSG00000110218.1	TINCR	protein_coding	1.06511	1.71931	0.521507	4.82	3.61	8	9.48	2.18189	1.61409	3.74614	4.23702
ENSMUSG00000073062.3	Zxdb	protein_coding	0.482648	4.09304	0.522336	5.82	5.16	8.39	6.72	14.8057	13.0742	22.0085	17.0848
ENSMUSG00000102937.1	Gm38116	TEC	-0.34235	5.78171	0.522336	115.49	96.76	94.53	70.03	66.8593	55.5249	56.6603	40.1834
ENSMUSG00000046613.18	Vwa5b2	protein_coding	-0.22955	7.59462	0.523221	142.04	158.23	126.09	132.56	194.5	222.261	175.912	179.458
ENSMUSG00000001946.13	Esam	protein_coding	1.01863	1.89042	0.523221	5.75	3.88	7.18	9.71	2.96113	1.45269	4.2144	4.78373
ENSMUSG00000035314.9	Gdpd5	protein_coding	0.412365	4.7708	0.523221	19.4	20.59	22.15	26.18	26.806	19.3691	27.9399	33.4861
ENSMUSG00000087301.7	Gm13629	antisense	1.22786	1.30103	0.523221	3.73	3.94	10.2	8.32	1.24679	1.29128	3.27787	2.73356
ENSMUSG00000031728.9	Zfp821	protein_coding	-0.308186	5.85102	0.523221	67.83	79.77	58.5	58.71	58.5993	68.599	52.2898	50.4342
ENSMUSG00000102742.1	Pcdhga11	protein_coding	0.607192	3.32834	0.523221	3.9	3.37	5.94	4.92	8.26	7.10202	13.1115	10.3875
ENSMUSG00000027796.2	Smad9	protein_coding	0.689621	2.92696	0.523221	2.38	2.2	3.56	3.73	5.76642	5.32651	8.89707	9.02076
ENSMUSG00000027750.16	Postn	protein_coding	0.539193	4.48017	0.523221	9.68	12.88	11.14	17.92	14.6498	21.1446	19.0429	32.6661
ENSMUSG00000071104.10	Ccdc110	protein_coding	-1.18358	1.41492	0.523221	2.09	3.91	1.35	1.23	2.33774	4.35806	1.56089	1.36678
ENSMUSG00000085623.1	Gm16041	antisense	-0.799177	2.47546	0.523221	4.3	3.96	2.31	2.35	7.01321	6.45638	3.90222	3.82699
ENSMUSG00000025525.12	Apool	protein_coding	0.972492	1.99262	0.523221	3.24	2.59	6.29	5.06	2.96113	1.93691	5.46311	4.23702
ENSMUSG00000097258.1	Gm26767	lincRNA	-0.337573	5.55424	0.523221	28.66	23.75	18.35	22.49	57.0408	47.293	37.7735	44.6937
ENSMUSG00000028104.14	Polr3gl	protein_coding	-1.23573	1.23834	0.523221	10.16	10.8	3.13	7.03	2.64943	3.22819	1.09262	1.36678
ENSMUSG00000022231.9	Sema5a	protein_coding	0.329213	5.73894	0.523221	10.54	8.13	12.4	10.71	52.9887	40.998	64.4647	53.8512
ENSMUSG00000038425.17	Poli	protein_coding	-0.477752	4.20523	0.523221	15.64	18.57	15.02	9.43	19.4811	22.9201	18.4185	12.1644
ENSMUSG00000026942.13	Traf2	protein_coding	1.07625	1.66966	0.523221	1.61	0.96	2.65	2.8	2.02604	1.61409	3.90222	3.82699
ENSMUSG00000024247.14	Pkdcc	protein_coding	-0.798481	2.47612	0.523221	6.44	7.83	3.86	3.65	6.54566	6.94061	4.05831	3.69031
ENSMUSG00000103762.1	Gm37861	TEC	-0.439643	4.58218	0.523221	26.96	17.77	14.6	17.88	32.8842	21.6289	18.4185	21.7318
ENSMUSG00000024420.8	Zfp521	protein_coding	-1.23789	1.23765	0.523221	1.06	1.04	0.32	0.54	2.96113	2.90537	0.936534	1.50346
ENSMUSG00000058881.12	Zfp516	protein_coding	0.587346	3.45929	0.523221	1.94	2.87	3.2	3.9	6.85736	10.1688	11.7067	13.8045
ENSMUSG00000084230.1	Gm14388	processed_pseudogene	-0.783021	2.58832	0.523221	120.72	84.42	51.47	63.49	8.8834	5.64933	4.05831	4.3737
ENSMUSG00000027889.17	Ampd2	protein_coding	-0.35949	5.38163	0.523221	42.78	42.14	22.34	39.15	43.3261	49.8755	30.4373	41.9602
ENSMUSG00000024789.12	Jak2	protein_coding	-0.281733	6.3715	0.524578	44.16	37	29	36.52	98.1849	82.9645	66.9622	81.8702
ENSMUSG00000090243.1	Gm16103	processed_pseudogene	-1.16371	1.47617	0.524578	8.52	6.79	4.62	2.12	3.89623	3.06678	2.18525	0.956747
ENSMUSG00000047193.15	Dync2h1	protein_coding	-0.221138	7.81669	0.524578	61.27	57.11	49.19	49.94	255.593	229.201	209.159	206.794
ENSMUSG00000028669.15	Pithd1	protein_coding	-0.550131	3.57736	0.524578	20.64	24.7	16.76	21.08	12.6238	15.1725	9.67752	9.29411
ENSMUSG00000108957.1	Gm45235	processed_transcript	0.752147	2.65938	0.524578	2.2	2.28	3.5	3.93	4.36378	4.51947	7.18009	7.79065
ENSMUSG00000096256.1	Gm21093	protein_coding	-0.270717	6.35539	0.524578	136	134	102.32	117.8	90.2366	88.291	70.24	77.6332
ENSMUSG00000034024.7	Cct2	protein_coding	0.356733	5.21291	0.524578	38.93	43.43	49.2	54.51	30.5464	33.896	39.9588	42.5069
ENSMUSG00000106262.1	Gm43375	TEC	0.941897	2.06012	0.524917	2.11	2.98	5.26	4.38	2.18189	3.06678	5.6192	4.51038
ENSMUSG00000046169.9	Adamts6	protein_coding	-0.628233	3.24936	0.525334	5.64	4.79	3.99	2.67	12.1562	10.3302	8.89707	5.74048
ENSMUSG00000097191.2	5730422E09Rik	lincRNA	-1.18922	1.4118	0.525491	6.2	3.59	1.33	2.84	4.20793	2.42114	0.936534	1.91349
ENSMUSG00000023988.8	Bysl	protein_coding	-0.601224	3.29191	0.526489	6.54	7.06	4.25	4.5	11.0653	11.9443	7.49227	7.65397
ENSMUSG00000109367.1	Gm18782	processed_pseudogene	-1.12485	1.55094	0.526489	5.45	8.87	2.34	4.02	2.80528	4.51947	1.24871	2.05017
ENSMUSG00000045083.14	Lingo2	protein_coding	-0.240397	7.19119	0.526489	113.44	99.85	85.85	88.57	169.252	146.721	131.895	135.585
ENSMUSG00000014606.14	Slc25a11	protein_coding	0.43369	4.38821	0.526489	29.01	28.23	38.84	43.24	18.7019	16.3024	23.1012	24.192
ENSMUSG00000026787.3	Gad2	protein_coding	0.611477	3.66023	0.526489	2.46	5.02	4.65	6.58	6.38981	13.0742	12.4871	17.0848
ENSMUSG00000105470.1	Gm42589	TEC	0.632875	4.87	0.526489	27.82	38.76	64.2	37.07	19.0136	26.3097	45.4219	25.1488
ENSMUSG00000097410.1	Gm26668	lincRNA	-0.440359	4.44762	0.526489	14.67	16.74	9.12	13.58	23.2215	26.4712	14.9845	21.4585
ENSMUSG00000031543.18	Ank1	protein_coding	0.44584	4.44364	0.526981	5.98	8.55	9.12	9.81	14.3381	21.9517	24.3499	25.0121
ENSMUSG00000081788.2	Gm5898	processed_pseudogene	-0.322208	5.61556	0.526981	67.98	61.88	51.52	50.53	56.8849	51.4896	44.6414	42.0969
ENSMUSG00000039824.3	Myl6b	protein_coding	1.15085	1.46843	0.529691	5.11	3.92	10.76	9.1	1.71434	1.29128	3.74614	3.00692
ENSMUSG00000059920.9	4930453N24Rik	protein_coding	0.45088	4.38958	0.529895	8.44	5.5	11.11	11.55	21.0396	13.7198	23.1012	24.4654
ENSMUSG00000056429.4	Tgoln1	protein_coding	0.304278	5.842	0.530578	24.19	21.16	26.86	28.31	54.3913	47.6158	62.4356	63.5553
ENSMUSG00000015882.17	Lcorl	protein_coding	-0.273202	6.56368	0.530578	49.55	35.36	38.98	30.19	114.861	91.5192	92.7168	78.3166
ENSMUSG00000004085.14	Zak	protein_coding	0.754261	2.63477	0.530578	1.54	1.7	2.59	2.34	4.20793	4.51947	7.64836	7.10726
ENSMUSG00000079165.10	Sap25	protein_coding	-0.484694	4.02845	0.53289	51.87	70.68	41.97	60.98	15.8966	21.6289	12.9554	13.8045
ENSMUSG00000002055.9	Spag5	protein_coding	-0.301277	5.90523	0.533755	45.07	41.77	34.72	40.58	71.8464	59.8829	53.0702	53.8512
ENSMUSG00000097340.1	Gm26617	lincRNA	0.538385	3.66751	0.533755	4.6	5.64	8.04	6.63	9.03925	11.1373	16.3893	12.9844
ENSMUSG00000030707.15	Coro1a	protein_coding	-0.401974	4.70995	0.533755	68.96	60.54	39.14	59.89	28.3645	30.6678	19.6672	24.8754
ENSMUSG00000026991.20	Pkp4	protein_coding	-0.262614	6.43839	0.533755	80.21	83.36	63.36	66.06	91.7951	96.8457	79.7615	77.4965
ENSMUSG00000017686.16	Rhot1	protein_coding	0.287456	6.04395	0.533755	56.67	61.73	65.46	71.15	56.1057	62.1427	70.8644	73.3961
ENSMUSG00000109418.1	Gm44800	TEC	-0.222106	7.62136	0.533755	298.36	280.77	239.57	248.8	218.812	204.667	181.844	181.235
ENSMUSG00000109574.1	B230206I08Rik	TEC	-0.259538	6.74002	0.533755	94.13	75.03	68.41	70.73	129.355	102.979	97.2434	96.9048
ENSMUSG00000034573.14	Ptpn13	protein_coding	-0.491326	4.05016	0.533755	6.49	8.94	4.26	5.12	15.5849	22.5973	11.8628	15.1713
ENSMUSG00000027763.13	Mbnl1	protein_coding	0.207341	8.21048	0.533755	207.75	190.93	232.22	230.29	280.84	268.424	318.89	315.316
ENSMUSG00000041794.12	Myrip	protein_coding	-0.258543	6.49876	0.533755	101.54	99.74	62.27	52.89	98.4966	97.9756	80.5419	83.647
ENSMUSG00000056771.7	Gm10010	lincRNA	0.533178	3.70518	0.533755	11.96	9.45	16.9	13.55	11.5328	9.20034	17.0137	13.1211
ENSMUSG00000105584.1	Gm42588	TEC	0.495992	4.2238	0.533755	33.13	32.62	56.95	34.14	15.4291	15.0111	27.4717	15.718
ENSMUSG00000044452.10	Zfp507	protein_coding	0.337719	5.44253	0.533755	20.78	20.69	34.38	30.28	34.4427	41.8051	49.4802	46.8806
ENSMUSG00000105454.1	Gm43830	TEC	-0.810947	2.45379	0.533755	23.24	14.32	9.32	11.72	8.26	5.00369	3.43396	4.10034
ENSMUSG00000040563.13	Plppr2	protein_coding	-0.319514	5.62721	0.533755	46.41	52.98	37.67	40.77	51.1185	58.1074	42.7684	44.6937
ENSMUSG00000023885.8	Thbs2	protein_coding	1.22053	1.44566	0.533755	0.87	0.18	1.07	1.38	2.33774	0.484228	2.96569	3.69031
ENSMUSG00000093467.1	Gm20659	antisense	-1.19615	1.34855	0.533755	26.46	21.46	5.96	14.63	3.58453	2.74396	0.780445	1.91349
ENSMUSG00000110147.1	RP24-332C4.1	TEC	0.652366	3.09259	0.533755	2.39	2.59	3.14	4.56	6.07812	6.61779	8.27272	11.6176
ENSMUSG00000087286.1	Gm9013	processed_pseudogene	1.08788	1.61894	0.533755	5.26	8.06	15.23	12.56	1.40264	2.09832	4.2144	3.28027
ENSMUSG00000028132.15	Tmem56	protein_coding	0.343763	5.56472	0.533755	16.33	12.77	15.92	21.93	46.443	36.3171	45.578	59.3183
ENSMUSG00000102750.1	Gm37058	TEC	0.802828	2.56533	0.534625	7.64	5.15	7.63	14.38	4.83132	3.22819	4.99485	9.02076
ENSMUSG00000108890.1	Gm44847	TEC	-0.252694	6.69851	0.534663	148.51	134.29	110.48	123.12	118.601	106.692	91.312	97.7248
ENSMUSG00000030168.13	Adipor2	protein_coding	0.458454	4.28659	0.536366	13.5	9.01	18.04	15.02	19.0136	13.2356	24.6621	19.8183
ENSMUSG00000039943.16	Plcb4	protein_coding	0.265491	6.55718	0.536366	108.31	97.2	123.78	112.14	88.3664	81.996	113.789	91.301
ENSMUSG00000037104.8	Socs5	protein_coding	0.368248	5.06405	0.53656	13.51	16.13	17.65	20.01	26.3385	31.4748	35.5883	38.9533
ENSMUSG00000038463.8	Olfml2b	protein_coding	0.785913	2.55059	0.53656	3.75	2.31	4.66	5.68	4.98717	3.06678	6.39965	7.5173
ENSMUSG00000105703.1	Gm43305	TEC	-0.50902	3.80326	0.537615	7.24	7.42	4.26	5.83	15.8966	16.3024	9.67752	12.8477
ENSMUSG00000031834.15	Pik3r2	protein_coding	-0.398034	4.76109	0.538168	42.8	43.44	34.41	36.21	28.6762	32.4433	19.9794	26.2422
ENSMUSG00000029333.14	Rasgef1b	protein_coding	0.370807	5.09248	0.538168	28	24.73	30.86	36.23	33.6634	25.1799	37.4614	38.6799
ENSMUSG00000090564.8	A430057M04Rik	processed_transcript	-1.24422	1.16639	0.538168	1.73	1.83	0.54	0.82	2.49359	3.06678	0.936534	1.36678
ENSMUSG00000028954.11	Nub1	protein_coding	-0.353599	5.16542	0.538168	23.08	24.9	18.28	18.52	38.4947	41.4822	31.8421	30.7526
ENSMUSG00000019796.12	Lrp11	protein_coding	0.328148	5.50539	0.538168	28.86	33.01	32.43	38.28	39.7415	40.191	46.6706	53.5778
ENSMUSG00000027242.14	Wdr76	protein_coding	-0.412862	4.52609	0.538168	15.78	19.29	13.75	12.33	24.1566	27.9238	19.9794	19.1349
ENSMUSG00000101337.6	Dnah7c	protein_coding	-0.441487	4.37833	0.538442	12.36	3.53	3.67	2.87	27.1177	20.1762	19.355	15.5813
ENSMUSG00000106408.1	Gm43321	TEC	-0.332538	5.76145	0.538442	71.29	49.28	47.56	46.73	71.223	49.0685	49.168	46.4706
ENSMUSG00000057315.14	Arhgap24	protein_coding	-1.13675	1.45618	0.538442	1.9	2.37	1.1	0.62	3.11698	3.71242	2.02916	1.09342
ENSMUSG00000052296.7	Ppp6r1	protein_coding	-0.344204	5.27386	0.538442	27.83	29.43	20.38	22.13	40.9883	45.0332	33.5591	34.1695
ENSMUSG00000004113.18	Cacna1b	protein_coding	-0.195279	8.73051	0.538442	104.12	102.58	85.75	90.73	460.067	446.297	390.847	400.74
ENSMUSG00000026576.12	Atp1b1	protein_coding	0.203915	8.67597	0.53883	369.59	361.51	370.04	449.81	390.714	368.982	400.368	474.41
ENSMUSG00000049303.10	Syt12	protein_coding	0.432918	5.23049	0.53883	33.56	22.52	28.52	44.45	38.3389	24.8571	35.5883	49.6142
ENSMUSG00000022799.4	Arhgap31	protein_coding	-0.594193	3.55243	0.53883	5.84	5.9	2.46	5.5	12.9355	14.6883	5.93138	12.1644
ENSMUSG00000025812.17	Pard3	protein_coding	0.487835	3.9006	0.53883	6.68	6.01	10.8	11.42	11.8445	12.4285	16.3893	17.6315
ENSMUSG00000009216.7	Fam163b	protein_coding	0.344719	5.45459	0.53883	33.69	27.01	32.74	43.22	42.5468	34.0574	42.7684	54.3979
ENSMUSG00000059149.17	Mfsd4a	protein_coding	0.244806	6.81563	0.53883	100.92	96.4	115.96	116.07	106.133	99.4282	122.53	121.097
ENSMUSG00000078566.8	Bnip3	protein_coding	0.459341	4.1121	0.53883	22.04	25.14	29.86	29	15.1174	13.397	19.9794	19.2716
ENSMUSG00000008892.12	Vdac3	protein_coding	0.348976	5.26885	0.53883	42.65	40.05	50.39	65.77	35.2219	31.9591	38.8662	46.6072
ENSMUSG00000106557.1	Gm42442	TEC	-0.624898	3.2143	0.53883	22.95	34.3	20.24	16.11	8.8834	13.0742	8.11663	6.15051
ENSMUSG00000056708.5	Ier5	protein_coding	0.327925	5.69346	0.53883	37.23	27.18	36.37	43.3	52.677	38.4155	53.2263	61.0951
ENSMUSG00000072934.10	Trpc5os	protein_coding	-0.951081	1.92879	0.53883	3.39	2.64	1.54	1.52	5.29887	4.03524	2.49742	2.32353
ENSMUSG00000039286.12	Fndc3b	protein_coding	0.309521	5.91035	0.53883	17.36	18.73	25.13	19.13	51.2744	55.5249	76.1714	56.4481
ENSMUSG00000030695.14	Aldoa	protein_coding	0.256394	6.74267	0.53883	189.72	173.71	186.12	238.5	102.081	92.4876	104.267	127.931
ENSMUSG00000038156.16	Spon1	protein_coding	0.247212	6.71458	0.53883	36.06	37.22	41.28	43.45	93.8212	97.6527	112.696	114.536
ENSMUSG00000090236.2	Car15	protein_coding	-1.05615	1.62511	0.53883	7.06	9.47	3.84	3.85	3.27283	4.35806	1.87307	1.77682
ENSMUSG00000001763.14	Tspan33	protein_coding	0.464451	4.18987	0.53883	15.57	14.59	24.28	18.05	16.8317	13.2356	24.0377	17.6315
ENSMUSG00000031202.5	Rab39b	protein_coding	0.408989	4.78214	0.53883	19.12	12.48	21.56	19.77	28.2087	18.4007	32.9348	29.1124
ENSMUSG00000006390.15	Elovl1	protein_coding	-0.458659	4.10176	0.53883	49.33	41.46	29.99	36.21	19.7928	19.3691	13.2676	15.1713
ENSMUSG00000068263.11	Efcc1	protein_coding	-0.824195	2.33013	0.53883	6.79	5.27	3.69	3.45	7.01321	5.1651	3.74614	3.1436
ENSMUSG00000000708.14	Kat2b	protein_coding	0.527428	3.67302	0.53883	4.96	4.82	5.89	7.98	10.286	10.0074	12.6432	16.5381
ENSMUSG00000009585.17	Apobec3	protein_coding	1.49362	0.769966	0.53883	1.2	0.37	4.18	2.19	1.09094	0.322819	2.02916	2.05017
ENSMUSG00000007836.6	Hnrnpa0	protein_coding	0.333744	5.39411	0.53883	30.95	34.57	38.79	42.45	34.9102	38.8997	45.2658	47.7007
ENSMUSG00000021650.6	Ptcd2	protein_coding	-0.600915	3.26138	0.53883	19.27	15.58	10.02	12.56	12.4679	10.0074	6.71183	8.06401
ENSMUSG00000026821.15	Ralgds	protein_coding	-0.299613	5.91603	0.53883	38.18	54.24	35.39	39.32	61.0929	71.6658	49.168	58.4982
ENSMUSG00000035109.14	Shc4	protein_coding	1.18781	1.50159	0.53883	1.23	0.5	1.1	2.73	2.18189	0.807047	2.02916	4.78373
ENSMUSG00000055866.9	Per2	protein_coding	-0.3041	6.75924	0.53883	47.5	42.9	28.86	43.3	125.459	113.471	78.8249	114.263
ENSMUSG00000105003.1	Gm42512	lincRNA	-0.832782	2.27425	0.53883	5.38	4.75	2.86	2.72	6.23396	5.48792	3.43396	3.1436
ENSMUSG00000024238.13	Zeb1	protein_coding	0.251739	6.8275	0.539258	100.3	79.5	113.88	107.35	111.276	95.393	132.207	114.126
ENSMUSG00000021792.15	Fam213a	protein_coding	0.406359	4.57058	0.539258	39.55	37.68	52.08	47.83	20.5721	19.692	28.7204	24.7387
ENSMUSG00000025323.9	Sp4	protein_coding	0.288892	6.01163	0.539258	23.4	20.8	27.92	25.25	61.0929	54.395	75.391	65.8788
ENSMUSG00000054477.15	Kcnn2	protein_coding	0.272883	6.28614	0.539258	71.96	76.96	80.31	95.21	67.3268	73.4413	77.8884	91.9844
ENSMUSG00000058897.17	Col25a1	protein_coding	0.393285	4.71322	0.539258	8.72	9.17	10.56	13.2	21.9747	22.7587	26.5351	32.1194
ENSMUSG00000022105.6	Rb1	protein_coding	0.260376	6.40614	0.539258	49.12	62.12	49.8	60.08	74.8076	78.9292	89.9072	94.1712
ENSMUSG00000036402.13	Gng12	protein_coding	0.488804	3.98867	0.539258	12.69	7.79	9.74	13.02	14.9615	10.8144	15.765	20.365
ENSMUSG00000034757.15	Tmub2	protein_coding	0.492212	3.84555	0.539258	15.49	14.82	20.22	20.68	12.1562	11.1373	16.3893	16.4014
ENSMUSG00000009569.14	Mkl2	protein_coding	-0.186739	9.21952	0.539258	171.97	172.96	140.89	151.05	638.981	629.82	542.253	572.408
ENSMUSG00000097842.2	9330104G04Rik	lincRNA	-0.923314	2.12798	0.539258	8.63	4.04	2.58	4.03	7.32491	3.3896	2.18525	3.41695
ENSMUSG00000107068.1	Gm42742	protein_coding	-0.327956	6.06787	0.539258	153.87	102.01	84.86	98.21	88.834	59.8829	55.5677	62.8719
ENSMUSG00000110282.1	RP23-187N1.1	TEC	0.967628	1.95135	0.539258	0.95	1.97	3.04	2.59	1.55849	3.22819	5.15094	4.23702
ENSMUSG00000103082.1	Gm38124	TEC	-0.853784	2.19231	0.539258	5.19	5.09	2.79	2.79	5.61057	5.48792	3.12178	3.00692
ENSMUSG00000071072.12	Ptges3	protein_coding	0.37072	4.9731	0.539258	43.24	33.59	54.82	45.63	29.7672	24.3728	36.0566	34.0328
ENSMUSG00000032373.14	Car12	protein_coding	0.448916	4.21949	0.539258	12.88	12.91	18.35	15.77	15.5849	15.3339	23.8816	18.4515
ENSMUSG00000059772.12	Slx1b	protein_coding	-0.425254	4.35482	0.539258	20.8	19.8	14.9	16.41	21.9747	24.3728	16.7015	17.7682
ENSMUSG00000073481.9	Marc2	protein_coding	0.333058	5.36533	0.539258	44.46	55.04	64.9	34.96	35.066	37.2856	46.0462	45.1038
ENSMUSG00000031698.14	Mylk3	protein_coding	-1.06942	1.64485	0.539258	2.88	2.75	1.97	0.84	3.74038	4.03524	2.65351	1.09342
ENSMUSG00000020447.5	Npc1l1	protein_coding	0.69321	2.82525	0.539258	2.67	2.52	4.48	3.79	5.29887	5.00369	9.20925	7.5173
ENSMUSG00000001175.13	Calm1	protein_coding	0.209216	8.84174	0.539258	328.63	262.91	299.61	375.35	468.95	381.572	460.775	522.384
ENSMUSG00000026384.13	Ptpn4	protein_coding	0.234164	7.09372	0.539809	63.86	33.79	42.48	71.41	129.822	120.573	148.753	145.836
ENSMUSG00000093559.1	Gm20705	sense_intronic	-1.06046	1.62294	0.539809	5.91	4.03	1.77	2.88	4.51962	3.06678	1.4048	2.18685
ENSMUSG00000016664.14	Pacsin2	protein_coding	0.340218	5.3581	0.540828	19.88	24.6	25.89	29.52	32.1049	39.7067	43.2366	47.564
ENSMUSG00000027636.11	Sla2	protein_coding	-0.898061	2.07943	0.540835	3.65	5.15	2.07	2.58	4.36378	5.97215	2.49742	3.00692
ENSMUSG00000103891.1	Gm37941	TEC	-0.273257	6.20717	0.541755	88.32	81.42	63.44	74.8	84.0027	77.1537	62.4356	70.7993
ENSMUSG00000087141.1	Plcxd2	protein_coding	0.350928	5.17885	0.541755	10.4	8.87	12.29	11.92	33.9751	29.0537	41.5197	38.9533
ENSMUSG00000091318.2	Gm5415	protein_coding	-0.357091	5.05991	0.541755	23.98	23.28	18.15	18.15	37.7155	36.64	29.5008	28.5657
ENSMUSG00000075271.4	Ttc30a1	protein_coding	1.28616	1.08505	0.541755	0.48	0.79	1.39	1.68	0.779246	1.29128	2.34133	2.73356
ENSMUSG00000035914.10	Cd276	protein_coding	0.460268	4.16993	0.541842	8.86	12.84	15.07	14.29	12.1562	17.5936	21.3842	19.545
ENSMUSG00000089940.1	Gm4117	processed_transcript	-0.562212	3.42595	0.541842	1.37	0.44	0.34	2.52	13.8706	11.1373	8.89707	8.06401
ENSMUSG00000060002.14	Chpt1	protein_coding	-0.332067	5.39356	0.541842	25.02	30.05	22.74	19.9	44.7287	48.4228	39.4905	34.5796
ENSMUSG00000041187.16	Prkd2	protein_coding	-0.697858	2.90201	0.541842	18.3	4.92	5.91	10.17	11.2211	6.61779	6.55574	4.51038
ENSMUSG00000048503.6	Tmem136	protein_coding	0.363242	5.03498	0.541842	19.45	17.82	24.98	22.23	29.6113	27.1168	39.3344	33.7595
ENSMUSG00000026924.17	Sec16a	protein_coding	-0.236991	7.20773	0.542026	44.06	50.06	38.14	42.37	145.563	173.838	129.086	141.735
ENSMUSG00000054519.8	Zfp867	protein_coding	0.493832	3.84666	0.542026	8.53	7.2	9.79	12.04	12.6238	10.653	14.9845	17.7682
ENSMUSG00000028339.17	Col15a1	protein_coding	0.644979	3.06732	0.542026	5.17	6.9	8.94	9.44	5.45472	7.10202	11.0823	8.61072
ENSMUSG00000022360.7	Atad2	protein_coding	0.470598	5.48034	0.542026	14.31	14.56	24.67	14.7	36.7804	37.447	65.5574	37.7232
ENSMUSG00000039114.15	Nrn1	protein_coding	0.233217	7.08897	0.542026	197.77	206.46	236.06	230.87	122.653	127.029	151.562	142.009
ENSMUSG00000051469.14	Zfp24	protein_coding	0.35587	5.11165	0.542026	18.61	13.65	24.08	22.52	32.5725	27.4396	38.8662	37.9965
ENSMUSG00000037965.14	Zc3h7a	protein_coding	-0.214552	7.72018	0.542026	298.37	260.39	251.23	245.06	230.657	221.777	200.574	189.436
ENSMUSG00000062209.15	Erbb4	protein_coding	0.598369	3.41435	0.542395	2.69	2.39	1.79	5.15	6.85736	9.52316	9.05316	15.5813
ENSMUSG00000029650.10	Slc46a3	protein_coding	1.19806	1.27923	0.542395	4.44	2.02	7.42	6.11	1.55849	0.968457	3.43396	2.46021
ENSMUSG00000094483.2	Purb	protein_coding	0.243189	6.86323	0.542395	29.19	26.21	30.13	34.48	111.9	100.72	119.408	132.168
ENSMUSG00000046321.8	Hs3st2	protein_coding	0.419943	4.46309	0.542395	26.17	24.74	27.36	36.63	18.546	18.5621	21.2281	28.2924
ENSMUSG00000048668.15	Rhno1	protein_coding	0.45946	4.09112	0.542395	21.33	24.21	26.68	31.64	12.7796	15.3339	17.9502	20.6384
ENSMUSG00000045664.4	Cdc42ep2	protein_coding	1.28349	1.08459	0.542395	1.39	2.33	3.78	5.18	0.779246	1.29128	2.18525	2.87024
ENSMUSG00000029186.12	Pi4k2b	protein_coding	0.877087	2.2366	0.542395	2.4	3.04	11.9	6.04	3.11698	3.06678	7.80445	3.69031
ENSMUSG00000056148.8	Rdh9	protein_coding	1.1089	1.50851	0.542395	1.67	1.92	4.04	3.08	1.24679	1.93691	4.05831	2.87024
ENSMUSG00000090160.1	4930480K15Rik	processed_transcript	-0.338128	5.48444	0.54249	62.8	47.99	46.51	39.76	56.4174	42.9349	43.2366	35.5363
ENSMUSG00000029547.10	Ints1	protein_coding	-0.260344	6.61562	0.54249	119.9	144.72	109.03	104.97	93.0419	120.25	88.0342	89.9342
ENSMUSG00000103482.1	Gm37999	TEC	-0.3864	4.76343	0.54249	47.11	38.82	29.47	35.22	33.5076	27.4396	21.6964	24.8754
ENSMUSG00000108557.1	Gm44835	TEC	1.35482	0.922517	0.542543	0.57	0.71	1.65	1.6	0.779246	0.968457	2.34133	2.18685
ENSMUSG00000108738.1	Gm44777	antisense	0.438417	4.23743	0.543503	18.85	12.99	40.01	32.05	14.494	16.948	20.1355	22.4152
ENSMUSG00000030720.16	Cln3	protein_coding	-0.444013	4.17645	0.543503	49.97	62.87	41.5	39.92	19.0136	22.1131	15.6089	14.6246
ENSMUSG00000064330.9	Pde6h	protein_coding	1.22589	1.94321	0.544098	0.61	2.13	1.87	4.33	0.779246	3.3896	2.65351	6.97058
ENSMUSG00000038205.12	Prkab2	protein_coding	-0.245487	7.01334	0.544098	65.96	58.84	45.39	58.31	147.745	132.033	105.36	130.391
ENSMUSG00000005102.13	Eif2ak4	protein_coding	0.33652	5.35641	0.544098	19.38	18.5	21.61	27.53	37.7155	34.0574	41.0514	49.4775
ENSMUSG00000025867.8	Cplx2	protein_coding	0.258627	6.70466	0.544986	47.73	37.99	45.82	55.25	105.354	83.9329	104.58	121.78
ENSMUSG00000030774.13	Pak1	protein_coding	0.275	7.46396	0.544986	163.74	132.42	160.82	216.92	177.512	141.395	167.327	218.275
ENSMUSG00000022841.14	Ap2m1	protein_coding	0.264852	6.26941	0.545505	167.99	183.85	188.6	184.16	71.0672	68.4376	86.9416	80.7768
ENSMUSG00000015377.9	Dennd6b	protein_coding	-0.228733	7.33627	0.545505	77.95	91.61	69.25	73.2	160.057	188.203	147.036	150.073
ENSMUSG00000039057.10	Myo16	protein_coding	-0.31103	5.63962	0.545505	18.51	20.56	14.91	14.8	50.651	59.2373	43.5488	44.9671
ENSMUSG00000002265.16	Peg3	protein_coding	0.163202	10.9334	0.545505	582.08	565.59	627.52	660.67	1872.53	1816.99	2045.55	2085.84
ENSMUSG00000108701.1	Gm44616	TEC	-0.575499	3.31966	0.547656	18.72	15.96	11.63	11.23	12.6238	10.653	8.11663	7.5173
ENSMUSG00000063480.7	Nhp2l1	protein_coding	0.52983	3.62901	0.548715	24.25	20.9	25.77	37.97	10.7536	8.87752	12.0189	16.2647
ENSMUSG00000103088.1	Pcdhgb6	protein_coding	0.489059	3.81479	0.548715	5.69	5.25	7.33	7.73	11.8445	10.9758	15.9211	16.128
ENSMUSG00000014592.19	Camta1	protein_coding	0.206609	8.11763	0.548715	153.63	141.37	158.78	171.86	274.606	240.5	295.008	299.462
ENSMUSG00000039031.15	Arhgap18	protein_coding	0.573782	3.33982	0.548715	7.23	5.01	6.48	9.01	8.26	7.42484	10.614	12.7111
ENSMUSG00000022490.6	Ppp1r1a	protein_coding	-0.448305	4.13018	0.548715	39.23	47.1	31.45	30.64	18.2343	21.6289	15.1406	14.0778
ENSMUSG00000092470.1	Gm20518	protein_coding	-0.497304	3.78082	0.548715	8.64	10.27	5.86	7.32	14.494	17.1094	10.1458	12.1644
ENSMUSG00000103975.1	Gm37676	TEC	1.35375	0.922633	0.548715	7.28	14.79	25.34	26.01	0.623396	1.12987	2.34133	2.18685
ENSMUSG00000046876.15	Atxn1	protein_coding	0.21385	7.71789	0.548794	38.71	40.39	42.49	47.94	190.136	199.179	215.871	235.496
ENSMUSG00000040435.12	Ppp1r15a	protein_coding	1.05839	1.60091	0.549774	1.46	4.16	3.39	10.99	1.40264	2.09832	4.05831	3.28027
ENSMUSG00000072294.4	Klf12	protein_coding	0.563364	3.37409	0.549774	11.68	10.4	15.82	16.31	8.5717	7.58625	12.0189	11.891
ENSMUSG00000007659.18	Bcl2l1	protein_coding	-0.61997	3.08726	0.549774	16.48	13.67	7.05	6.95	10.1302	9.84598	6.71183	6.28719
ENSMUSG00000035171.9	1110059E24Rik	protein_coding	0.822129	2.27677	0.549774	8.27	6.98	13.21	9.61	3.58453	2.90537	5.77529	5.74048
ENSMUSG00000032295.15	Man2c1	protein_coding	-0.262388	6.30452	0.549774	266.31	252.21	196.85	226.9	86.808	85.0628	67.5865	75.583
ENSMUSG00000024782.7	Ak3	protein_coding	0.332745	5.31296	0.549774	43.62	45.32	51.84	62.01	36.0011	33.7346	42.144	45.6505
ENSMUSG00000022253.14	Nadk2	protein_coding	0.59466	3.29035	0.550634	18.67	11.75	23.48	24.44	8.72755	6.29497	13.1115	9.70415
ENSMUSG00000034317.14	Trim59	protein_coding	1.12474	1.45053	0.551171	0.99	1.42	3.25	1.97	1.24679	1.7755	4.2144	2.46021
ENSMUSG00000109963.1	RP23-135D17.1	TEC	0.83043	2.25259	0.551171	3.41	3.93	5.57	7.29	2.96113	3.3896	4.99485	6.28719
ENSMUSG00000041324.13	Inhba	protein_coding	0.489922	3.89985	0.551171	20.8	20.64	33.96	24.38	12.0004	12.2671	20.2916	13.9412
ENSMUSG00000041986.15	Elmod1	protein_coding	0.262586	6.38631	0.551554	77.79	73.54	79.83	98.36	79.1713	72.3114	82.8832	98.6816
ENSMUSG00000029246.14	Ppat	protein_coding	0.419593	4.33527	0.552128	9.87	9.48	12.35	14.13	17.2993	16.6252	21.8525	23.5086
ENSMUSG00000036707.16	Cab39	protein_coding	0.294329	5.80085	0.552128	32.96	30.51	36.92	40.2	51.8978	47.6158	59.0016	63.0086
ENSMUSG00000028969.10	Cdk5	protein_coding	-0.313927	5.60303	0.552128	58.12	71.22	49.36	52.92	48.3132	58.9145	42.4562	43.737
ENSMUSG00000104284.1	Gm10862	sense_intronic	-0.248069	6.59378	0.552128	75.97	68.28	60.97	58.58	110.185	98.944	91.4681	84.7404
ENSMUSG00000032238.17	Rora	protein_coding	0.24899	6.5867	0.552128	34.56	26.03	39.72	30.9	93.8212	81.189	103.331	104.695
ENSMUSG00000061882.12	Ccdc62	protein_coding	-0.465863	3.98367	0.552128	16.74	10.39	10.82	10.31	19.7928	16.3024	13.7358	12.4377
ENSMUSG00000103748.1	Gm38243	TEC	-0.277866	6.1053	0.552128	136.15	117.32	107.14	98.43	81.0415	69.2447	66.0256	58.0882
ENSMUSG00000046404.5	Yod1	protein_coding	0.29566	5.76126	0.552208	16.91	17.84	20.67	21.33	47.0664	49.7141	59.4699	59.3183
ENSMUSG00000078622.8	Ccdc47	protein_coding	0.242601	6.79613	0.552329	71.03	77.96	68.93	89.56	96.9381	106.046	127.525	112.759
ENSMUSG00000107884.1	Gm44144	TEC	-0.509792	3.64752	0.55432	19.29	17.6	12.32	13.16	15.1174	13.7198	9.98969	10.2509
ENSMUSG00000101860.1	Fam188b2-ps	transcribed_unprocessed_pseudogene	-1.18411	1.21582	0.55432	3.61	3.11	1.96	1.09	2.96113	2.74396	1.56089	0.956747
ENSMUSG00000030603.16	Psmc4	protein_coding	-0.299379	5.80823	0.555618	183.66	234.11	175.5	166.55	54.8589	68.2762	51.8215	48.2474
ENSMUSG00000017493.12	Igfbp4	protein_coding	0.509791	3.73878	0.55602	6.03	6.72	7.18	10.67	10.1302	11.2987	12.4871	17.9048
ENSMUSG00000029392.12	Rilpl1	protein_coding	-0.439704	4.41459	0.556358	26.49	26.18	13.9	24.28	24.4683	24.05	13.2676	22.2785
ENSMUSG00000030706.17	Mrpl48	protein_coding	-0.354683	5.13876	0.556358	50.78	36.37	34.33	33.74	44.8845	33.5732	31.0617	30.3425
ENSMUSG00000026527.13	Rgs7	protein_coding	-0.23358	7.33607	0.556358	151.65	128.5	125.64	112.08	191.85	156.729	158.274	138.455
ENSMUSG00000016541.9	Atxn10	protein_coding	0.318974	5.4578	0.556358	36.69	40.53	46.75	48	36.9362	40.6752	48.6998	48.1107
ENSMUSG00000029528.17	Pxn	protein_coding	-0.339082	5.21645	0.556358	27.67	28.85	22.32	21.52	40.2091	42.2893	34.8078	30.4792
ENSMUSG00000032589.14	Bsn	protein_coding	-0.194011	8.64083	0.556358	89.38	83.21	67.47	75.21	435.442	415.952	349.483	394.59
ENSMUSG00000046668.8	Cxxc5	protein_coding	0.465168	3.97692	0.556358	13.87	13.89	16.66	21.06	12.9355	12.9128	16.0772	19.545
ENSMUSG00000021395.10	Spin1	protein_coding	0.267418	6.14985	0.55646	33.3	31.77	38.07	39.05	65.6125	62.6269	77.5762	76.8131
ENSMUSG00000085028.2	Slc2a4rg-ps	unitary_pseudogene	-0.354731	5.06249	0.557328	32.12	26.46	21.37	23.74	40.8325	33.5732	28.096	30.0692
ENSMUSG00000039982.7	Dtx4	protein_coding	-0.284159	5.93434	0.558062	26.7	24.53	19.1	22.34	69.6646	64.0796	51.5094	58.2249
ENSMUSG00000027878.11	Notch2	protein_coding	-0.731011	2.63991	0.558062	1.66	1.39	0.65	1.15	8.10415	6.7792	3.27787	5.6038
ENSMUSG00000104116.1	Gm37296	TEC	0.406738	4.42426	0.55891	14.39	14.8	19.27	18.83	17.9226	18.4007	24.8181	23.372
ENSMUSG00000070000.13	Fcho1	protein_coding	-0.252021	6.54381	0.560481	79.43	98.74	71.62	78.08	91.7951	110.565	82.8832	86.9273
ENSMUSG00000013787.15	Ehmt2	protein_coding	-0.252888	6.54477	0.561269	129.88	159.69	121.98	120.36	91.951	110.565	88.8146	81.1868
ENSMUSG00000029168.14	Dpysl5	protein_coding	-0.39952	4.48227	0.562553	22.41	17.45	9.72	11.54	24.9359	25.3413	18.1063	19.955
ENSMUSG00000020536.12	Llgl1	protein_coding	-0.372547	4.87733	0.562824	17.61	23.1	16.38	14.7	28.3645	37.447	26.2229	24.6021
ENSMUSG00000055733.6	Nap1l3	protein_coding	0.413869	4.42139	0.562824	16.17	13.83	17.16	22.21	19.4811	16.6252	21.3842	26.6522
ENSMUSG00000025498.15	Irf7	protein_coding	-0.9961	1.69499	0.562824	3.4	4.18	1.73	1.37	4.20793	3.71242	2.34133	1.64014
ENSMUSG00000104204.1	Gm37397	TEC	-1.06544	1.59106	0.563719	3.05	3.06	2.18	0.75	3.74038	3.71242	2.65351	0.956747
ENSMUSG00000054226.13	Tprkb	protein_coding	0.420928	4.49637	0.563719	22.98	35.08	37.56	52.05	15.5849	22.4359	22.1646	28.5657
ENSMUSG00000103214.1	Gm38286	TEC	-0.266088	6.31309	0.563719	68.28	61.6	57.74	48.55	91.0159	81.996	79.6054	64.5121
ENSMUSG00000053263.3	Gm12592	processed_transcript	-0.721401	2.59872	0.563719	5.27	6.12	3.29	3.47	6.70151	7.74766	4.37049	4.3737
ENSMUSG00000099931.1	Gm29358	sense_intronic	-0.767925	2.50608	0.563719	4.88	6.38	2.83	3.03	4.83132	8.87752	4.05831	3.96367
ENSMUSG00000034863.7	Ano8	protein_coding	0.565979	3.33409	0.563719	4.55	5.01	7.53	6.42	7.48076	8.23188	12.7993	10.5242
ENSMUSG00000058446.14	Znrf2	protein_coding	0.360345	4.93117	0.563719	9.88	11.29	11.32	13.7	26.3385	26.4712	31.2178	36.4931
ENSMUSG00000041000.8	Trim62	protein_coding	-0.634791	2.99192	0.563719	5.47	6.5	3.12	4.12	8.72755	10.0074	5.30702	6.69723
ENSMUSG00000044216.6	Kcnj4	protein_coding	0.854217	2.23266	0.563719	2.14	5.01	6.56	6.13	1.87019	4.35806	5.93138	5.33045
ENSMUSG00000033083.16	Tbc1d4	protein_coding	0.866983	2.13238	0.563719	2.15	1.39	2.61	4.31	3.42868	2.25973	4.37049	6.01384
ENSMUSG00000025188.15	Hps1	protein_coding	-0.265479	6.17865	0.563719	40.73	46.02	35.41	37.65	74.34	83.2873	66.3378	64.7854
ENSMUSG00000038242.12	Aox4	protein_coding	-0.673841	2.78638	0.563719	5.87	6.48	4.47	3.98	8.10415	8.23188	5.46311	4.78373
ENSMUSG00000062270.13	Morf4l1	protein_coding	0.255905	6.42245	0.563719	87.98	75.91	81.62	98.31	82.4442	73.2799	86.4733	99.365
ENSMUSG00000106190.1	Gm20768	processed_pseudogene	-0.696486	2.73879	0.563719	6.62	9.9	5.31	4.7	6.38981	9.52316	5.30702	4.51038
ENSMUSG00000045776.2	Lrtm1	protein_coding	-0.241772	6.93145	0.563719	35.83	42.8	34.66	30.78	120.16	143.816	120.189	103.192
ENSMUSG00000022554.6	Hgh1	protein_coding	-0.668327	2.84239	0.563719	9.35	12.43	7.32	6.15	7.32491	9.68457	5.93138	4.78373
ENSMUSG00000045795.10	Whamm	protein_coding	0.371333	4.7542	0.563719	23.96	21.41	29.54	31.84	23.8449	22.5973	30.5934	29.5225
ENSMUSG00000047879.16	Usp14	protein_coding	0.257075	6.30285	0.563719	153.23	151.81	199.18	209.8	70.7555	72.4729	88.9707	82.2802
ENSMUSG00000028886.15	Eya3	protein_coding	0.357236	4.92099	0.563719	23.57	15.14	22.85	22.92	25.7151	26.794	32.9348	34.3062
ENSMUSG00000022516.9	Nudt16l1	protein_coding	-0.482166	3.94373	0.563719	31.01	47.7	23.99	31.19	14.0264	21.3061	11.2384	13.9412
ENSMUSG00000032826.16	Ank2	protein_coding	-0.163019	10.6279	0.563719	1233.24	1167.39	1066.51	1036.28	1695.17	1647.67	1525.77	1460
ENSMUSG00000024713.15	Pcsk5	protein_coding	0.364384	4.98178	0.563719	9.23	11.64	11.64	14.79	24.1566	30.5064	31.53	38.6799
ENSMUSG00000044393.15	Dsg2	protein_coding	0.868869	2.19743	0.563719	2.7	0.68	2.83	1.82	4.20793	1.7755	6.39965	4.64706
ENSMUSG00000051726.6	Kcnf1	protein_coding	-0.324794	5.41039	0.563719	21.91	22	14.95	19.57	46.9106	47.1316	33.0909	41.8235
ENSMUSG00000053964.17	Lgals4	protein_coding	-1.15608	1.26004	0.563719	8.65	15.66	2.22	4.23	3.42868	2.42114	0.936534	1.64014
ENSMUSG00000108950.1	9130015G15Rik	antisense	0.996324	1.73387	0.563719	2.91	2.38	3.82	6.6	2.18189	1.7755	2.96569	4.92041
ENSMUSG00000043671.14	Dpy19l3	protein_coding	-0.297185	5.88054	0.563719	26.66	44.84	26.63	33.6	64.8332	64.5638	44.4854	60.5484
ENSMUSG00000033088.18	Triobp	protein_coding	0.74816	2.53224	0.563719	2.59	8.64	4.61	6.15	3.42868	4.68087	5.93138	7.65397
ENSMUSG00000013275.9	Slc41a1	protein_coding	-0.434819	4.41187	0.563719	11.75	11.31	6.12	10.64	24.6242	23.7272	13.2676	22.2785
ENSMUSG00000033862.6	Cdk10	protein_coding	-0.319308	5.72434	0.563719	75.99	109.95	68.02	78.3	48.0015	68.9218	44.4854	49.0674
ENSMUSG00000041741.10	Pde3a	protein_coding	1.3234	1.00552	0.563719	0.27	0.06	0.39	0.43	1.55849	0.322819	2.34133	2.46021
ENSMUSG00000037754.13	Ppp1r16b	protein_coding	0.241045	6.62061	0.563719	33.9	36.89	40.77	42.16	86.808	92.9719	107.233	105.242
ENSMUSG00000028532.14	Cachd1	protein_coding	0.717704	2.64101	0.563719	1.56	2	2.5	3.23	3.89623	5.00369	6.39965	8.20069
ENSMUSG00000036826.14	Igflr1	protein_coding	-0.664513	3.01537	0.563719	24.67	22.24	8.79	19.98	10.1302	9.03893	3.74614	8.20069
ENSMUSG00000067597.5	Dgat2l6	protein_coding	-0.891416	2.01479	0.564793	2.9	2.51	1.59	1.03	4.83132	5.00369	3.27787	2.05017
ENSMUSG00000038486.9	Sv2a	protein_coding	0.235472	7.00152	0.566132	82.21	74.9	78.39	93.47	108.939	125.899	128.617	147.612
ENSMUSG00000036959.15	Bcorl1	protein_coding	0.38887	4.56075	0.566132	9.76	7.44	10.46	11.42	20.8838	19.3691	26.0669	26.6522
ENSMUSG00000024939.6	Fam89b	protein_coding	-0.856362	2.09265	0.566132	11.52	13.86	6.51	6.8	4.67547	5.64933	2.8096	2.87024
ENSMUSG00000109231.1	RP23-323L3.1	TEC	0.801422	2.32434	0.56767	6.06	5.01	11.24	7.82	3.74038	3.06678	7.18009	4.78373
ENSMUSG00000037905.13	Bri3bp	protein_coding	0.325104	5.47786	0.568423	13.27	16.87	13.67	19.16	39.1181	39.3839	41.6758	56.4481
ENSMUSG00000022661.14	Cd200	protein_coding	0.372247	4.78277	0.570381	42.48	33.42	35.34	41.49	25.871	21.4675	28.7204	32.5294
ENSMUSG00000038000.9	Acd	protein_coding	-0.423257	4.21636	0.570381	41.1	38.97	28.31	30.38	21.663	20.3376	15.4528	15.8547
ENSMUSG00000108752.1	Gm45191	TEC	-0.207208	7.86428	0.570381	107.59	95.72	81.93	91.56	263.853	235.012	207.754	224.289
ENSMUSG00000047565.4	Acot10	protein_coding	-0.695005	2.84347	0.570381	18.32	11.26	6.25	11.68	10.5977	6.45638	3.74614	6.69723
ENSMUSG00000014599.10	Csf1	protein_coding	-0.667067	2.83141	0.570381	4.33	5.99	2.49	4.38	7.32491	9.52316	4.52658	6.01384
ENSMUSG00000054237.5	Fra10ac1	protein_coding	0.547055	3.46743	0.570381	20.23	13.59	25.99	22.74	10.4419	6.94061	13.8919	11.6176
ENSMUSG00000097722.1	Gm26841	lincRNA	1.07674	1.4876	0.570381	2.8	1.59	4.86	4.56	2.02604	1.12987	3.59005	3.1436
ENSMUSG00000075538.2	Gm10855	sense_intronic	-0.211216	7.61756	0.571649	193.49	203.25	173.96	163.04	205.565	215.32	191.209	172.488
ENSMUSG00000000168.9	Dlat	protein_coding	0.290431	5.77333	0.571649	40.23	30.93	43.24	37.49	51.2744	46.4859	62.1234	57.5415
ENSMUSG00000022174.8	Dad1	protein_coding	0.535005	3.46553	0.572383	9.45	13.37	17.38	19.49	7.79246	9.68457	12.1749	13.1211
ENSMUSG00000024049.14	Myom1	protein_coding	-0.942491	2.01756	0.572383	1.89	2.29	1.64	0.52	4.51962	5.48792	4.05831	1.2301
ENSMUSG00000036964.14	Trim17	protein_coding	0.458143	4.07361	0.57419	10.68	10.48	10.91	17.34	14.1823	13.5584	15.1406	22.8252
ENSMUSG00000018433.14	Nol11	protein_coding	0.35769	5.066	0.57419	43.62	25.3	39.33	38.17	32.4166	25.6641	41.8318	32.8027
ENSMUSG00000049583.15	Grm5	protein_coding	-0.193441	8.34065	0.57419	184.1	170.93	145.24	172.76	346.297	344.932	289.857	314.496
ENSMUSG00000021794.15	Glud1	protein_coding	0.271706	6.0119	0.574244	43.12	46.44	60.68	59.92	55.6381	60.69	70.8644	69.5692
ENSMUSG00000032526.10	Deb1	protein_coding	0.905192	1.99252	0.577833	35.41	20.65	54.99	48.64	3.27283	1.7755	5.30702	4.23702
ENSMUSG00000024515.13	Smad4	protein_coding	0.398001	4.44877	0.577833	14.53	11.79	17.3	17.13	19.7928	17.2708	24.9742	23.9187
ENSMUSG00000017707.9	Serinc3	protein_coding	0.248044	6.48515	0.579787	54.11	47.24	55.58	62.96	87.1197	76.0239	92.5608	101.142
ENSMUSG00000006301.17	Tmbim1	protein_coding	0.281169	5.86172	0.580212	17.7	18.34	20.74	22.01	51.1185	53.2651	61.0308	65.7422
ENSMUSG00000046417.14	Lrrc75a	protein_coding	0.670904	2.81158	0.581119	6.08	6.94	11.76	8.65	4.83132	5.48792	9.67752	6.83391
ENSMUSG00000022763.16	Aifm3	protein_coding	0.260141	6.17724	0.581119	79.21	74.98	93.38	87.05	67.7944	63.2725	78.8249	78.1799
ENSMUSG00000038521.17	C1s1	protein_coding	-0.803352	2.28377	0.581218	17.6	11.44	4.42	8.54	7.32491	4.35806	3.12178	3.55363
ENSMUSG00000024012.17	Mtch1	protein_coding	-0.31521	5.555	0.581218	75.23	73.44	58.06	71.94	51.7419	51.9739	35.4322	47.7007
ENSMUSG00000044835.15	Ankrd45	protein_coding	-0.301869	5.61155	0.581416	35.29	30.8	24.89	27.9	57.3525	50.0369	41.8318	45.2405
ENSMUSG00000092260.7	Zfp963	protein_coding	-0.45831	3.90516	0.581416	17.98	18.22	13.05	12.87	16.9876	17.1094	12.7993	12.0277
ENSMUSG00000099481.6	Xndc1	protein_coding	-0.364341	4.82276	0.581663	42.96	44.76	36.06	33.04	30.5464	32.6047	27.0034	22.1419
ENSMUSG00000038623.9	Tm6sf1	protein_coding	-0.319694	5.45413	0.581663	46.95	44.54	34.96	41.43	51.8978	44.8718	34.3396	43.0536
ENSMUSG00000055320.17	Tead1	protein_coding	0.371951	4.69639	0.581663	6.77	9.29	9.19	13.2	21.0396	23.5658	28.8765	28.8391
ENSMUSG00000028556.15	Dock7	protein_coding	-0.206345	7.732	0.585043	171.25	158.54	163.54	141.93	228.163	226.78	207.91	186.566
ENSMUSG00000042535.8	Gtpbp1	protein_coding	0.447615	4.10377	0.585043	11.53	7.78	12.39	13.58	16.9876	11.4601	18.8868	19.955
ENSMUSG00000009741.14	Ubp1	protein_coding	-0.200422	7.97666	0.585043	152.91	167.29	137.95	136.5	257.151	281.014	239.597	228.799
ENSMUSG00000041718.15	Alg13	protein_coding	-0.351128	4.91472	0.585043	31.67	30.73	25.98	23.24	34.2868	32.7661	25.7547	26.7889
ENSMUSG00000014232.14	Cluap1	protein_coding	-0.397598	4.48706	0.585043	45.55	42.56	33.37	25.44	25.5593	24.8571	21.8525	16.5381
ENSMUSG00000057230.13	Aak1	protein_coding	-0.16826	10.3412	0.585043	562.94	559.56	455.51	503.05	1442.07	1302.9	1158.96	1283.68
ENSMUSG00000004328.15	Hif3a	protein_coding	-0.532536	3.55794	0.585043	4.71	4.64	3.99	2.39	13.7147	13.5584	12.0189	6.97058
ENSMUSG00000109090.1	Gm45088	TEC	-0.444766	4.07059	0.585043	42.04	31.74	27.01	26.34	21.8189	16.3024	14.5163	13.5311
ENSMUSG00000081817.1	Gm13590	processed_pseudogene	0.828526	2.2093	0.585043	6.44	3.76	9.96	7.97	3.89623	2.25973	6.24356	4.78373
ENSMUSG00000108808.1	Gm45204	TEC	0.343019	5.05525	0.585043	61.95	56.27	68.77	78.73	30.5464	27.4396	35.12	38.4065
ENSMUSG00000044641.7	Pard6b	protein_coding	0.644583	2.9028	0.585793	3.7	3.84	4.81	6.79	5.45472	5.64933	7.33618	9.9775
ENSMUSG00000032114.8	Slc37a4	protein_coding	-0.444136	4.08449	0.585793	22.75	23.09	18.97	14.19	19.1694	19.3691	16.5454	11.891
ENSMUSG00000102776.1	Gm38162	TEC	-0.315278	5.45828	0.586376	25.95	21.34	19.42	17.96	53.1445	43.742	41.2075	36.7664
ENSMUSG00000062861.8	Zfp28	protein_coding	-0.398578	4.50679	0.586569	12.12	16.05	11.7	10.1	22.2864	28.8923	21.3842	17.4948
ENSMUSG00000106631.1	Gm42669	protein_coding	-0.321913	5.29714	0.586569	30.56	34.18	25.36	25.21	40.9883	45.8403	35.4322	34.0328
ENSMUSG00000033307.6	Mif	protein_coding	0.780905	2.3196	0.586569	29.81	34.42	44.37	62.89	3.27283	3.55101	5.15094	6.56055
ENSMUSG00000097799.1	Gm26899	lincRNA	-0.334995	5.30112	0.586569	25.45	35.3	23.65	23.71	36.6245	50.844	35.2761	34.0328
ENSMUSG00000057762.4	Gm6169	protein_coding	0.988395	1.67094	0.587447	4.47	6.32	11.22	10.29	1.55849	2.25973	4.05831	3.55363
ENSMUSG00000062590.13	Armc9	protein_coding	-0.265611	6.14391	0.587515	72.27	88.9	56.32	47.92	71.3789	82.4802	68.2109	59.865
ENSMUSG00000028222.2	Calb1	protein_coding	-0.327001	5.26555	0.587515	42.41	45.49	29	35.98	40.3649	44.7104	31.0617	36.6297
ENSMUSG00000103209.1	Gm37331	TEC	-0.308554	5.54828	0.587881	37.62	32.81	30.03	25.96	55.0147	47.9386	45.4219	37.8598
ENSMUSG00000006906.10	Stambp	protein_coding	-0.324877	5.23263	0.588133	31.72	24.33	14.62	23.61	42.8585	40.191	33.0909	33.2128
ENSMUSG00000094628.7	Gm3252	protein_coding	1.16831	1.18559	0.588133	1.27	1.88	3.49	3.3	0.935095	1.45269	2.8096	2.59688
ENSMUSG00000032018.13	Sc5d	protein_coding	0.376486	4.77413	0.588133	31.65	23.7	35	30.23	27.1177	19.8534	33.403	27.7457
ENSMUSG00000098134.1	Rnf113a2	protein_coding	0.595792	3.2167	0.588133	18.14	9.98	19.62	22.34	9.1951	5.00369	10.3019	11.2076
ENSMUSG00000039145.16	Camk1d	protein_coding	0.234501	6.69347	0.588133	35.31	44.64	41.09	38.37	97.2498	92.3262	106.921	116.04
ENSMUSG00000038260.10	Trpm4	protein_coding	-0.304682	5.54757	0.588292	86.34	91.28	72.5	67.45	49.56	53.2651	44.7975	38.5432
ENSMUSG00000060240.12	Cend1	protein_coding	0.318868	5.321	0.590001	66.61	60.57	77.77	80	37.0921	33.4118	44.9536	43.0536
ENSMUSG00000095253.4	Zfp799	protein_coding	0.260978	6.28313	0.590001	46.64	32.86	42.93	40.47	78.8596	62.1427	87.2537	81.8702
ENSMUSG00000007783.9	Cpt1c	protein_coding	-0.259773	6.47697	0.590001	69.54	94.32	67.46	67.12	82.2883	111.373	82.5711	79.1366
ENSMUSG00000044033.16	Ccdc141	protein_coding	-0.697212	2.63631	0.590001	1.69	2.92	2.51	2.16	7.01321	7.74766	5.30702	3.82699
ENSMUSG00000026833.18	Olfm1	protein_coding	0.207627	7.69098	0.590001	215.86	209.44	227.3	267.65	195.746	187.235	206.037	236.043
ENSMUSG00000087530.2	Gm15533	antisense	-0.859101	2.02646	0.590001	3.76	3.21	1.91	1.85	5.29887	4.51947	2.8096	2.59688
ENSMUSG00000105613.1	Gm43684	TEC	0.466199	3.86861	0.590001	3.8	4.19	6	4.88	11.377	12.5899	18.5746	14.6246
ENSMUSG00000020495.13	Smg8	protein_coding	0.539795	3.47985	0.590001	7.19	5.48	7.07	11.07	9.97434	7.58625	10.1458	15.3079
ENSMUSG00000070354.13	Gm21975	protein_coding	-0.593829	3.12935	0.590001	6.88	4.94	3.55	4.24	11.8445	8.5547	6.24356	7.24394
ENSMUSG00000019359.14	Gdpd2	protein_coding	-0.727334	2.67239	0.590001	6.77	11.82	11.19	4.65	4.83132	10.4916	5.15094	4.10034
ENSMUSG00000003072.15	Atp5d	protein_coding	0.424959	4.1395	0.590001	53.44	51.09	64.09	70.18	15.1174	14.3654	19.355	20.2284
ENSMUSG00000039474.13	Wfs1	protein_coding	-0.393633	4.42457	0.590001	15.72	15.81	12.44	10.91	24.6242	23.5658	19.5111	17.2214
ENSMUSG00000020255.8	D10Wsu102e	protein_coding	-0.169249	9.67635	0.590001	14.9	14.43	12.53	13.16	877.898	853.856	763.431	776.605
ENSMUSG00000047187.9	Rab2a	protein_coding	0.304963	5.62287	0.590001	57	44.15	57.43	65.65	49.4042	38.0926	51.5094	56.5847
ENSMUSG00000090264.1	Eif4ebp3	protein_coding	-0.722802	2.53362	0.590001	39.95	29.65	21.58	19.69	7.9483	5.81074	4.52658	3.82699
ENSMUSG00000024235.10	Map3k8	protein_coding	0.783824	2.35057	0.590001	4.87	4.35	6.1	9.88	4.36378	2.58255	4.99485	6.97058
ENSMUSG00000025277.13	Abhd6	protein_coding	-0.418809	4.34146	0.590166	29.77	31.1	16.77	25.41	24.1566	21.6289	13.5797	20.5017
ENSMUSG00000006235.5	Epor	protein_coding	-0.858622	2.02636	0.590698	7.57	6.08	3.77	3.63	5.45472	4.35806	2.8096	2.59688
ENSMUSG00000059895.12	Ptp4a3	protein_coding	0.380522	4.57985	0.591025	16.35	17.54	19.51	23.17	19.4811	21.4675	24.6621	28.5657
ENSMUSG00000015759.10	Cnih1	protein_coding	0.55033	3.54853	0.591025	17.97	13.9	15.54	30.17	10.4419	7.90906	9.52143	17.2214
ENSMUSG00000031732.12	Phlpp2	protein_coding	-0.24357	6.42393	0.591025	40.86	45.44	37.99	36.31	89.7691	95.8772	76.6397	80.0934
ENSMUSG00000005763.15	Cd247	protein_coding	-0.762108	2.39098	0.591427	11.03	9.74	3.79	10.17	6.54566	5.97215	2.65351	4.64706
ENSMUSG00000103255.1	Pcdhac1	protein_coding	-0.497945	3.59738	0.591496	5.93	5.39	3.62	4.28	14.494	13.2356	9.20925	10.3875
ENSMUSG00000035206.9	Sppl2b	protein_coding	-0.374456	5.12772	0.59229	25.33	39.16	21.3	27.58	30.8581	47.6158	26.8473	33.4861
ENSMUSG00000027827.16	Kcnab1	protein_coding	0.347393	4.99353	0.59229	21.79	17.6	22.97	27.11	29.923	25.5027	32.4665	37.9965
ENSMUSG00000085438.1	1700020I14Rik	lincRNA	0.211504	7.64101	0.59229	53.41	44.8	50.33	62.68	197.617	171.74	199.013	228.526
ENSMUSG00000045038.14	Prkce	protein_coding	0.231604	6.76065	0.59229	71.93	99.23	122.95	106.86	93.8212	105.078	114.257	119.183
ENSMUSG00000027111.15	Itga6	protein_coding	0.425114	4.15553	0.59229	21.15	17	15.66	28.98	14.9615	14.8497	17.9502	22.0052
ENSMUSG00000036086.16	Zranb3	protein_coding	0.472408	3.82617	0.59229	5.75	8	9.8	9.41	9.97434	13.2356	17.482	14.7612
ENSMUSG00000108260.1	Gm3793	TEC	-0.798982	2.24892	0.59229	42.24	27.36	16.28	23.01	7.01321	4.35806	2.8096	3.69031
ENSMUSG00000022973.17	Synj1	protein_coding	-0.182212	8.68915	0.59229	228.83	214.63	187.91	228.98	445.728	431.286	377.891	395
ENSMUSG00000037805.14	Rpl10a	protein_coding	-0.327172	5.3601	0.59229	107.66	133.35	111.05	100.72	40.2091	50.6826	40.5831	31.9827
ENSMUSG00000022791.16	Tnk2	protein_coding	-0.286805	5.78937	0.59229	39.39	48.36	38.55	39.04	54.703	66.3393	51.8215	47.4273
ENSMUSG00000024082.4	Ndufaf7	protein_coding	-0.310131	5.38335	0.59229	47.17	49.89	38.18	38.82	44.7287	47.1316	37.4614	36.6297
ENSMUSG00000032936.13	Camkv	protein_coding	-0.235941	8.09159	0.59229	197.75	264.22	178.07	211.87	252.164	337.507	234.133	266.249
ENSMUSG00000049690.15	Nckap5	protein_coding	-0.487119	3.68994	0.59229	6.26	6.35	3.32	5.75	13.2472	16.3024	9.52143	11.481
ENSMUSG00000024431.14	Nr3c1	protein_coding	0.234936	6.56211	0.59229	46.12	45.94	44.79	52.12	87.1197	85.8698	101.77	101.825
ENSMUSG00000029422.14	Rsrc2	protein_coding	0.205734	7.59361	0.59229	202.41	203.43	223.61	215.63	176.733	181.424	215.403	197.773
ENSMUSG00000029505.17	Ep400	protein_coding	-0.203915	7.62394	0.59229	74.07	79.24	61.32	77.13	206.656	215.159	178.878	187.249
ENSMUSG00000021967.3	Mrpl57	protein_coding	0.515004	3.52704	0.59229	8.47	10.84	14.5	12.63	8.10415	10.3302	14.3602	12.0277
ENSMUSG00000103037.1	Pcdhgb1	protein_coding	0.36078	4.94326	0.59229	17.55	15.52	17.16	24.71	28.3645	24.8571	28.4082	39.7733
ENSMUSG00000040473.15	Cfap69	protein_coding	-0.230368	6.75956	0.59229	84.4	70.65	64.6	66.77	122.809	110.565	98.336	100.595
ENSMUSG00000046215.3	Rprml	protein_coding	0.781279	2.34661	0.59229	8.08	13.54	21.11	15.25	2.64943	4.35806	7.18009	4.92041
ENSMUSG00000087312.1	Gm13833	lincRNA	-1.07512	1.35091	0.59229	14.05	19.53	7.97	7.47	2.64943	3.55101	1.56089	1.36678
ENSMUSG00000081270.1	Gm11653	processed_pseudogene	-0.468218	3.79725	0.59229	53.28	44.19	34.01	35.22	17.4551	14.204	11.5506	11.3443
ENSMUSG00000021745.13	Ptprg	protein_coding	0.226155	6.95561	0.59229	53.47	56.47	48.73	48.57	108.315	119.927	126.432	140.368
ENSMUSG00000033192.5	Lpcat2	protein_coding	0.587184	3.13596	0.59229	13.49	10.94	22.38	20.12	5.76642	7.74766	10.614	9.70415
ENSMUSG00000033849.3	B3galt2	protein_coding	0.207253	7.48798	0.59229	39.17	38.11	44.37	43.51	168.317	164.315	197.14	186.976
ENSMUSG00000031901.12	Dus2	protein_coding	-0.460758	3.933	0.59229	36.01	50.85	25.24	35.83	14.3381	20.499	11.5506	13.6678
ENSMUSG00000028944.14	Prkag2	protein_coding	0.243822	6.43893	0.59229	82.23	89.64	95.71	100	73.7166	84.5786	92.0925	95.2646
ENSMUSG00000108825.1	RP24-252B21.3	TEC	0.690002	3.11096	0.59229	4.29	8.28	13.05	6.88	4.36378	8.39329	13.7358	6.97058
ENSMUSG00000030409.15	Dmpk	protein_coding	-0.681626	2.75718	0.59229	13.1	23.24	10.73	10.65	6.38981	9.68457	6.24356	3.82699
ENSMUSG00000049321.17	Zfp2	protein_coding	-0.316265	5.44613	0.59229	56.08	59.72	51.67	42.66	46.9106	49.2299	44.3293	33.0761
ENSMUSG00000027540.13	Ptpn1	protein_coding	-0.336516	5.15608	0.59229	24.88	26.01	15.68	19.7	37.2479	41.8051	27.1595	35.263
ENSMUSG00000082935.3	Gm7658	processed_pseudogene	-0.645214	2.86508	0.59229	17.92	27.41	15.04	13.4	6.85736	10.3302	5.93138	5.05709
ENSMUSG00000036555.14	Iqce	protein_coding	-0.257456	6.11466	0.59229	65.62	72.36	58	54.73	74.1842	76.1853	61.4991	64.2387
ENSMUSG00000030554.16	Synm	protein_coding	-0.471419	3.87365	0.59229	4.88	4.75	2.7	4.32	16.8317	16.6252	9.20925	14.7612
ENSMUSG00000084350.1	Znf41-ps	unprocessed_pseudogene	1.23205	1.13567	0.59229	1.83	0.28	2.61	2.6	1.87019	0.322819	2.65351	2.59688
ENSMUSG00000043683.3	Fem1a	protein_coding	0.278495	5.8971	0.59229	16.52	17.86	18.14	22.93	51.4302	55.6863	58.3773	71.346
ENSMUSG00000030303.15	Far2	protein_coding	-0.230237	6.7282	0.59229	79.84	80.03	69.85	64.1	115.017	113.309	102.238	92.5311
ENSMUSG00000022035.5	Ccdc25	protein_coding	-0.456407	3.91431	0.59229	16.24	21.51	14.23	12.81	14.8057	19.5305	13.4237	11.6176
ENSMUSG00000032763.10	Ilvbl	protein_coding	0.59908	3.05699	0.59229	7.31	5.91	9.44	10.31	7.01321	5.64933	9.36534	9.84082
ENSMUSG00000038984.3	Tspyl5	protein_coding	0.388502	4.44568	0.59229	9.8	11.24	12.99	14.11	17.2993	19.8534	23.7255	24.8754
ENSMUSG00000058174.7	Gm5148	protein_coding	-0.673246	2.83757	0.59229	12.55	14.68	12.63	6.68	8.26	8.71611	7.33618	3.41695
ENSMUSG00000104318.1	Pcdha7	protein_coding	0.470391	3.86063	0.59229	5.8	4.07	5.83	7.65	13.8706	9.84598	14.5163	18.3149
ENSMUSG00000020821.17	Kif1c	protein_coding	-0.325019	5.22063	0.59229	21.67	16.69	13.65	14.42	44.5728	37.7698	31.53	34.1695
ENSMUSG00000027651.16	Rprd1b	protein_coding	-0.428478	4.13211	0.59229	10.87	11	8.99	6.91	19.0136	20.6604	16.8576	12.7111
ENSMUSG00000005481.17	Ddx39	protein_coding	-0.363831	4.76533	0.59241	35.9	42.86	32.2	27.98	27.5853	33.0889	25.7547	21.4585
ENSMUSG00000000567.5	Sox9	protein_coding	-0.972206	1.62381	0.592765	2.05	2.03	0.91	1.12	3.74038	3.71242	1.71698	2.05017
ENSMUSG00000021681.8	Aggf1	protein_coding	0.350854	4.88186	0.592765	19.24	17.91	21.01	25.58	26.3385	24.8571	29.813	35.3996
ENSMUSG00000039419.17	Cntnap2	protein_coding	0.225026	6.82653	0.592973	68.2	80.93	70.76	77.17	104.263	104.432	121.593	122.327
ENSMUSG00000090100.7	Ttbk2	protein_coding	0.236675	6.64203	0.592973	20.09	16.3	20.39	21.67	99.2759	83.4487	104.736	110.573
ENSMUSG00000019846.11	Lama4	protein_coding	-0.420761	4.14591	0.592973	13.71	12.9	14	7.68	20.4162	19.5305	16.2333	13.6678
ENSMUSG00000060261.15	Gtf2i	protein_coding	-0.222066	7.17797	0.593066	117.81	141.48	93.85	114.92	144.16	167.22	124.715	142.009
ENSMUSG00000040462.12	Os9	protein_coding	-0.324165	5.22043	0.593188	22.77	24.57	16.77	20.61	39.5857	42.7735	30.1252	35.5363
ENSMUSG00000053110.13	Yap1	protein_coding	0.480644	3.69956	0.593188	4.99	6.12	7.74	7.57	9.5068	11.6215	15.1406	14.3512
ENSMUSG00000035266.16	Helq	protein_coding	-0.286791	5.68228	0.594757	136.7	132.29	106.61	136.2	54.703	57.6232	44.0171	47.974
ENSMUSG00000006717.6	Acot13	protein_coding	1.17897	1.11023	0.594911	4.93	7.06	11.1	15.61	0.935095	1.29128	2.18525	2.87024
ENSMUSG00000021418.15	Rpp40	protein_coding	0.506549	3.54587	0.594911	5.6	6.43	8.86	7.44	8.41585	10.3302	14.5163	12.1644
ENSMUSG00000053007.9	9430076C15Rik	protein_coding	-1.08709	1.3499	0.594911	1.37	4.06	0.58	1.01	2.18189	4.03524	1.09262	1.77682
ENSMUSG00000094832.1	Gm21846	TEC	0.444716	3.94572	0.594911	10.41	8.96	13.17	12.8	13.7147	11.7829	17.9502	16.8114
ENSMUSG00000097208.1	Gm26698	lincRNA	-0.621403	3.02705	0.595224	39.29	22.89	20.92	18.89	12.1562	6.94061	6.71183	5.74048
ENSMUSG00000035047.9	Kri1	protein_coding	-0.346647	4.87529	0.595648	54.14	54.94	34.37	41.71	33.8193	31.3134	26.379	24.8754
ENSMUSG00000029154.13	Cwh43	protein_coding	-0.528002	3.40666	0.596394	12.33	13.91	15.28	9.4	10.7536	13.7198	9.05316	7.92733
ENSMUSG00000097885.7	5031434O11Rik	processed_transcript	-0.411602	4.19443	0.596394	35.05	32.01	33.05	25.97	21.1955	20.0148	14.6724	16.2647
ENSMUSG00000057691.8	Zfp746	protein_coding	-0.322721	5.19303	0.596394	28.86	31.21	22.31	30.31	39.274	41.4822	30.5934	33.8962
ENSMUSG00000032332.17	Col12a1	protein_coding	0.206931	7.7306	0.596394	70.59	71.55	87.05	78.07	194.188	199.502	249.274	205.427
ENSMUSG00000102321.1	Gm37792	TEC	-0.372525	4.58186	0.596394	17.26	18.88	12.74	14.72	25.5593	27.9238	19.5111	21.7318
ENSMUSG00000050840.8	Cdh20	protein_coding	0.609234	2.97559	0.596394	3.35	3.38	4.61	5.5	5.92227	5.97215	8.4288	9.70415
ENSMUSG00000051331.14	Cacna1c	protein_coding	-0.200518	7.71661	0.596394	71.23	62.76	61.3	58.87	224.111	225.166	203.852	187.249
ENSMUSG00000006373.10	Pgrmc1	protein_coding	0.33454	5.09697	0.59677	42.23	39.58	44.77	56.78	31.014	28.8923	34.0274	41.4135
ENSMUSG00000028128.13	F3	protein_coding	-1.20999	0.984226	0.596995	3.66	5.13	1.22	2.16	2.02604	2.74396	0.936534	1.09342
ENSMUSG00000035311.16	Gnptab	protein_coding	-0.230307	6.79828	0.597435	68.3	71.9	59.52	64.28	113.77	126.061	94.746	109.479
ENSMUSG00000019961.16	Tmpo	protein_coding	0.344313	4.93598	0.598481	16.33	18.67	20.23	23.86	24.9359	28.4081	31.6861	35.9463
ENSMUSG00000071350.12	Setdb2	protein_coding	0.65741	2.8043	0.598481	4.82	6.51	12.93	8.83	4.36378	5.97215	9.67752	6.69723
ENSMUSG00000021852.13	Slc35f4	protein_coding	0.241045	6.40457	0.598481	82.4	76.96	87.81	95.58	80.574	74.087	89.2829	93.4878
ENSMUSG00000040181.14	Fmo1	protein_coding	-0.476114	3.69185	0.598481	27.38	24.76	19.18	17.34	15.5849	13.8812	11.2384	9.9775
ENSMUSG00000030088.15	Aldh1l1	protein_coding	1.00553	1.63144	0.598481	1.47	1	1.47	6.53	2.33774	1.29128	2.49742	4.78373
ENSMUSG00000042401.6	Crtac1	protein_coding	0.454596	4.05715	0.598481	11.35	13.7	12.64	21.12	12.4679	15.0111	14.3602	23.0986
ENSMUSG00000019734.16	Tmc4	protein_coding	-0.394888	4.33677	0.599195	42.26	37	24.76	27.46	23.6891	21.6289	18.1063	16.4014
ENSMUSG00000033623.13	Pcgf3	protein_coding	0.255717	6.14044	0.599195	25.7	24.29	24.08	32.18	63.2747	64.7252	71.6448	81.0501
ENSMUSG00000024530.7	Slmo1	protein_coding	-0.275548	5.80131	0.599195	70.6	67.37	53.64	58.51	62.3396	59.2373	49.0119	51.391
ENSMUSG00000078350.11	Smim1	protein_coding	0.699114	2.6276	0.599195	5.09	6.38	5.93	4.28	3.27283	5.64933	7.80445	6.69723
ENSMUSG00000033253.18	Szt2	protein_coding	-0.218685	7.17184	0.599739	76.24	82.87	61.87	67.81	141.667	168.027	131.271	134.765
ENSMUSG00000049299.14	Trappc1	protein_coding	-0.655889	2.84472	0.599739	49.83	49.56	43.52	22.8	8.10415	8.87752	7.18009	3.69031
ENSMUSG00000024740.9	Ddb1	protein_coding	-0.305364	5.41821	0.602144	23.68	27.51	19.81	20.95	43.4819	50.5212	37.6174	38.4065
ENSMUSG00000083386.1	Gm15426	processed_pseudogene	0.467994	3.75486	0.602703	91.46	114.72	124.35	153.18	10.1302	11.9443	14.3602	16.128
ENSMUSG00000026858.18	Fam73b	protein_coding	-0.288601	5.72057	0.603244	60.88	59.57	40.79	74.31	52.677	62.7883	43.2366	51.1176
ENSMUSG00000041037.8	Irgq	protein_coding	0.238731	6.4715	0.603244	27.66	31.05	32.2	36.01	76.3661	85.8698	91.9364	99.365
ENSMUSG00000018861.8	Fdxr	protein_coding	-0.456716	3.88838	0.605977	43.98	66.42	40.1	41.89	14.3381	19.3691	10.9262	13.5311
ENSMUSG00000072640.11	Lyrm9	protein_coding	-0.2497	6.23016	0.605977	20.65	51.02	18.21	18.15	76.3661	86.1927	69.6157	67.109
ENSMUSG00000100235.6	Gm28557	protein_coding	-0.758181	2.72726	0.606842	7.82	16.08	13.32	4.25	6.23396	9.84598	7.024	2.59688
ENSMUSG00000097030.1	Gm26693	antisense	0.929465	1.78531	0.606842	8.64	4.68	12.03	12.09	2.80528	1.45269	4.2144	3.96367
ENSMUSG00000032342.13	Mto1	protein_coding	-0.416031	4.22835	0.606842	73.04	48.03	42.77	39.39	24.4683	17.755	14.5163	17.0848
ENSMUSG00000042895.5	Abra	protein_coding	0.740283	2.47188	0.607145	6.79	4.48	6.79	11.79	4.67547	3.06678	4.83876	8.06401
ENSMUSG00000049295.16	Zfp219	protein_coding	-0.907627	1.77702	0.607145	3.11	3.48	1.81	1.64	3.89623	4.35806	2.34133	2.05017
ENSMUSG00000086662.7	BC046251	lincRNA	-0.908151	1.77617	0.607145	2.83	2.33	1.32	1.37	4.51962	3.71242	2.18525	2.18685
ENSMUSG00000055833.14	1700034H15Rik	antisense	-0.492876	3.63884	0.607145	11.17	9.84	9.47	6.93	14.1823	14.3654	12.331	8.06401
ENSMUSG00000099689.6	Zfp383	protein_coding	-0.679202	2.6147	0.607145	6.46	5.72	2.99	4.37	7.32491	7.10202	3.90222	5.05709
ENSMUSG00000043366.14	Olfr78	protein_coding	-0.47029	4.11118	0.607145	11.47	18.84	6.73	16.33	16.6759	22.9201	10.3019	18.0415
ENSMUSG00000039735.15	Fnbp1l	protein_coding	-0.163448	10.154	0.607145	622.75	561.68	494.78	539.43	1253.65	1153.43	1019.73	1129.37
ENSMUSG00000022696.17	Sidt1	protein_coding	-0.227938	6.9013	0.607145	130.45	120.25	86.94	98.43	127.329	130.096	97.8678	121.644
ENSMUSG00000056735.5	A930024E05Rik	antisense	0.628947	2.86895	0.607145	8.49	6.04	11.02	11.14	6.38981	4.51947	8.58489	8.33736
ENSMUSG00000024387.13	Csnk2b	protein_coding	-0.38682	4.37979	0.607145	140.46	146.08	109.65	97.42	24.0008	22.5973	18.7307	16.9481
ENSMUSG00000030126.17	Tmcc1	protein_coding	-0.221321	7.06831	0.607145	93.83	82.29	67.16	81.48	155.382	133.001	116.598	130.664
ENSMUSG00000027523.19	Gnas	protein_coding	0.198513	7.65197	0.607145	295.66	290.49	320.29	337.42	190.136	183.845	213.061	216.088
ENSMUSG00000034826.14	Nup54	protein_coding	0.443726	3.91955	0.607145	19.75	22.56	34	30.45	12.1562	12.9128	18.7307	15.4446
ENSMUSG00000025971.6	9430016H08Rik	protein_coding	0.381622	4.48198	0.607145	11.2	9.13	11.26	14.95	20.2604	17.9165	22.4768	27.1989
ENSMUSG00000053192.9	Mllt11	protein_coding	0.257769	6.03301	0.607145	75.48	79.89	90.37	92.3	57.82	60.8514	71.6448	70.2525
ENSMUSG00000024008.15	Cpne5	protein_coding	0.25165	6.18419	0.607145	25.2	24.88	31.22	32.47	63.8981	68.2762	73.9862	83.237
ENSMUSG00000025203.5	Scd2	protein_coding	0.222372	6.79729	0.607145	41.95	41.24	46.28	49.3	103.172	101.527	117.691	121.097
ENSMUSG00000042581.14	Thsd7b	protein_coding	0.345133	5.1612	0.607145	27.08	17.96	33.75	22.74	33.1959	29.2151	47.451	32.1194
ENSMUSG00000082169.1	Gm12369	processed_pseudogene	0.986381	1.66836	0.607145	9.49	3.35	11.21	14.14	2.80528	0.968457	3.43396	4.10034
ENSMUSG00000028051.10	Hcn3	protein_coding	-0.415064	4.41012	0.607145	11.9	16.85	8.99	11.11	18.3902	29.6993	16.3893	19.545
ENSMUSG00000020538.15	Srebf1	protein_coding	-0.650418	2.79791	0.607145	13.25	9.05	5.23	4.32	7.9483	8.39329	3.74614	6.56055
ENSMUSG00000031242.7	2610002M06Rik	protein_coding	0.407945	4.60639	0.607145	13.4	7.13	13.2	11.57	26.1827	15.0111	28.5643	26.2422
ENSMUSG00000047115.15	Fam221a	protein_coding	1.06212	1.41058	0.608829	4.35	2.53	7.47	5.75	1.24679	1.7755	4.2144	2.18685
ENSMUSG00000038871.5	Bpgm	protein_coding	0.587935	3.10087	0.608829	9.09	6.06	10.35	12.11	7.9483	5.1651	9.20925	10.5242
ENSMUSG00000058258.14	Idi1	protein_coding	0.513614	3.57511	0.608829	6.15	11.44	14.57	10.43	7.16906	11.9443	15.2967	12.0277
ENSMUSG00000054006.14	D630008O14Rik	antisense	0.818994	2.0984	0.608829	5.58	4.21	8.87	7.76	3.27283	2.42114	5.46311	4.64706
ENSMUSG00000041313.14	Slc7a1	protein_coding	0.310415	5.33488	0.608829	24.4	22.08	29.53	28.64	38.8064	32.6047	42.7684	45.7872
ENSMUSG00000068696.6	Gpr88	protein_coding	-0.392433	4.31781	0.609545	15.61	14.04	10.41	16.86	23.5332	21.1446	16.2333	17.7682
ENSMUSG00000035919.16	Bbs9	protein_coding	-0.314869	5.27076	0.609545	33.4	49.67	36.1	30.15	41.3	43.742	37.3053	31.1626
ENSMUSG00000009035.13	Tmem184b	protein_coding	0.472653	3.74844	0.609545	6.85	8.35	8.74	12.14	9.81849	12.1057	12.9554	17.3581
ENSMUSG00000097233.1	Gm17552	lincRNA	-0.921662	1.74572	0.609545	2.2	2.58	1.51	0.99	3.74038	4.35806	2.65351	1.64014
ENSMUSG00000079179.9	Rab10os	antisense	0.216548	7.005	0.610353	78.61	73.43	90.04	82.02	121.251	115.731	142.353	133.124
ENSMUSG00000037049.9	Smpd1	protein_coding	0.411048	4.18254	0.611776	16.39	14.27	21.46	18.68	16.3642	14.204	22.1646	18.5882
ENSMUSG00000089857.9	Zfp882	protein_coding	0.377367	4.57537	0.612557	17.05	14.07	21.71	18.63	21.8189	19.0463	30.4373	22.8252
ENSMUSG00000008348.9	Ubc	protein_coding	0.483657	3.59008	0.613629	8.93	8.83	16.66	12.14	9.81849	9.68457	14.048	13.2578
ENSMUSG00000022974.12	Paxbp1	protein_coding	-0.191061	8.01482	0.613629	347.13	344.99	295.54	320.95	285.671	265.196	248.806	233.856
ENSMUSG00000015451.16	C4a	processed_transcript	-0.735459	2.52871	0.613629	33.61	40.35	26.55	10.95	6.38981	7.42484	5.93138	2.46021
ENSMUSG00000041977.17	Arhgef11	protein_coding	-0.233856	6.45657	0.613629	62.42	58.95	48.09	50.22	96.9381	92.3262	82.415	78.5899
ENSMUSG00000039458.14	Mtmr12	protein_coding	-0.213027	7.13039	0.613629	75.63	80.74	60.48	73.08	145.875	154.469	123.935	135.038
ENSMUSG00000021807.5	2700060E02Rik	protein_coding	0.704935	2.50478	0.613629	6.31	8.02	10.35	12.62	3.58453	4.51947	6.08747	7.10726
ENSMUSG00000028798.16	Eif3i	protein_coding	0.400049	4.23472	0.613906	44.39	40.72	51.98	48.85	16.3642	15.4953	22.0085	20.0917
ENSMUSG00000105332.1	Gm43316	TEC	-0.27024	6.16047	0.613906	191.46	145.51	121.91	153.19	88.9898	66.8235	58.6895	70.3892
ENSMUSG00000041235.11	Chd7	protein_coding	-0.523467	3.34147	0.614204	6.74	4.28	2.89	3.4	12.0004	11.2987	8.4288	7.79065
ENSMUSG00000106596.1	Gm42822	TEC	-0.341507	5.07982	0.614204	74.01	56.44	55.65	45.65	42.7027	32.2819	33.2469	26.1055
ENSMUSG00000029446.14	Psph	protein_coding	0.472641	3.68507	0.614204	11.06	13.53	14.78	16.21	9.35095	11.6215	13.8919	15.1713
ENSMUSG00000030246.11	Ldhb	protein_coding	0.344078	4.90735	0.614767	68.85	51.97	63.78	77.63	28.8321	23.4044	30.5934	35.673
ENSMUSG00000026064.15	Ptp4a1	protein_coding	0.275342	5.74645	0.614767	44.08	35.77	42.46	45.35	50.1834	46.3245	57.909	58.9083
ENSMUSG00000104396.1	Gm37959	TEC	-0.548989	3.26516	0.614767	7.33	10.75	6.36	5.78	9.03925	13.2356	8.11663	7.10726
ENSMUSG00000029657.15	Hsph1	protein_coding	-0.204073	7.36899	0.614767	179.79	174.79	131.38	142.02	179.382	173.999	152.031	154.72
ENSMUSG00000107595.1	Gm44441	TEC	0.477204	3.62079	0.614767	9.53	9.9	13.03	13.58	9.81849	10.1688	13.8919	13.9412
ENSMUSG00000058135.12	Gstm1	protein_coding	0.744505	2.35374	0.614767	11.32	6.01	18.81	12.87	4.36378	2.74396	6.08747	5.87716
ENSMUSG00000030801.10	Kat8	protein_coding	-0.397142	4.23332	0.617961	52.41	51.91	39.98	44.82	21.3513	20.8218	15.4528	16.5381
ENSMUSG00000032580.12	Rbm5	protein_coding	-0.162076	9.90524	0.618055	525.3	603.23	524.11	458.54	992.759	1032.05	943.246	866.539
ENSMUSG00000039952.15	Dag1	protein_coding	0.279755	5.69753	0.618055	19.49	24.11	22.09	28.65	44.8845	48.2614	53.3824	59.5917
ENSMUSG00000096145.2	Vkorc1	protein_coding	0.972906	1.60134	0.618055	10.78	12.03	22	16.17	2.18189	1.45269	4.2144	3.00692
ENSMUSG00000040599.13	Mis12	protein_coding	0.573665	3.11251	0.618055	5.22	5.16	6.35	8.86	6.70151	6.61779	8.4288	11.3443
ENSMUSG00000017264.16	Exosc10	protein_coding	-0.29849	5.41701	0.618055	73.85	68.67	52.41	58.95	47.8457	45.8403	36.0566	40.0467
ENSMUSG00000052372.10	Il1rapl1	protein_coding	-0.23694	6.39361	0.618055	73.66	61.97	53.44	56.42	91.7951	89.5823	72.7375	81.0501
ENSMUSG00000028995.14	Fam126a	protein_coding	0.51144	4.17739	0.618055	6.25	6.73	5.67	11.6	13.8706	15.3339	13.7358	27.609
ENSMUSG00000030982.18	9030624J02Rik	protein_coding	-0.303104	5.35453	0.618847	51.53	52.98	49.91	45.2	42.391	47.4544	37.1492	35.673
ENSMUSG00000017210.14	Med24	protein_coding	-0.230742	6.58691	0.618847	71.77	101.12	67.06	65.41	95.068	112.018	87.5659	88.8408
ENSMUSG00000029638.17	Glcci1	protein_coding	-0.249564	6.16417	0.620175	42.26	44.4	36.45	33.4	73.0932	82.1574	67.8987	62.7353
ENSMUSG00000035653.16	Lrfn5	protein_coding	-0.19304	7.9287	0.620175	202.67	186.77	157.16	168.42	275.541	243.728	222.271	231.943
ENSMUSG00000054836.12	Elp6	protein_coding	0.654759	2.71476	0.620175	4.98	5.71	9.47	8.87	4.51962	5.1651	8.89707	6.42387
ENSMUSG00000057181.15	5730455P16Rik	protein_coding	0.261547	5.91878	0.620175	27	26.97	35.87	31.66	54.703	54.7178	67.1183	64.102
ENSMUSG00000105748.1	Gm43088	TEC	-0.415473	4.06168	0.620406	19.13	19.72	14.63	14.03	18.546	19.0463	14.6724	13.5311
ENSMUSG00000026411.17	Tmem9	protein_coding	0.362345	4.6873	0.620406	36.29	54.8	48.06	64.26	19.4811	25.0185	25.9108	31.1626
ENSMUSG00000022099.16	Dmtn	protein_coding	-0.212577	7.43255	0.620406	99.01	104.25	75.34	98.04	180.629	189.818	141.104	178.228
ENSMUSG00000015839.6	Nfe2l2	protein_coding	-1.21206	0.898213	0.620406	2.27	2.04	0.88	1.06	2.33774	2.09832	0.936534	0.956747
ENSMUSG00000052446.16	Zfp961	protein_coding	0.404869	4.24356	0.620406	29.72	17.68	29.89	21.52	16.8317	15.1725	24.3499	18.1782
ENSMUSG00000028937.14	Acot7	protein_coding	0.411051	4.39769	0.620406	31.08	35.89	32.78	55.92	16.3642	19.2077	17.9502	29.1124
ENSMUSG00000097263.1	Gm26804	lincRNA	0.63604	2.8121	0.620406	14.31	18.04	28.31	20.41	4.67547	5.81074	9.67752	6.69723
ENSMUSG00000110400.1	RP23-103H3.1	TEC	0.757483	2.27481	0.620406	3.47	3.96	5.03	7.33	3.11698	3.55101	4.68267	6.56055
ENSMUSG00000033184.14	Tmed7	protein_coding	0.294382	5.5348	0.620406	14.29	12.18	19.46	17.65	45.8196	36.8014	51.6654	49.7508
ENSMUSG00000007950.8	Abhd8	protein_coding	0.434186	4.00324	0.620406	15.47	18.15	18.39	26.27	12.3121	14.3654	15.1406	20.7751
ENSMUSG00000038546.8	Ranbp9	protein_coding	-0.228655	6.51959	0.620406	75.48	74.96	64.12	62.23	99.12	98.2984	87.0976	81.4602
ENSMUSG00000037868.15	Egr2	protein_coding	0.732003	2.84193	0.620406	5.91	3.24	12.3	9.95	7.48076	2.74396	10.614	6.56055
ENSMUSG00000049047.11	Armcx3	protein_coding	0.236611	6.40745	0.620406	47.69	56.71	64.75	59.56	72.314	82.9645	92.8729	90.0709
ENSMUSG00000028029.10	Aimp1	protein_coding	0.331477	5.04396	0.620406	30.65	30.88	33.72	42.96	25.4034	32.4433	35.12	37.5865
ENSMUSG00000102692.1	Dchs2	protein_coding	0.692568	2.52305	0.620406	0.84	0.8	1.14	1.47	4.20793	4.03524	5.93138	7.38062
ENSMUSG00000037275.14	Gemin5	protein_coding	-0.380801	4.42079	0.620406	15.69	19.93	12.43	13.11	24.3125	23.5658	20.6037	16.2647
ENSMUSG00000029651.16	Mtus2	protein_coding	-0.236872	6.33894	0.620406	50.96	39.74	37.1	48.48	87.8989	86.6769	76.1714	72.0294
ENSMUSG00000109044.1	Gm44680	TEC	-0.320697	5.30143	0.620406	40.99	29.23	28.49	26.89	50.8068	36.1557	36.5248	33.2128
ENSMUSG00000019998.5	Stx7	protein_coding	0.279348	5.71926	0.620406	49.32	41.45	55.27	53.18	51.4302	43.0963	59.626	55.218
ENSMUSG00000028601.18	Echdc2	protein_coding	-0.389558	4.36756	0.620429	64.44	51.22	38.12	47.48	26.0268	20.1762	16.0772	19.1349
ENSMUSG00000102625.1	Gm37672	TEC	0.348838	4.89613	0.620429	12.69	16.61	20.14	16.57	22.4423	29.3765	36.837	29.2491
ENSMUSG00000021301.8	Hecw1	protein_coding	-0.201283	7.64452	0.620429	50.69	46.75	44.35	39.06	222.085	205.313	200.886	171.121
ENSMUSG00000057963.9	Itpk1	protein_coding	-0.40728	4.34544	0.620429	14.67	22.24	11.77	15.55	18.2343	27.601	15.1406	19.2716
ENSMUSG00000030319.8	Cand2	protein_coding	0.716991	2.45052	0.620429	1.64	1.5	3.06	2.05	4.05208	3.71242	7.80445	5.05709
ENSMUSG00000020402.11	Vdac1	protein_coding	0.362865	4.67241	0.620429	31.78	41.39	47.67	43.98	18.546	25.5027	28.8765	27.7457
ENSMUSG00000093938.2	Evi2b	protein_coding	0.925233	2.33888	0.620429	7.21	1.61	6.88	9.5	5.29887	1.12987	5.30702	6.97058
ENSMUSG00000047976.4	Kcna1	protein_coding	-0.221621	7.09538	0.621055	90.34	80.7	61.89	80.67	153.356	140.588	111.291	140.505
ENSMUSG00000084896.1	Gm11632	processed_transcript	-0.524994	3.35937	0.621506	80.39	63.63	40.78	57.56	13.403	10.1688	7.024	9.29411
ENSMUSG00000079104.4	Prps1l3	protein_coding	0.866656	1.89042	0.621506	3.96	3.16	5.41	7.41	2.64943	2.09832	3.74614	4.92041
ENSMUSG00000095139.2	Pou3f2	protein_coding	0.364493	4.62464	0.62159	8.28	8.56	9.03	12.31	20.8838	21.6289	23.5694	31.0259
ENSMUSG00000103596.1	Gm37354	TEC	-0.409258	4.30835	0.622602	26.52	18.7	19.1	14.47	26.1827	18.4007	19.5111	14.2145
ENSMUSG00000032349.13	Elovl5	protein_coding	0.377486	4.40657	0.623334	18.59	21.26	25.31	22.15	19.1694	17.1094	24.506	22.6886
ENSMUSG00000102938.1	Gm38112	lincRNA	0.246323	6.16935	0.623334	122.47	125.83	153.61	131.98	63.5864	67.4692	81.3224	74.2162
ENSMUSG00000005610.17	Eif4g2	protein_coding	0.192116	7.75335	0.623334	220.33	231.68	250.62	259.24	204.318	197.888	228.514	230.986
ENSMUSG00000047712.7	Ust	protein_coding	0.956555	1.59917	0.62428	0.82	1.11	1.67	2.02	1.55849	2.09832	3.27787	3.82699
ENSMUSG00000071862.2	Lrrtm2	protein_coding	0.210753	7.31312	0.62428	62.38	52.44	60.83	70.09	159.745	134.454	161.084	179.322
ENSMUSG00000105553.1	Gm42514	TEC	0.888118	1.81498	0.62428	2.8	3.37	4.59	6.67	2.02604	2.42114	3.43396	4.78373
ENSMUSG00000028789.16	Azin2	protein_coding	-0.606138	3.10793	0.624327	12.66	16.12	6.14	13.88	8.5717	11.6215	4.2144	8.88408
ENSMUSG00000103772.1	Gm36933	TEC	-0.611386	2.8898	0.624327	7.1	6.02	3.32	5.1	9.35095	7.90906	4.52658	6.69723
ENSMUSG00000024862.16	Klc2	protein_coding	-0.347666	4.73655	0.624327	75.89	119.74	47.89	76.05	30.2347	28.8923	21.2281	25.1488
ENSMUSG00000103076.1	Gm37902	TEC	0.516184	3.3473	0.624327	12.69	12.24	16.68	18.41	8.26	7.90906	11.2384	11.891
ENSMUSG00000090053.9	Palm2	protein_coding	0.293263	5.44357	0.625558	41.19	39.23	41.92	48.53	36.9362	40.6752	48.2315	46.8806
ENSMUSG00000031596.15	Slc7a2	protein_coding	-0.855254	1.86947	0.625791	1.2	1.26	0.62	0.85	4.20793	4.51947	2.34133	2.46021
ENSMUSG00000103898.1	Gm30238	TEC	0.575659	3.13038	0.625791	4.57	7.85	9.39	8.8	4.98717	8.5547	10.614	9.56747
ENSMUSG00000078747.9	Gm20878	protein_coding	0.472259	3.60686	0.625791	39.28	37.18	48.86	84.75	9.81849	10.0074	13.4237	14.0778
ENSMUSG00000065037.1	Rn7sk	misc_RNA	0.731339	3.2139	0.625791	329.92	608.38	362.16	1149.27	5.29887	8.07047	6.24356	15.718
ENSMUSG00000029551.13	Psmg3	protein_coding	0.750271	2.32366	0.625791	11.6	5.38	14.56	9.56	4.36378	2.58255	6.86791	4.92041
ENSMUSG00000087066.1	Gm15518	antisense	-0.495682	3.47105	0.626142	16.23	13.47	10.76	9.97	13.8706	11.4601	9.52143	8.47404
ENSMUSG00000015750.15	Aph1a	protein_coding	-0.659969	2.63604	0.626142	5.55	6.89	4.3	3.33	6.70151	7.90906	5.30702	3.96367
ENSMUSG00000028341.9	Nr4a3	protein_coding	0.340848	4.83902	0.626142	10.6	10.64	13.55	13.5	27.4294	22.4359	32.6226	30.6159
ENSMUSG00000045464.5	2810002D19Rik	processed_transcript	0.759114	2.24246	0.626142	3.22	4.74	6.05	7.19	2.64943	3.87383	5.15094	5.87716
ENSMUSG00000073600.3	Prob1	protein_coding	-0.705644	2.52963	0.626142	7.32	3.32	1.17	5.35	6.38981	7.26343	2.65351	5.6038
ENSMUSG00000109358.1	Gm44716	TEC	0.921607	1.68575	0.626142	11	10.91	17.12	23.72	2.02604	1.93691	3.27787	4.23702
ENSMUSG00000035847.15	Ids	protein_coding	0.234613	6.50275	0.626142	40.53	34.88	38.61	48.65	88.2106	77.7994	88.9707	106.199
ENSMUSG00000028799.15	Zfp362	protein_coding	0.58247	3.15882	0.626142	16.66	4.91	11.22	8.77	7.9483	5.81074	13.2676	7.5173
ENSMUSG00000104929.1	Gm42766	TEC	-0.316922	5.16531	0.626142	88.17	76.47	58.4	71.59	42.5468	36.4785	29.1886	34.1695
ENSMUSG00000073131.12	Vma21	protein_coding	0.390475	4.26533	0.626142	9.8	9.4	10.74	13.97	16.2083	16.4638	19.6672	23.0986
ENSMUSG00000019775.17	Rgs17	protein_coding	0.23361	6.46329	0.626142	22.95	24.17	23.14	26.94	86.1846	75.3782	89.2829	100.595
ENSMUSG00000027569.15	Mrgbp	protein_coding	-0.318724	5.10891	0.626142	63.82	56.13	43.68	46.71	41.1442	34.8644	30.9056	30.0692
ENSMUSG00000039660.16	D2Wsu81e	protein_coding	-0.393044	4.62551	0.626142	30.65	49.4	35.51	27.11	21.8189	33.7346	24.3499	18.0415
ENSMUSG00000032212.9	Sltm	protein_coding	-0.19198	7.83192	0.626142	153.65	151.21	136.76	125.78	244.683	240.662	225.236	199.823
ENSMUSG00000020740.13	Gga3	protein_coding	-0.239233	6.2926	0.626142	46.22	51.7	38.19	51.52	79.483	89.7437	69.4596	73.8062
ENSMUSG00000061544.13	Zfp229	protein_coding	1.0594	1.27731	0.626142	0.65	1.54	1.26	1.65	1.24679	1.45269	2.49742	3.1436
ENSMUSG00000070471.3	Erich6	protein_coding	-0.617509	2.91108	0.626142	12	7.59	4.88	7.66	10.7536	6.7792	4.52658	6.83391
ENSMUSG00000014867.9	Surf4	protein_coding	0.438241	3.83419	0.626142	8.36	8.81	10.65	11.6	11.8445	11.7829	15.6089	16.4014
ENSMUSG00000026385.16	Dbi	protein_coding	1.16826	1.00748	0.626142	8.65	10.25	21.41	30.43	0.935095	1.12987	2.65351	2.05017
ENSMUSG00000074247.10	Dda1	protein_coding	0.342995	4.76253	0.626142	52.08	53.21	70.45	65.46	23.8449	23.4044	31.9982	28.019
ENSMUSG00000024287.7	Thoc1	protein_coding	-0.213484	6.91154	0.626142	73.66	78.78	64.02	65.39	124.679	133.324	112.072	110.436
ENSMUSG00000010086.17	Rnf112	protein_coding	-0.168265	9.2285	0.626142	456.53	511.95	415.13	437.22	598.772	670.334	557.706	571.588
ENSMUSG00000020894.16	Vamp2	protein_coding	0.238738	6.24998	0.626142	122.88	118.82	139.68	136.32	71.5347	67.4692	81.4784	82.5536
ENSMUSG00000032320.7	Rcn2	protein_coding	0.263589	5.84165	0.626142	59.2	65.93	71.9	73.41	49.56	54.0722	62.9039	61.5051
ENSMUSG00000032413.12	Rasa2	protein_coding	0.219953	6.72041	0.626142	38.37	46.68	46.55	47.69	92.8861	101.365	110.667	115.493
ENSMUSG00000000223.13	Drp2	protein_coding	-0.187477	8.04033	0.626142	104.48	108.9	93.96	87.18	266.346	293.765	255.205	236.726
ENSMUSG00000007610.15	Gtpbp3	protein_coding	0.522701	3.29457	0.626142	7.47	7.57	10.78	9.95	7.79246	7.74766	11.7067	10.6609
ENSMUSG00000004768.14	Rab23	protein_coding	0.287771	5.4884	0.626142	33.74	33.55	50.22	41.07	40.5208	39.7067	50.5728	47.4273
ENSMUSG00000018974.7	Sart3	protein_coding	-0.292718	5.46655	0.626142	36.34	39.43	33.51	40.39	45.3521	51.4896	36.837	42.0969
ENSMUSG00000102800.1	Gm37479	TEC	0.587553	3.14823	0.626142	3.61	4.5	7.79	4.22	6.07812	7.58625	13.5797	7.10726
ENSMUSG00000023944.14	Hsp90ab1	protein_coding	0.197625	7.62556	0.627052	228.56	212.9	234.12	241.53	197.617	169.641	212.437	208.844
ENSMUSG00000073650.8	Catip	protein_coding	-0.815421	2.03996	0.627748	7.16	13.44	3.54	11.37	5.92227	3.87383	3.12178	2.46021
ENSMUSG00000035954.9	Dock4	protein_coding	0.223691	6.63307	0.627902	24.9	24.22	29.62	26.86	92.4185	90.0665	113.633	99.6383
ENSMUSG00000026090.16	2010300C02Rik	protein_coding	-0.228173	6.57704	0.627902	78.88	76.99	54.7	71.6	98.3408	107.176	80.2297	94.9913
ENSMUSG00000032077.4	Bud13	protein_coding	0.655991	2.62567	0.627902	4.04	5.84	7.04	7.5	4.20793	4.84228	7.024	7.24394
ENSMUSG00000031060.16	Rbm10	protein_coding	-0.231662	6.37741	0.627902	64.33	64.33	51.45	56.36	89.4574	89.5823	73.674	78.7266
ENSMUSG00000107448.1	Gm43947	TEC	0.397209	4.18941	0.627902	55.44	47.22	65.94	66.93	16.8317	14.0426	20.7598	19.955
ENSMUSG00000039176.17	Polg	protein_coding	-0.216983	6.75771	0.627902	97.74	113.11	85.8	97.94	113.146	118.959	101.302	98.4082
ENSMUSG00000024654.8	Asrgl1	protein_coding	0.488337	3.49735	0.627902	5.21	4.61	7.16	6.42	9.66264	8.5547	13.7358	11.891
ENSMUSG00000026361.8	Cdc73	protein_coding	0.232674	6.46417	0.627902	28.66	23.88	31.64	29.6	87.4314	74.2484	99.1165	91.0276
ENSMUSG00000021215.14	Net1	protein_coding	0.476845	3.57644	0.627902	5.96	7.53	9.13	9.34	8.5717	10.8144	13.5797	13.3945
ENSMUSG00000051022.7	Hs3st1	protein_coding	0.506478	3.39431	0.627902	16.88	11.48	17.13	20.6	9.35095	7.42484	11.5506	12.301
ENSMUSG00000044081.7	Zfp85os	antisense	-0.729174	2.29539	0.627902	7.47	8.76	4.18	5.05	5.45472	6.13356	3.12178	3.82699
ENSMUSG00000000384.15	Tbrg4	protein_coding	-0.44721	3.9065	0.627902	28.33	48.91	20.12	30.47	13.0913	20.9832	12.7993	12.1644
ENSMUSG00000039621.13	Prex1	protein_coding	-0.249987	6.19527	0.627902	67.75	86.34	45.41	63.26	75.431	83.2873	58.8455	74.3529
ENSMUSG00000028883.17	Sema3a	protein_coding	0.327141	5.04551	0.627902	17.26	15.3	16.69	22.55	32.1049	25.8255	33.403	39.2266
ENSMUSG00000033530.7	Ttc7b	protein_coding	-0.200665	7.31746	0.629024	111.51	116.55	96.26	99.06	166.603	173.999	148.753	147.612
ENSMUSG00000042195.8	Slc35f2	protein_coding	0.936332	1.63727	0.629113	1.45	2.11	3.79	2.94	1.55849	2.25973	4.2144	3.1436
ENSMUSG00000046947.12	Adck2	protein_coding	0.456641	3.68477	0.62916	14.03	10.35	14.75	17.23	10.7536	10.3302	13.8919	15.0346
ENSMUSG00000031568.16	Rwdd4a	protein_coding	0.375851	4.48148	0.62916	16.8	22.59	22.21	20.42	16.0525	22.2745	26.379	23.372
ENSMUSG00000069206.13	Zfp874a	protein_coding	-0.380054	4.35482	0.629274	15.6	17.96	13.54	11.64	21.3513	24.3728	19.1989	15.9913
ENSMUSG00000025357.7	Dgka	protein_coding	-0.413977	4.01265	0.629863	16.23	14.27	10.77	11.75	19.3253	16.948	13.2676	13.9412
ENSMUSG00000103857.1	Gm37249	TEC	0.415399	4.21244	0.629863	14.55	10.98	19.73	13.85	17.7668	13.397	24.9742	16.8114
ENSMUSG00000021958.4	Pinx1	protein_coding	-0.591911	2.94481	0.629904	20.6	15.94	13.18	10.68	10.1302	7.74766	6.71183	5.19377
ENSMUSG00000022234.14	Cct5	protein_coding	0.34858	4.68386	0.629904	41.61	48.01	69.41	55.71	20.2604	24.3728	28.096	28.7024
ENSMUSG00000106855.1	5330437M03Rik	TEC	-0.47401	3.6292	0.629904	9.25	6.36	5.53	5.55	16.6759	11.4601	10.3019	9.9775
ENSMUSG00000045114.10	Prrt2	protein_coding	-0.199	7.38186	0.631029	156.94	153.51	131.3	137.06	184.058	171.901	153.592	156.496
ENSMUSG00000104061.1	Gm37953	TEC	-0.717878	2.35297	0.631029	7.09	9.13	5.45	4.23	5.29887	6.7792	4.2144	3.1436
ENSMUSG00000049940.7	Pgrmc2	protein_coding	0.421458	3.97703	0.631104	10.67	10.99	12.89	17.49	13.7147	12.5899	15.765	19.4083
ENSMUSG00000097736.7	9530059O14Rik	lincRNA	-0.168409	9.16597	0.631104	468.47	489.99	382.84	462.19	604.383	610.935	506.04	575.141
ENSMUSG00000028458.12	Tesk1	protein_coding	0.480619	3.5749	0.631104	13.82	13.78	15.07	9.72	10.286	9.03893	15.6089	11.481
ENSMUSG00000029103.16	Lrpap1	protein_coding	0.291678	5.47688	0.631169	63.97	59.28	69.45	79.05	38.9623	40.5138	43.5488	53.5778
ENSMUSG00000021098.14	4930447C04Rik	protein_coding	0.225747	6.50516	0.631169	278.12	275.57	280.29	298.15	83.2234	83.6101	102.55	92.6678
ENSMUSG00000079391.10	Gm2974	protein_coding	1.16853	1.00667	0.631169	1.83	0.74	3.07	2.73	1.40264	0.645638	2.49742	2.18685
ENSMUSG00000024845.17	Tmem134	processed_transcript	0.448081	3.74183	0.631169	15.39	12.2	18.08	21.14	10.5977	11.4601	15.9211	14.2145
ENSMUSG00000085172.1	Gm6542	processed_pseudogene	0.828736	1.95061	0.631169	10.93	13.23	21.08	20.99	2.33774	2.74396	4.68267	4.3737
ENSMUSG00000031370.12	Zrsr2	protein_coding	0.36166	4.57734	0.631755	30.09	41.58	37.79	28.61	23.2215	17.9165	24.9742	27.8823
ENSMUSG00000097563.1	Gm26638	sense_intronic	-0.286324	5.49183	0.631755	63.24	65.44	47.42	56.35	48.4691	49.8755	37.6174	42.9169
ENSMUSG00000000088.6	Cox5a	protein_coding	0.688485	2.46682	0.631755	20.52	25.95	34.39	38.81	3.58453	4.35806	6.24356	6.56055
ENSMUSG00000059991.7	Nptx2	protein_coding	0.815443	2.02116	0.631755	2.21	2.9	4.98	3.88	2.33774	3.06678	5.46311	4.10034
ENSMUSG00000024683.5	Mrpl16	protein_coding	0.672929	2.58201	0.632354	13.88	9.02	19.33	16.7	5.29887	3.3896	7.64836	6.28719
ENSMUSG00000037568.12	Vash2	protein_coding	-0.549314	3.12651	0.632383	5.73	6.03	4.32	3.6	9.81849	10.3302	7.64836	6.15051
ENSMUSG00000041440.18	Gk5	protein_coding	0.474697	3.77617	0.632383	7.17	8.26	12.44	8.1	10.1302	12.2671	19.8233	11.481
ENSMUSG00000020704.13	Asic2	protein_coding	0.33105	4.92926	0.632383	18.12	22.95	26.28	25.71	23.5332	29.8608	34.4957	32.6661
ENSMUSG00000024347.16	Psd2	protein_coding	0.34946	4.61564	0.632383	10.75	11.97	13.22	14.24	21.0396	21.4675	26.5351	27.609
ENSMUSG00000001833.16	Sept7	protein_coding	0.223979	6.5783	0.632383	89.22	76.92	93.64	97.38	94.4446	81.189	102.55	102.645
ENSMUSG00000021936.13	Mapk8	protein_coding	0.190495	7.68826	0.632383	111.94	118.34	133.91	126.07	189.201	195.467	225.549	213.491
ENSMUSG00000107115.1	Gm43052	TEC	-0.667011	2.54224	0.632383	9.98	11.98	6.28	7.28	6.23396	7.42484	4.05831	4.51038
ENSMUSG00000023286.16	Ube2j2	protein_coding	-0.302444	5.2422	0.632383	91.21	92.03	69.21	61.51	43.9494	39.0611	33.5591	33.7595
ENSMUSG00000074682.4	Zcchc3	protein_coding	-0.863031	1.79188	0.632383	3.31	2.94	1.6	1.77	4.36378	3.87383	2.18525	2.32353
ENSMUSG00000026860.16	Sh3glb2	protein_coding	-0.20837	7.26863	0.632383	380.6	469.19	338.69	369.05	147.901	182.231	141.573	144.059
ENSMUSG00000024055.14	Cyp4f13	protein_coding	0.691096	2.49029	0.632383	6.32	7.08	14.28	10.14	3.89623	4.19665	7.96054	5.19377
ENSMUSG00000040195.11	Tmem194	protein_coding	-0.411452	3.99586	0.632383	7.99	8.23	5.28	7.06	18.0785	17.755	13.1115	13.8045
ENSMUSG00000029062.14	Cdk11b	protein_coding	-0.256359	5.90688	0.632383	81.5	73.27	64.57	56.36	64.5215	65.5322	57.4407	51.5276
ENSMUSG00000074505.4	Fat3	protein_coding	0.158214	9.99468	0.632383	106.33	115.01	113.65	129.84	924.653	1003.48	1021.6	1129.78
ENSMUSG00000020689.4	Itgb3	protein_coding	0.498445	3.45677	0.632383	3.45	3.26	3.75	5.59	9.03925	8.5547	10.1458	14.6246
ENSMUSG00000050931.7	Sgms2	protein_coding	-0.910334	1.64237	0.632383	2.16	1.35	0.8	0.68	3.89623	3.55101	2.18525	1.77682
ENSMUSG00000097284.7	4930480K23Rik	lincRNA	1.02949	1.32405	0.632383	2.49	1.47	4	2.34	1.55849	1.29128	3.43396	2.46021
ENSMUSG00000032598.8	Nckipsd	protein_coding	-0.347157	4.65893	0.632383	29.42	31.94	27.81	25.19	27.1177	28.8923	23.7255	20.365
ENSMUSG00000032386.15	Trip4	protein_coding	0.310291	5.15509	0.632383	21.04	26.32	35.91	38.85	29.4555	33.5732	40.7392	37.4498
ENSMUSG00000030530.15	Furin	protein_coding	-0.498584	3.70528	0.632383	9.74	7.32	4.01	7.69	16.9876	12.9128	7.18009	13.8045
ENSMUSG00000020334.6	Slc22a4	protein_coding	0.527473	3.24039	0.632512	8.39	7.67	11.36	14.76	7.79246	7.10202	9.8336	11.6176
ENSMUSG00000021779.16	Thrb	protein_coding	0.295817	5.46624	0.633321	13.76	16.24	15.45	19.69	35.5336	43.2577	43.0806	53.4411
ENSMUSG00000025413.13	Ttc4	protein_coding	-0.255558	5.96369	0.633321	159.06	205.16	135.36	153.93	61.5604	73.7641	55.8798	57.4048
ENSMUSG00000005674.9	Tomm40l	protein_coding	-0.342381	4.67679	0.633321	25.58	23.24	19.92	18.52	28.0528	28.5695	22.9451	21.7318
ENSMUSG00000017740.17	Slc12a5	protein_coding	-0.18331	8.21505	0.633321	316.24	317.23	253.64	305.11	319.491	312.005	256.298	299.598
ENSMUSG00000057649.5	Brd9	protein_coding	-0.203523	7.18688	0.633321	149.34	163.3	133.68	133.36	148.992	162.378	137.983	132.441
ENSMUSG00000024807.17	Syvn1	protein_coding	0.322553	5.117	0.633321	21.69	21.6	20.79	29.41	30.8581	30.1836	31.9982	44.147
ENSMUSG00000064337.1	mt-Rnr1	Mt_rRNA	0.155186	10.0823	0.633321	3393.8	3476.69	3470.91	4044.42	1023.93	1027.21	1085.91	1197.98
ENSMUSG00000030284.11	Creld1	protein_coding	0.2756	5.60185	0.633321	126.45	140.12	157.55	167.84	42.391	44.8718	52.4459	53.1678
ENSMUSG00000031285.14	Dcx	protein_coding	-0.193539	8.37982	0.633448	173.14	172.09	167.02	124.45	354.713	355.424	351.2	270.213
ENSMUSG00000049122.17	Frmd3	protein_coding	-0.332705	4.88132	0.63448	21.93	21.18	19.01	15.75	34.131	30.9906	28.8765	22.9619
ENSMUSG00000039686.14	Zer1	protein_coding	-0.184138	7.93242	0.635735	164.87	169.52	139.43	151.95	251.54	267.617	228.67	228.252
ENSMUSG00000023277.11	Twf2	protein_coding	-0.474903	3.61337	0.635735	41.03	27.29	18.45	28.58	16.52	11.2987	8.89707	11.0709
ENSMUSG00000036834.16	Plch1	protein_coding	-0.51316	3.44551	0.635735	5.84	4.87	4.65	3.13	13.2472	11.7829	11.3945	6.28719
ENSMUSG00000024427.6	Spry4	protein_coding	0.630838	3.06693	0.635735	1.91	4.26	3.54	5.83	3.89623	8.71611	7.49227	11.891
ENSMUSG00000024104.11	Fam21	protein_coding	-0.212629	6.81681	0.635735	101.98	117.13	108.76	105.9	116.887	124.608	106.609	101.825
ENSMUSG00000082463.1	Gm15765	processed_pseudogene	0.751871	2.32336	0.635735	17.25	7.66	23.64	17.92	4.83132	2.09832	6.86791	4.92041
ENSMUSG00000062542.11	Syt9	protein_coding	0.836305	1.99488	0.635735	1.15	2.46	3.93	2.89	1.71434	3.55101	5.6192	3.82699
ENSMUSG00000014602.15	Kif1a	protein_coding	-0.161204	9.66573	0.635735	333.77	291.95	253	244.03	815.247	899.374	730.965	802.164
ENSMUSG00000086245.1	Gm16170	processed_transcript	1.0778	1.21022	0.635735	0.47	1.08	1.74	1.5	0.779246	1.7755	2.96569	2.46021
ENSMUSG00000036040.14	Adamtsl2	protein_coding	0.490466	3.4261	0.635735	12.87	16.9	14	18.48	8.10415	9.20034	11.8628	12.4377
ENSMUSG00000106045.1	Gm42996	TEC	0.380272	4.29842	0.635735	28.28	25.37	36.47	32.24	17.7668	15.8181	23.7255	20.0917
ENSMUSG00000017119.19	Nbr1	protein_coding	-0.22333	6.47431	0.635735	89.19	87.98	86.56	77.44	93.8212	97.1685	83.8198	79.82
ENSMUSG00000046792.8	Zfp787	protein_coding	0.394863	4.26166	0.635735	12.88	18.72	20.76	16.65	14.0264	18.5621	24.3499	18.5882
ENSMUSG00000003348.9	Mob3a	protein_coding	1.0869	1.13634	0.635735	0.95	1.15	2.23	2.4	1.09094	1.29128	2.49742	2.59688
ENSMUSG00000024781.15	Lipa	protein_coding	0.472635	3.53877	0.635735	6.89	8.05	9.88	10.49	8.72755	10.1688	12.9554	13.2578
ENSMUSG00000021236.16	Entpd5	protein_coding	0.321153	4.99469	0.635735	31.54	19.66	36.44	28.89	30.7023	25.3413	34.6517	35.3996
ENSMUSG00000105594.1	Gm43398	TEC	0.675708	2.63302	0.635735	5.32	2.34	5.9	6.35	6.23396	2.74396	7.024	7.38062
ENSMUSG00000020111.15	Micu1	protein_coding	0.22111	6.55425	0.635735	113.83	151.68	130.33	144.56	83.691	89.2594	105.048	96.6314
ENSMUSG00000072694.7	1500011B03Rik	protein_coding	0.473674	3.62145	0.635735	17.09	29.95	32.05	32.14	7.79246	12.2671	13.7358	14.0778
ENSMUSG00000025417.7	Pip4k2c	protein_coding	-0.253391	5.91588	0.635735	46.27	43.21	34.99	38.9	67.6385	63.1111	52.9142	56.7214
ENSMUSG00000024245.4	Tmem178	protein_coding	-0.258178	5.93818	0.635735	96.29	106.89	90.18	76.71	63.2747	69.7289	61.343	50.0242
ENSMUSG00000103983.1	Gm20045	lincRNA	0.272779	5.67908	0.635735	19.99	16.58	21.52	22	50.3393	41.8051	56.0359	55.3546
ENSMUSG00000040774.15	Cept1	protein_coding	0.337283	4.865	0.635735	30.13	28.56	42.7	31.33	25.871	25.0185	37.1492	27.3356
ENSMUSG00000105979.1	Gm43411	TEC	-0.632471	2.69213	0.635735	12.97	12.19	6.27	9.63	7.79246	7.26343	3.90222	5.74048
ENSMUSG00000060950.11	Trmt61a	protein_coding	-0.556976	3.08847	0.635735	12.06	10.49	8.71	6.36	10.5977	9.03893	7.80445	5.6038
ENSMUSG00000032657.15	Fam189b	protein_coding	-0.315926	5.08206	0.635735	39.62	37.39	30.12	31.54	36.0011	38.5769	26.6912	33.0761
ENSMUSG00000103818.1	Gm38009	TEC	0.439382	3.79653	0.635735	8.41	7.49	9.18	12.04	12.1562	10.8144	13.7358	17.3581
ENSMUSG00000022956.10	Atp5o	protein_coding	0.501096	3.42119	0.635735	34.74	45.09	48.1	52.89	6.85736	10.3302	11.7067	12.5744
ENSMUSG00000052914.4	Cyp2j6	protein_coding	-0.781213	2.07842	0.635735	2.77	3.59	1.54	2.09	4.36378	5.64933	2.49742	3.28027
ENSMUSG00000037971.10	1110032A03Rik	protein_coding	0.522115	3.26452	0.635735	19.33	8.76	21.61	15.52	8.72755	6.45638	10.7701	11.0709
ENSMUSG00000057738.13	Sptan1	protein_coding	-0.156457	9.83919	0.635735	822.25	900.22	795.36	762.97	921.068	1009.62	869.103	863.122
ENSMUSG00000072774.10	Zfp951	protein_coding	0.743892	2.29923	0.635961	2.52	5.71	5.77	6.57	2.18189	4.68087	5.30702	6.15051
ENSMUSG00000039936.18	Pik3cd	protein_coding	-0.361988	4.44393	0.635961	12.28	16.46	9.06	11.49	23.6891	24.6957	17.482	20.0917
ENSMUSG00000044709.6	Gemin7	protein_coding	0.915176	1.88574	0.635961	10.31	15.03	10.01	29.81	2.02604	2.58255	2.02916	6.56055
ENSMUSG00000020590.15	Snx13	protein_coding	0.245855	6.08143	0.636015	24.19	21.13	24.46	28.65	64.3657	58.9145	67.8987	78.1799
ENSMUSG00000019856.13	Fam184a	protein_coding	0.297371	5.2741	0.636015	32.38	28.82	34.54	39.22	34.7544	34.0574	39.8027	44.6937
ENSMUSG00000091825.1	Gm5778	processed_pseudogene	-0.858365	1.91244	0.638066	17.86	7.34	6.31	7.37	6.38981	2.58255	2.34133	2.59688
ENSMUSG00000004317.14	Clcn5	protein_coding	0.373433	4.34046	0.638066	5.94	4.57	6.23	5.96	18.8577	15.8181	23.2573	21.7318
ENSMUSG00000084911.1	Gm16185	antisense	0.219363	6.67929	0.638066	67.22	69.47	83.32	73.21	92.8861	95.8772	119.096	100.868
ENSMUSG00000021975.7	Ints9	protein_coding	-0.492141	3.38357	0.638066	10.37	10.76	7.23	7.54	11.6887	12.1057	8.4288	8.47404
ENSMUSG00000026072.12	Il1r1	protein_coding	0.710359	2.36632	0.638066	1.23	2.09	2.78	2.43	2.80528	4.51947	6.39965	5.6038
ENSMUSG00000081517.1	Gm16204	processed_pseudogene	-0.639528	2.67154	0.638066	10.34	9.48	7.61	4.93	7.79246	7.10202	5.93138	3.69031
ENSMUSG00000104436.1	Gm37423	processed_transcript	-0.481834	3.62581	0.638066	12.07	7.39	5.74	7.96	17.4551	10.653	8.58489	11.481
ENSMUSG00000047417.17	Rexo1	protein_coding	-0.327887	4.90611	0.638066	23.04	23.61	19.04	14.7	31.014	35.1873	29.1886	23.6453
ENSMUSG00000031818.12	Cox4i1	protein_coding	0.406713	4.01908	0.638066	141.07	118	144.71	164.12	13.7147	13.5584	16.7015	19.4083
ENSMUSG00000061479.15	Snrpa	protein_coding	-0.381709	4.3229	0.638066	80.36	78.89	47.21	71.35	23.2215	21.4675	14.2041	19.955
ENSMUSG00000080906.1	Gm12095	processed_pseudogene	-0.761561	2.18853	0.638066	23.87	22.6	8.32	18.47	5.61057	5.1651	2.02916	4.23702
ENSMUSG00000090286.1	Gm17615	protein_coding	-0.384264	4.33472	0.638066	28.17	20.11	16.14	20.28	26.3385	18.7235	15.6089	18.8616
ENSMUSG00000021024.14	Psma6	protein_coding	-0.575897	3.00279	0.638066	43.72	28.65	14.09	25.27	9.81849	8.71611	4.68267	7.65397
ENSMUSG00000109321.1	A330076H08Rik	processed_transcript	-0.263155	7.04785	0.638066	232.98	180.99	195.84	145.81	162.395	125.577	137.358	103.055
ENSMUSG00000022040.7	Ephx2	protein_coding	-0.899967	1.67687	0.638066	3.42	5.94	2.21	2.68	2.80528	4.84228	1.87307	2.18685
ENSMUSG00000063077.14	Kif1b	protein_coding	-0.161099	9.22365	0.638066	325.06	313.49	273.35	334.71	630.565	631.272	555.365	573.091
ENSMUSG00000102729.1	Gm32444	TEC	-0.222541	6.96539	0.639129	93.65	82.15	82.29	65.93	143.069	125.415	130.022	100.458
ENSMUSG00000020235.16	Fzr1	protein_coding	0.436689	3.93681	0.639129	12.79	13.13	13.82	15.44	9.5068	15.9795	17.7941	16.6747
ENSMUSG00000040021.12	Lats1	protein_coding	0.210204	6.83408	0.639129	32.37	32.77	38.18	36.11	104.419	106.53	126.588	117.543
ENSMUSG00000027170.12	Eif3m	protein_coding	0.33391	4.78718	0.639129	51.33	53.32	55.6	71.29	23.0657	25.1799	27.6277	33.0761
ENSMUSG00000104822.1	Gm42967	TEC	-0.320376	4.94436	0.639129	38.12	33.16	28.51	27.68	36.3128	31.4748	28.096	26.2422
ENSMUSG00000068522.4	Aard	protein_coding	1.07058	1.20726	0.639129	3.5	1.66	4.3	6.48	1.71434	0.807047	2.18525	3.1436
ENSMUSG00000050323.14	Ndufaf6	protein_coding	1.03186	1.25618	0.639929	4.46	4.54	9.15	7.27	1.40264	1.29128	2.96569	2.59688
ENSMUSG00000024459.18	H2-M5	protein_coding	-0.94759	1.6069	0.639929	1.98	5.22	1.62	2.01	2.02604	5.32651	1.71698	2.05017
ENSMUSG00000042328.13	Hps4	protein_coding	-0.3545	4.6468	0.639929	94.77	87.32	40.82	72.84	28.5204	27.1168	17.6381	25.6955
ENSMUSG00000034575.11	Papd7	protein_coding	-0.270699	5.61877	0.639929	29.69	30.83	23.17	26	52.677	54.2336	42.7684	45.7872
ENSMUSG00000079260.2	Tmppe	protein_coding	0.407973	4.00328	0.639929	4.03	4.58	5.88	5.37	12.6238	14.3654	19.0429	16.8114
ENSMUSG00000019235.8	Rps6kl1	protein_coding	-0.354089	4.49368	0.640363	22.52	24.76	18.23	18.15	23.8449	26.1483	19.9794	19.1349
ENSMUSG00000024150.11	Mcfd2	protein_coding	-0.422037	3.94266	0.640363	20.62	27.82	15.54	19.93	14.8057	19.8534	11.5506	14.2145
ENSMUSG00000079259.2	Trim71	protein_coding	-0.854263	1.96818	0.640363	0.87	1.3	0.28	0.89	3.74038	5.64933	1.24871	3.82699
ENSMUSG00000032024.10	Clmp	protein_coding	0.30266	5.34017	0.640363	23.43	17.93	20.06	27.52	38.9623	32.9275	38.0857	50.4342
ENSMUSG00000006818.4	Sod2	protein_coding	0.360407	5.08834	0.640363	22.11	12.99	23.12	21.31	37.0921	21.7903	40.1149	35.673
ENSMUSG00000105347.1	Gm43503	TEC	0.649091	2.59695	0.640978	3.37	2.62	4.08	5.19	4.98717	3.87383	6.24356	7.65397
ENSMUSG00000010755.17	Cars	protein_coding	0.245674	6.03876	0.640978	97.08	133.87	113.8	149.86	55.4823	64.241	69.1474	72.7128
ENSMUSG00000031381.16	Piga	protein_coding	-0.502667	3.34935	0.640978	9.31	6.95	4.95	6.19	13.2472	10.0074	7.49227	8.88408
ENSMUSG00000021268.17	Meg3	lincRNA	0.118972	14.7665	0.640978	8669.69	8565.88	9036.56	8811.26	27172.6	26273.6	29847.5	28193.1
ENSMUSG00000107838.1	RP24-470M22.10	TEC	0.589452	2.84732	0.640978	7.57	7.67	11.3	11.27	5.45472	5.48792	8.4288	8.06401
ENSMUSG00000106648.1	Gm43176	TEC	0.5164	3.32232	0.641542	4.76	7.72	8.74	8.8	6.07812	9.84598	11.5506	11.2076
ENSMUSG00000102240.1	Gm37717	TEC	-0.19203	7.49517	0.641542	152.9	143.88	129.99	125.64	198.084	186.105	174.195	162.237
ENSMUSG00000021773.10	Comtd1	protein_coding	-0.800028	1.98396	0.641542	4.43	5.45	6.35	15.08	4.20793	5.1651	2.18525	3.1436
ENSMUSG00000041674.16	BC006965	processed_transcript	-0.675535	2.48746	0.641542	16.77	17.2	13.02	9.72	6.38981	6.7792	5.15094	3.1436
ENSMUSG00000031755.5	Bbs2	protein_coding	-0.272188	5.61258	0.641542	69.99	58.62	56.7	52.19	50.0276	56.4933	42.6123	45.5138
ENSMUSG00000105881.1	4932422M17Rik	lincRNA	0.282325	5.58395	0.642147	33.41	44.17	47.1	45.72	37.0921	48.9071	54.0068	50.5709
ENSMUSG00000047414.6	Flrt2	protein_coding	0.194628	7.50975	0.642204	68.51	68.15	85.77	71.2	167.694	171.578	209.315	179.185
ENSMUSG00000042590.16	Ipo11	protein_coding	-0.198938	7.23797	0.643031	133.84	154.35	132.4	119.5	155.382	166.736	145.943	134.765
ENSMUSG00000059854.7	Hydin	protein_coding	-0.955258	1.45353	0.643031	0.38	0.5	0.18	0.26	2.80528	3.71242	1.4048	1.91349
ENSMUSG00000109082.1	Gm44586	TEC	-0.512554	3.39712	0.643031	8.22	12.73	5.61	8.78	9.5068	14.6883	6.71183	10.1142
ENSMUSG00000020642.12	Rnf144a	protein_coding	0.308443	5.09543	0.644666	12.3	14.12	15.13	17.13	28.2087	32.2819	35.7444	39.0899
ENSMUSG00000040972.8	Igsf21	protein_coding	0.384939	4.22611	0.644666	20.05	20.26	28.72	23.07	15.8966	15.9795	23.5694	18.1782
ENSMUSG00000110411.1	RP23-261B5.1	TEC	-0.181827	8.12791	0.644666	227.91	220.65	206.44	182.4	302.036	291.99	282.989	240.964
ENSMUSG00000005873.5	Reep5	protein_coding	0.243176	6.06658	0.644666	53.02	46.21	54.64	61.02	65.3008	56.8161	69.6157	74.8996
ENSMUSG00000003974.6	Grm3	protein_coding	-0.285799	5.40459	0.644666	33.89	37.01	29.92	27.3	44.2611	48.2614	40.427	35.5363
ENSMUSG00000052337.15	Immt	protein_coding	0.214162	6.70794	0.645937	108.53	101.38	145.48	118.94	103.016	89.9051	111.916	111.939
ENSMUSG00000085084.7	4930570G19Rik	lincRNA	0.206041	7.09535	0.646239	100.42	100.65	117.29	105.56	124.523	128.805	159.055	133.398
ENSMUSG00000025132.13	Arhgdia	protein_coding	0.367994	4.33241	0.646239	23.41	21.82	25.78	30.68	17.6109	16.948	20.9159	23.6453
ENSMUSG00000104903.1	Gm43707	sense_intronic	0.327114	4.80927	0.646239	18.85	16.96	22.76	21.48	25.871	23.243	32.3104	29.3858
ENSMUSG00000027177.14	Hipk3	protein_coding	0.213264	6.72032	0.646239	28.88	29.92	33.65	31.28	94.1329	100.558	118.94	106.882
ENSMUSG00000025173.13	Wdr45b	protein_coding	-0.361442	4.55478	0.646239	21.49	31.74	20.28	20.51	21.1955	31.152	20.7598	19.955
ENSMUSG00000033910.13	Gucy1a3	protein_coding	-0.236531	6.20915	0.646239	41.39	44.23	41.62	36.29	76.2102	83.2873	73.0496	62.4619
ENSMUSG00000042686.5	Jph1	protein_coding	-0.238036	6.0835	0.646239	33.92	34.06	28.29	28.45	72.9374	73.2799	62.9039	61.0951
ENSMUSG00000039763.9	Dnajc28	protein_coding	-0.626104	2.78219	0.646239	6.89	11.94	2.41	5.9	6.54566	9.52316	3.59005	6.69723
ENSMUSG00000048232.12	Fbxo10	protein_coding	-0.375894	4.25248	0.646505	11.42	10.32	7.23	8.92	22.5981	19.8534	15.4528	17.2214
ENSMUSG00000025184.10	R3hcc1l	protein_coding	-0.350884	4.56565	0.646505	24.53	34.29	19.56	18.17	25.4034	27.1168	17.9502	23.0986
ENSMUSG00000062906.12	Hdac10	protein_coding	-0.350028	4.6396	0.646953	27.51	38.73	22.45	33.95	23.0657	32.2819	21.072	22.2785
ENSMUSG00000103984.1	Gm37447	TEC	-0.541798	3.15296	0.646953	6.74	9.72	6.29	4.84	8.41585	12.1057	8.11663	6.01384
ENSMUSG00000109956.1	RP24-156K15.4	TEC	-0.546212	3.08566	0.647491	11.99	15.98	8.38	10.4	8.41585	11.1373	6.08747	7.24394
ENSMUSG00000089756.2	Gm8898	protein_coding	0.310544	5.00243	0.647491	22.59	22.54	26.91	28.33	28.3645	28.2467	34.8078	35.3996
ENSMUSG00000040327.16	Cul9	protein_coding	-0.237557	6.15669	0.647491	56.91	73.83	58.79	50.04	70.9113	82.9645	65.5574	64.9221
ENSMUSG00000022621.16	Rabl2	protein_coding	-0.252386	5.92078	0.648169	135.83	167	127.14	132.6	59.3785	71.8272	55.7238	54.3979
ENSMUSG00000033615.9	Cplx1	protein_coding	0.348364	4.79971	0.648169	26.86	27.39	26	41.98	24.0008	24.3728	24.0377	37.3131
ENSMUSG00000003810.12	Mast2	protein_coding	-0.224303	6.53157	0.648169	81.11	91.38	64.48	81.57	89.4574	109.436	80.5419	89.5242
ENSMUSG00000101970.6	1810026B05Rik	processed_transcript	-0.208486	7.02006	0.648169	86.07	71.44	67.25	71.32	152.576	125.092	121.905	118.5
ENSMUSG00000031756.4	Cenpn	protein_coding	-0.998262	1.30566	0.648169	5.18	3.29	1.96	2.19	3.58453	2.25973	1.4048	1.50346
ENSMUSG00000062822.7	4833420G17Rik	protein_coding	-0.243743	5.99044	0.648169	65.04	62.45	54.01	51.93	70.1321	67.1463	60.2503	55.7647
ENSMUSG00000007097.14	Atp1a2	protein_coding	-0.400112	4.18663	0.648169	8.21	10.06	5.47	6.43	16.0525	24.8571	14.3602	16.5381
ENSMUSG00000024176.10	Sox8	protein_coding	0.376756	4.28372	0.648169	16.35	13.02	16.84	21.19	17.9226	15.3339	19.1989	23.9187
ENSMUSG00000000805.18	Car4	protein_coding	-0.328675	4.79468	0.648169	102.67	112.55	76.83	76.44	29.923	31.3134	21.8525	26.7889
ENSMUSG00000020193.3	Zpbp	protein_coding	1.01398	1.32068	0.648169	0.99	0.51	1.2	1.82	1.87019	0.968457	2.34133	3.41695
ENSMUSG00000103563.1	8030445P17Rik	TEC	-0.279562	5.87177	0.648169	64.45	45.95	48.46	41.1	74.6517	53.1037	58.0651	47.4273
ENSMUSG00000041471.8	Fam35a	protein_coding	-0.556926	3.14978	0.64841	4.79	8.96	4.03	5.13	7.16906	13.397	6.24356	7.65397
ENSMUSG00000055202.10	Zfp811	protein_coding	-0.347102	4.53199	0.64852	16.91	19.64	12.16	15.76	25.4034	25.8255	18.8868	21.3218
ENSMUSG00000023951.16	Vegfa	protein_coding	0.233825	6.1608	0.64852	81.98	96.84	110.73	104.12	63.4306	67.4692	78.5127	75.4463
ENSMUSG00000102902.1	Gm38263	TEC	-0.340701	4.7644	0.64852	25.8	20.1	19.91	15.79	33.8193	26.3097	27.0034	20.6384
ENSMUSG00000107197.1	Gm43312	TEC	-0.252536	5.84832	0.64852	63.96	57.78	49.68	50.8	65.6125	59.0759	52.7581	51.9377
ENSMUSG00000020706.13	Ftsj3	protein_coding	-0.336106	4.7437	0.64852	44.99	32.8	38.39	38.77	33.3517	25.8255	24.8181	22.1419
ENSMUSG00000027698.14	Nceh1	protein_coding	0.277452	5.47935	0.64852	25	19.27	26.52	25.29	41.6117	38.4155	46.6706	50.2975
ENSMUSG00000037601.11	Nme1	protein_coding	-0.344229	4.71925	0.64852	21.28	21.36	13.11	19.92	29.1438	29.2151	18.5746	27.1989
ENSMUSG00000102336.1	Gm37233	lincRNA	-0.291289	5.27496	0.64852	15.16	14.54	11.03	12.87	43.1702	41.4822	32.4665	36.6297
ENSMUSG00000036766.12	Dner	protein_coding	0.374256	4.4323	0.64852	11.51	12.94	12.27	20.51	17.2993	19.692	19.0429	28.7024
ENSMUSG00000069072.9	Slc7a14	protein_coding	-0.215467	6.8561	0.64852	34.28	32.69	23.73	31.82	130.602	117.829	95.2143	118.5
ENSMUSG00000034173.13	Zbed5	protein_coding	0.457023	3.58709	0.64852	8.51	10.41	13.33	14.19	8.8834	10.8144	14.3602	12.7111
ENSMUSG00000052763.7	Zfp212	protein_coding	0.616596	2.83805	0.64852	5.29	4.5	9.9	4.74	5.45472	5.32651	11.0823	5.6038
ENSMUSG00000023572.16	Ccndbp1	protein_coding	-0.313236	4.96094	0.648713	79.92	60.1	58.48	61.73	36.4687	31.9591	27.4717	27.609
ENSMUSG00000026623.16	Lpgat1	protein_coding	0.185452	7.97052	0.648713	81.4	67.98	75.87	93.33	251.385	217.419	248.962	284.017
ENSMUSG00000026207.16	Speg	protein_coding	-0.18932	7.55843	0.648713	124.86	137.06	118.26	113.68	188.266	212.899	178.098	173.718
ENSMUSG00000108955.1	Gm44775	TEC	-1.10043	1.01239	0.648713	4.55	4.23	2.47	1.46	2.49359	2.25973	1.4048	0.820069
ENSMUSG00000050623.4	Tex40	protein_coding	-0.728818	2.17897	0.648713	23.56	25.93	13.09	16.07	5.14302	5.48792	2.96569	3.41695
ENSMUSG00000046699.14	Slitrk4	protein_coding	0.20665	6.87452	0.648713	54.88	50.28	57.68	56.95	114.082	103.141	128.461	122.327
ENSMUSG00000108542.1	Gm44834	TEC	1.04103	1.18581	0.648713	2.73	2.22	5.29	4.84	1.40264	1.12987	2.8096	2.46021
ENSMUSG00000025381.2	Cnpy2	protein_coding	0.84938	1.78552	0.648713	7.99	5.46	11.81	12.16	2.64943	1.7755	4.05831	3.96367
ENSMUSG00000010914.10	Pdhx	protein_coding	0.339094	4.66022	0.648713	24.21	19.72	25.67	29.49	24.3125	19.692	26.6912	28.9758
ENSMUSG00000039634.12	Zfp189	protein_coding	-0.4822	3.5046	0.648713	11.11	9.76	5.52	9.1	13.7147	12.1057	6.86791	11.481
ENSMUSG00000046785.8	Epm2aip1	protein_coding	0.207745	6.76993	0.648713	30.1	31.91	34.27	36.04	98.4966	103.463	115.662	117.543
ENSMUSG00000016346.17	Kcnq2	protein_coding	-0.155217	9.74502	0.648713	318.02	316.43	264.29	302.76	886.47	921.487	765.929	857.382
ENSMUSG00000083772.1	Gm15566	processed_pseudogene	-0.5538	2.98652	0.648713	71.24	76.56	49.61	48.44	9.03925	9.20034	6.55574	5.87716
ENSMUSG00000033063.7	Cntnap3	protein_coding	-0.899917	1.64334	0.649179	2	1.41	1.18	0.63	4.36378	3.06678	2.65351	1.36678
ENSMUSG00000001785.11	Pwp1	protein_coding	0.532088	3.303	0.64921	4.92	9.89	11.34	9.55	5.29887	10.3302	12.6432	9.9775
ENSMUSG00000020635.7	Fkbp1b	protein_coding	0.652352	2.52491	0.649405	11.94	15.25	19.71	22.21	3.74038	4.68087	6.39965	6.83391
ENSMUSG00000026269.14	Rnpepl1	protein_coding	-0.262782	5.70162	0.649405	56.21	66.82	49.73	66.63	53.9238	59.0759	44.1732	49.8875
ENSMUSG00000032475.15	Nck1	protein_coding	-0.356838	4.39793	0.649989	15.44	19.14	14.05	12.57	23.8449	22.9201	19.1989	17.3581
ENSMUSG00000039205.16	Ciz1	protein_coding	-0.200823	7.01745	0.650144	209.09	179.7	189.13	138.01	133.563	143.009	120.189	120.413
ENSMUSG00000036492.12	Rnf39	protein_coding	0.993743	1.78055	0.650144	6.51	1.08	5.29	10.43	3.42868	0.645638	2.8096	5.33045
ENSMUSG00000044250.7	Pced1b	protein_coding	-0.925118	1.4929	0.650144	3.82	3.61	1.68	2.14	3.42868	3.22819	1.56089	1.91349
ENSMUSG00000027562.12	Car2	protein_coding	0.765177	2.07062	0.650144	4.95	4.72	6.02	7.66	2.96113	2.74396	4.37049	5.33045
ENSMUSG00000058833.11	2810428I15Rik	protein_coding	-0.549357	3.06143	0.650144	40.68	67.34	37.25	36.68	7.79246	11.4601	6.71183	6.42387
ENSMUSG00000005897.14	Nr2c1	protein_coding	0.352456	4.47309	0.650287	11.05	12.84	15.84	14.66	17.6109	20.8218	25.4425	23.6453
ENSMUSG00000025422.8	Agap2	protein_coding	-0.205054	7.04243	0.650763	52.96	57.69	42.64	51.92	134.809	147.044	112.228	132.031
ENSMUSG00000071654.5	Uqcc3	protein_coding	0.944338	1.46897	0.650763	7.75	6.19	14.34	12.18	1.87019	1.45269	3.59005	2.87024
ENSMUSG00000083274.1	Zcchc9-ps	processed_pseudogene	-0.585652	2.84608	0.650763	44.5	31.67	23.17	26.69	9.81849	6.7792	5.30702	5.74048
ENSMUSG00000020634.12	Ubxn2a	protein_coding	0.336515	4.66581	0.650763	22.42	24.86	30.73	28.19	21.1955	23.0816	30.4373	25.5588
ENSMUSG00000103060.1	Gm36969	TEC	0.681284	2.7032	0.651456	3.66	4.35	9	3.69	4.36378	5.1651	11.0823	4.3737
ENSMUSG00000102344.1	9430053O09Rik	TEC	0.699279	2.33223	0.651456	2.65	4.13	4.86	5.73	2.80528	4.35806	5.46311	6.15051
ENSMUSG00000030077.11	Chl1	protein_coding	0.195903	7.2064	0.651456	57.02	56.33	58.52	66.49	136.212	138.489	163.737	151.029
ENSMUSG00000100162.1	Gm20687	antisense	-0.748553	2.15417	0.651456	9.19	14.73	5.52	8.35	4.05208	6.45638	2.49742	3.69031
ENSMUSG00000038503.15	Mesdc2	protein_coding	0.31624	4.88913	0.651456	13.87	14.39	15.58	17.2	26.1827	25.9869	30.5934	34.3062
ENSMUSG00000039835.16	Nhsl1	protein_coding	-0.450855	3.65196	0.651456	3.88	6.72	3.88	5.04	11.6887	16.7866	9.8336	10.9342
ENSMUSG00000024425.3	Ndfip1	protein_coding	0.469343	3.5627	0.651456	28.51	38.73	36.36	54.83	8.26	10.9758	10.9262	15.5813
ENSMUSG00000027465.13	Tbc1d20	protein_coding	-0.323205	4.83313	0.651456	22.66	25.26	14.45	18.39	31.6374	31.152	22.3207	27.7457
ENSMUSG00000101301.1	Gm29214	processed_pseudogene	-0.509613	3.24806	0.652776	92.93	97.68	72.73	57.42	10.9094	10.8144	8.89707	6.42387
ENSMUSG00000030092.14	Cntn6	protein_coding	-0.34204	4.58953	0.65347	18.79	18.37	16.37	12.42	27.7411	25.5027	23.1012	18.9983
ENSMUSG00000024048.14	Myl12a	protein_coding	0.871204	1.70487	0.65347	3.64	6.87	7.92	9.4	1.55849	2.58255	3.90222	3.69031
ENSMUSG00000062319.2	Gm10115	sense_intronic	-0.188252	7.43132	0.65347	423.7	430.53	361.95	374.61	183.279	183.845	162.176	160.05
ENSMUSG00000041607.16	Mbp	protein_coding	0.482204	5.19079	0.65347	29.83	19.87	26.68	43.13	34.7544	25.5027	30.5934	53.3045
ENSMUSG00000104420.1	E230020A03Rik	TEC	-0.305851	6.00084	0.654548	82.33	60.48	65.35	48.36	81.3532	59.5601	66.8061	47.564
ENSMUSG00000059173.19	Pde1a	protein_coding	0.197318	7.5135	0.654582	127.29	90.28	128.68	131.62	188.889	150.918	186.214	203.377
ENSMUSG00000102481.1	Gm37925	TEC	-0.297263	5.15836	0.654582	20.59	20.89	15.14	18.09	38.8064	39.3839	29.5008	34.0328
ENSMUSG00000061665.6	Cd2ap	protein_coding	0.200726	7.18527	0.654735	58.09	52.88	66.69	58.82	141.355	128.805	167.796	142.965
ENSMUSG00000078570.10	1110065P20Rik	protein_coding	0.84086	1.86517	0.654735	7.13	5.21	12.2	10.17	3.11698	1.61409	5.30702	3.28027
ENSMUSG00000039682.12	Lap3	protein_coding	0.81892	1.99139	0.65547	1.51	7.79	4.37	6.66	1.40264	3.87383	4.2144	5.05709
ENSMUSG00000030711.15	Sult1a1	protein_coding	-0.938821	1.45464	0.65547	7.48	5.58	3.92	2.85	3.74038	2.74396	2.02916	1.36678
ENSMUSG00000034032.15	Rpap1	protein_coding	-0.329901	4.82574	0.656215	16.29	26.08	18.95	15.43	26.3385	36.3171	26.0669	23.782
ENSMUSG00000019785.13	Clvs2	protein_coding	-0.256126	5.83627	0.656215	51.23	40.34	36.24	39.95	68.8853	54.8792	50.885	52.7578
ENSMUSG00000022749.6	Tbc1d23	protein_coding	-0.292748	5.27328	0.656215	28.76	24.32	22.64	20.03	45.8196	38.7383	37.3053	31.846
ENSMUSG00000022434.7	Fam118a	protein_coding	-0.394361	4.0152	0.656374	17.88	16.14	11.78	13.68	19.0136	17.1094	12.9554	14.4879
ENSMUSG00000030469.10	Zfp719	protein_coding	0.295299	5.21031	0.656374	23.18	17.67	23.34	24.8	30.5464	35.3487	42.9245	37.9965
ENSMUSG00000073987.4	Ggh	protein_coding	1.04294	1.18558	0.65662	2.18	1.03	3.45	3.15	1.71434	0.807047	2.8096	2.46021
ENSMUSG00000074656.12	Eif2s2	protein_coding	0.253012	6.25641	0.65662	54.26	41.76	63.08	49.07	77.3012	61.497	94.5899	71.2093
ENSMUSG00000037316.9	Bag4	protein_coding	0.302988	5.05305	0.656722	18.31	15.6	18.6	21.91	29.7672	29.0537	34.8078	37.7232
ENSMUSG00000037071.2	Scd1	protein_coding	0.58016	2.82307	0.657273	2.45	2.54	3.42	3.92	5.29887	5.48792	7.64836	8.47404
ENSMUSG00000109725.1	RP23-378E4.4	TEC	-0.321226	4.94648	0.657992	36.52	28.76	28.25	23.2	38.0272	29.8608	30.4373	24.0553
ENSMUSG00000082985.2	Gm14042	processed_pseudogene	1.12163	0.97908	0.657992	5.77	2.73	9.28	9.2	1.40264	0.645638	2.34133	2.18685
ENSMUSG00000026278.14	Bok	protein_coding	-0.706666	2.22659	0.658209	13.49	11.43	5.5	8.02	5.45472	5.48792	3.12178	3.55363
ENSMUSG00000060417.6	Gm8603	unprocessed_pseudogene	-0.622656	2.76991	0.658209	9.02	19.04	8.09	9.66	5.14302	10.8144	4.83876	5.46712
ENSMUSG00000097520.1	Gm26843	lincRNA	-0.830798	1.82564	0.658209	3.12	2.88	2.15	1.17	4.36378	4.03524	3.12178	1.64014
ENSMUSG00000025722.16	Wdr73	protein_coding	-0.343848	4.50607	0.658209	23.15	21.81	18.37	17.19	25.7151	24.5342	20.9159	18.7249
ENSMUSG00000029084.5	Cd38	protein_coding	0.793339	1.97501	0.658209	2.35	2.34	3.27	6.54	2.64943	2.58255	3.43396	5.6038
ENSMUSG00000038080.16	Kdm1b	protein_coding	0.383	4.13722	0.659111	14.46	10.64	16.67	13.17	15.7408	14.204	21.3842	17.7682
ENSMUSG00000058748.9	Zfp958	protein_coding	-0.457537	3.7683	0.659111	13.71	18.06	14.35	8.43	13.403	17.5936	14.5163	8.20069
ENSMUSG00000031585.13	Gtf2e2	protein_coding	0.70717	2.24206	0.659478	5.76	8.91	7.96	15.66	3.42868	3.22819	4.99485	5.87716
ENSMUSG00000068663.13	Clec16a	protein_coding	-0.248439	5.89052	0.659478	31.67	29.99	23.68	25.91	59.0668	69.2447	52.2898	55.628
ENSMUSG00000110159.1	RP24-69E5.2	TEC	0.326794	4.70003	0.659753	21.71	21.48	27.17	26.15	22.9098	22.5973	29.6569	27.4723
ENSMUSG00000031425.15	Plp1	protein_coding	0.359081	4.3275	0.659753	30.04	23.79	25.34	24.49	16.9876	17.5936	22.789	21.5951
ENSMUSG00000026739.13	Bmi1	protein_coding	0.341	4.53898	0.660161	14.63	20.45	18.66	18.83	21.3513	19.0463	26.0669	25.1488
ENSMUSG00000097422.1	Gm26521	lincRNA	0.782019	1.96385	0.660161	2.98	2.81	4.62	5.14	2.64943	2.58255	4.37049	4.64706
ENSMUSG00000032997.16	Chpf	protein_coding	0.476074	3.39122	0.660161	7.14	7.37	9.86	10.45	8.10415	8.87752	12.0189	11.6176
ENSMUSG00000058254.12	Tspan7	protein_coding	0.207559	6.67007	0.660161	66.16	67.04	80.76	93.32	93.3536	95.0702	105.984	111.529
ENSMUSG00000028692.14	Akr1a1	protein_coding	0.304077	5.00723	0.660161	35.11	37.04	44.3	48.17	27.897	29.0537	34.3396	35.9463
ENSMUSG00000028145.9	Them4	protein_coding	0.504148	3.22554	0.660161	11.95	11.37	14.84	17.89	7.79246	7.10202	10.7701	10.3875
ENSMUSG00000031976.14	Urb2	protein_coding	0.403911	3.99474	0.660161	4.1	5.9	6.38	6.81	11.0653	15.8181	17.482	18.0415
ENSMUSG00000059456.13	Ptk2b	protein_coding	-0.194505	7.56264	0.660161	148.02	141.91	107.45	143.58	207.747	195.305	155.621	196.27
ENSMUSG00000047090.13	Tmem198b	protein_coding	-0.888001	1.73098	0.660161	2.25	5	2.79	1.2	2.80528	5.1651	3.12178	1.2301
ENSMUSG00000091736.3	Yy2	protein_coding	0.671997	2.39729	0.660421	3.53	2.59	5.2	4.61	4.36378	3.22819	6.55574	5.6038
ENSMUSG00000037706.17	Cd81	protein_coding	0.308751	5.05378	0.660421	56.05	62.01	65.34	82.49	27.5853	31.152	31.9982	40.5934
ENSMUSG00000037622.14	Wdtc1	protein_coding	0.605608	2.77951	0.660511	2.77	2.79	2.93	12.74	5.14302	5.1651	5.6192	9.9775
ENSMUSG00000089945.11	Pakap	protein_coding	-0.578018	2.80978	0.660511	3.55	3.41	2.49	2.64	8.26	7.90906	5.93138	4.92041
ENSMUSG00000001802.16	Lrp3	protein_coding	-0.276129	5.39576	0.660511	50.57	55.66	41.47	43.66	45.6638	46.0017	36.837	38.8166
ENSMUSG00000079083.2	Jrkl	protein_coding	0.573781	2.88093	0.660511	4.33	4.62	5.27	7.84	5.45472	5.81074	6.86791	9.84082
ENSMUSG00000027452.11	Acss1	protein_coding	-0.539332	3.07715	0.660511	7.38	6.65	3.25	5.03	8.8834	10.4916	5.30702	7.92733
ENSMUSG00000030493.13	Faap24	protein_coding	1.04936	1.11206	0.660511	2.38	1.99	3.92	3.46	1.09094	1.29128	2.65351	2.32353
ENSMUSG00000053279.6	Aldh1a1	protein_coding	0.785838	1.96395	0.660511	3.76	2.55	5.28	5.48	3.11698	2.09832	4.52658	4.51038
ENSMUSG00000037465.9	Klf10	protein_coding	0.288357	5.30662	0.660511	29.52	24.67	34.25	30.91	38.4947	32.1205	46.2023	40.1834
ENSMUSG00000106651.1	Gm42608	TEC	-0.206904	6.99384	0.661382	172.06	164.72	124.52	162.81	139.641	133.001	104.58	131.348
ENSMUSG00000033032.15	Afap1l1	protein_coding	0.315806	4.83132	0.661484	18.94	19.61	21.94	25.08	25.2476	24.8571	29.6569	32.6661
ENSMUSG00000025085.16	Ablim1	protein_coding	-0.180739	7.72131	0.662245	144.98	149.47	133.51	120.96	217.877	230.009	204.008	191.213
ENSMUSG00000103867.1	9630010A21Rik	TEC	-0.229959	6.30398	0.662245	83.52	65.7	61.14	64.14	95.2238	74.7326	72.1131	72.8494
ENSMUSG00000022185.18	Acin1	protein_coding	-0.194169	7.20171	0.662245	205.18	198.99	168.28	161.67	154.291	159.311	144.538	129.708
ENSMUSG00000102326.1	Gm37788	TEC	0.303314	5.19338	0.662245	33.05	23.82	32	37.16	37.7155	27.1168	37.7735	42.2335
ENSMUSG00000059493.13	Nhs	protein_coding	0.633836	2.58339	0.662245	1.4	1.19	2.16	1.45	4.98717	3.87383	7.96054	5.87716
ENSMUSG00000102917.1	Gm37724	lincRNA	-0.367019	4.30936	0.663336	50.4	52.97	44.55	34.15	21.663	22.4359	19.8233	14.4879
ENSMUSG00000064317.4	Gm10146	protein_coding	-0.736216	2.17627	0.663336	102.86	77.9	34	74.21	6.23396	4.35806	2.18525	4.10034
ENSMUSG00000067367.9	Lyar	protein_coding	-0.607184	2.71869	0.663336	10.76	16.43	7.73	10.84	6.07812	9.20034	4.2144	5.74048
ENSMUSG00000032518.5	Rpsa	protein_coding	0.461466	3.65865	0.663336	9.9	18.31	19.66	18.5	7.32491	13.397	14.9845	13.5311
ENSMUSG00000085449.1	Gm15520	antisense	-0.730043	2.21432	0.663336	17.41	8.56	7.52	7.9	7.32491	3.55101	3.27787	3.28027
ENSMUSG00000020811.16	Wscd1	protein_coding	0.455337	3.52732	0.663336	9.85	7.67	10.65	12.15	10.286	8.5547	12.0189	13.8045
ENSMUSG00000020232.17	Hmg20b	protein_coding	1.04491	1.11103	0.663445	2.98	2.2	3.46	5.96	1.24679	1.12987	2.34133	2.59688
ENSMUSG00000040125.4	Gpr26	protein_coding	0.16496	8.52453	0.664212	62.38	66.07	68.33	73.55	336.478	357.361	381.013	396.777
ENSMUSG00000021448.6	Shc3	protein_coding	-0.518149	3.19651	0.665354	15.03	21.31	10.12	14.72	8.72755	12.2671	6.08747	8.47404
ENSMUSG00000034488.14	Edil3	protein_coding	0.239389	6.23825	0.665354	66.07	49.32	60.07	67.66	77.9246	59.8829	74.2983	88.2941
ENSMUSG00000068748.7	Ptprz1	protein_coding	0.431107	4.22975	0.665354	8.52	12.99	11.17	10.76	10.5977	20.8218	19.6672	22.5519
ENSMUSG00000011752.6	Pgam1	protein_coding	0.262822	5.66841	0.665354	70.38	57.15	72.25	78.32	50.8068	40.998	54.0068	56.1747
ENSMUSG00000103572.1	Gm37115	TEC	0.295307	5.11292	0.665471	25.37	25.53	31.55	29.92	30.7023	30.8292	39.4905	36.083
ENSMUSG00000106025.1	Gm42940	TEC	-0.609515	2.64101	0.665543	7.82	6.91	4.25	5.34	7.63661	6.7792	4.2144	5.19377
ENSMUSG00000034485.9	Uaca	protein_coding	-0.81683	1.8088	0.665543	1.74	2.46	1.23	1.11	3.42868	4.84228	2.49742	2.18685
ENSMUSG00000028691.12	Prdx1	protein_coding	-0.521782	3.09297	0.667052	15.72	16.17	8.97	10.37	9.97434	9.52316	7.024	6.56055
ENSMUSG00000105358.1	Gm43099	TEC	-0.291196	5.29927	0.667052	20.96	15.53	14.28	15.09	49.4042	36.64	34.8078	35.5363
ENSMUSG00000004896.16	Rrnad1	protein_coding	-0.22457	6.22402	0.667052	69.5	64.87	54.08	55.95	83.691	76.8309	68.367	69.0224
ENSMUSG00000031299.10	Pdha1	protein_coding	0.30024	5.03662	0.667052	29.43	29.44	32.14	34.52	28.5204	29.6993	34.1835	37.4498
ENSMUSG00000040472.14	Rabggta	protein_coding	-0.376932	4.16165	0.667052	17.53	22.24	13.96	16.12	17.6109	22.2745	14.5163	16.128
ENSMUSG00000072875.2	Gpr27	protein_coding	-0.480208	3.47319	0.667052	9.45	16.21	9.46	8.61	9.35095	15.9795	9.67752	8.47404
ENSMUSG00000102415.1	A430110C17Rik	TEC	0.273215	5.70228	0.667052	28.28	20.24	26.13	31.65	54.5472	39.0611	52.1337	60.9584
ENSMUSG00000019768.16	Esr1	protein_coding	-1.01642	1.19234	0.667052	1.01	1.23	0.86	0.28	2.64943	2.74396	1.87307	0.820069
ENSMUSG00000039252.11	Lgi2	protein_coding	0.382807	4.12481	0.667052	4.53	5.88	6.91	6.38	12.9355	16.7866	20.6037	18.1782
ENSMUSG00000087341.4	0610040F04Rik	antisense	-1.1021	0.928045	0.667052	3.23	3.37	1.79	1.22	2.18189	2.25973	1.24871	0.820069
ENSMUSG00000021670.14	Hmgcr	protein_coding	0.198008	6.9721	0.667052	147.64	140.86	162.59	180.39	112.056	121.219	136.266	131.348
ENSMUSG00000086219.7	Srrm4os	antisense	-0.218811	6.56571	0.667052	66.51	74.67	51.02	68.41	96.7823	106.53	76.7958	97.5882
ENSMUSG00000023764.18	Sfi1	protein_coding	-0.217295	6.47544	0.667052	64.42	73.16	46.75	53.37	88.9898	101.849	76.4836	87.474
ENSMUSG00000105946.1	Gm43776	TEC	0.493479	3.29436	0.667052	5.27	7.43	8.63	8.95	6.54566	9.20034	11.0823	11.0709
ENSMUSG00000026750.6	Psmb7	protein_coding	0.385326	4.06139	0.667052	22.44	21.57	31.43	30.74	15.5849	12.7513	18.8868	18.1782
ENSMUSG00000028004.12	Npy2r	protein_coding	-1.02241	1.11646	0.667052	2.85	1.68	0.84	1.01	2.64943	2.42114	1.24871	1.2301
ENSMUSG00000081929.1	Rps11-ps2	processed_pseudogene	-0.690757	2.42844	0.667052	111.21	93.68	83.16	38.97	7.16906	5.48792	5.6192	2.32353
ENSMUSG00000022340.14	Sybu	protein_coding	-0.303198	5.08658	0.667052	24.33	31.98	22.48	22.38	32.2608	42.2893	30.5934	29.7958
ENSMUSG00000031930.10	Wwp2	protein_coding	0.423584	3.73848	0.667052	5.34	6.38	8.12	7.36	10.1302	12.1057	15.9211	13.9412
ENSMUSG00000003518.13	Dusp3	protein_coding	0.282498	5.29236	0.667052	23.2	19.51	21.21	29.19	34.7544	35.3487	39.8027	45.3771
ENSMUSG00000035521.13	Gnptg	protein_coding	-0.198815	6.89753	0.667052	201.44	196.64	165.04	165.08	130.134	124.124	112.228	109.342
ENSMUSG00000104597.1	B230334C09Rik	antisense	-0.155069	9.1956	0.667052	152.55	146.5	126.5	138.07	629.319	605.77	539.6	569.538
ENSMUSG00000104365.1	4930470B04Rik	TEC	-0.284429	5.23272	0.667737	51.78	55.41	42.45	44.09	39.7415	42.2893	33.7152	33.6228
ENSMUSG00000086239.1	Gm14329	lincRNA	0.996559	1.23401	0.668026	9.79	12.04	23.53	19.08	1.24679	1.45269	3.12178	2.32353
ENSMUSG00000020640.9	Itsn2	protein_coding	-0.193189	7.08165	0.668783	53.26	52.89	44.98	46.45	144.628	143.816	126.276	126.017
ENSMUSG00000043207.10	Zmpste24	protein_coding	0.293193	5.13741	0.668783	19.03	19.57	24.62	22.53	31.014	31.6363	41.0514	35.8097
ENSMUSG00000081208.1	Gm11400	processed_pseudogene	-0.476549	3.35272	0.668808	24.88	29.96	19.81	18.85	10.5977	12.5899	8.74098	7.92733
ENSMUSG00000074771.10	Ankef1	protein_coding	-0.567791	2.8416	0.669097	7.18	8.36	6.49	4.07	7.63661	8.87752	6.24356	4.92041
ENSMUSG00000027997.9	Casp6	protein_coding	-0.548895	2.92798	0.669828	14.2	20.44	10.01	21.23	8.41585	9.03893	5.46311	6.42387
ENSMUSG00000097926.1	Gm26575	sense_intronic	0.56889	2.83773	0.670944	5.63	6.38	7.76	9.77	5.14302	5.81074	7.33618	8.88408
ENSMUSG00000000693.10	Loxl3	protein_coding	0.760719	2.06071	0.670944	2.54	1.5	3.83	2.85	3.58453	2.09832	5.6192	4.10034
ENSMUSG00000031787.7	Katnb1	protein_coding	-0.362068	4.35348	0.670944	13.53	17.06	13.1	10.33	20.1045	25.3413	20.1355	15.3079
ENSMUSG00000030806.6	Stx1b	protein_coding	0.216231	6.69231	0.670944	63.78	68.96	52.98	76.69	95.2238	95.5544	95.6825	125.607
ENSMUSG00000054808.14	Actn4	protein_coding	-0.20964	6.5605	0.670944	98.73	108.61	83.18	102.77	99.2759	102.656	81.7906	92.6678
ENSMUSG00000022905.12	Kpna1	protein_coding	0.180395	7.56749	0.670944	99.79	100.97	109.25	109.07	177.668	177.389	200.886	201.464
ENSMUSG00000027660.16	Skil	protein_coding	0.201574	7.18303	0.670944	58.16	44.41	58.47	58.17	151.485	118.152	158.118	152.123
ENSMUSG00000039385.4	Cdh6	protein_coding	0.37645	4.17747	0.670944	15.92	12	16.23	19.48	17.6109	13.2356	18.5746	21.4585
ENSMUSG00000053702.16	Nebl	protein_coding	0.216142	6.38185	0.670944	81.83	77.18	75.61	90.38	75.7427	77.9608	85.2246	93.2145
ENSMUSG00000032311.17	Nrg4	protein_coding	0.4618	3.47029	0.670944	11.56	12.35	18.16	14.11	8.72755	9.36175	14.2041	10.7976
ENSMUSG00000038181.16	Chpf2	protein_coding	-0.216784	6.43252	0.6718	35.04	62.84	31.88	40.04	84.7819	100.397	79.6054	79.6833
ENSMUSG00000073437.10	D330041H03Rik	processed_transcript	-0.329059	4.80952	0.6718	60.95	68.1	58.9	40.7	29.6113	32.2819	29.5008	19.955
ENSMUSG00000024712.9	Rfk	protein_coding	0.536605	3.03709	0.672209	7.23	10.46	12.32	11.45	7.48076	5.32651	8.89707	9.70415
ENSMUSG00000020715.9	Ern1	protein_coding	0.322855	4.74081	0.672209	10.53	9.41	10.69	14.54	25.5593	21.3061	27.0034	31.5726
ENSMUSG00000022382.14	Wnt7b	protein_coding	0.836573	1.736	0.672209	1.28	1.66	2.14	2.97	1.87019	2.42114	3.27787	4.3737
ENSMUSG00000078931.4	Pdf	protein_coding	-0.69681	2.30877	0.672209	8.35	17.51	9.26	9.44	3.89623	7.74766	3.74614	3.41695
ENSMUSG00000029386.15	Tctn2	processed_transcript	-0.256592	5.65122	0.672965	45.92	51.45	38.83	42.32	51.7419	57.139	44.3293	46.7439
ENSMUSG00000024759.13	Atl3	protein_coding	0.228626	6.24346	0.674186	24.28	23.55	30.18	24.93	70.4438	68.4376	90.6877	72.3027
ENSMUSG00000031171.11	Ftsj1	protein_coding	-0.44725	3.5349	0.674186	24.32	30.19	19.48	13.65	13.8706	12.2671	10.614	8.61072
ENSMUSG00000026563.13	Tada1	protein_coding	0.270507	5.48374	0.674186	45.64	53.55	61.85	58.77	36.3128	44.2262	49.0119	48.1107
ENSMUSG00000057897.14	Camk2b	protein_coding	-0.157948	9.24384	0.674186	348.24	397.18	324.5	335.47	588.33	690.026	574.407	571.314
ENSMUSG00000019878.7	Hsf2	protein_coding	0.319872	4.73079	0.674186	20.88	21.69	27.65	24.65	22.9098	23.7272	31.3739	26.9256
ENSMUSG00000013833.15	Med16	protein_coding	0.419057	3.75704	0.674186	12.3	25.5	18.74	22.93	9.81849	12.7513	14.9845	15.1713
ENSMUSG00000015776.12	Med22	protein_coding	-0.562795	2.91156	0.675066	5.11	6.91	3.16	5.74	7.79246	9.52316	4.37049	7.24394
ENSMUSG00000027676.11	Ccdc39	protein_coding	-0.210059	6.55752	0.675066	147.68	99.97	93.79	89.72	108.315	93.1333	88.8146	85.4238
ENSMUSG00000108819.1	Gm45177	TEC	-0.223046	6.37503	0.675066	95.95	91.9	87	71.26	91.1717	86.9997	85.5368	67.3823
ENSMUSG00000064181.5	Rab3ip	protein_coding	-0.386342	3.98147	0.675066	15.67	15.41	11.04	12.34	17.7668	17.4322	12.9554	13.9412
ENSMUSG00000105445.1	Gm42972	TEC	-0.173947	7.878	0.675066	100.1	96.11	82.03	89.28	254.034	244.213	215.247	226.339
ENSMUSG00000032121.8	Tmem218	protein_coding	0.789524	1.92454	0.675066	6.1	9.4	15.4	10.87	2.02604	3.06678	5.30702	3.55363
ENSMUSG00000046062.5	Ppp1r15b	protein_coding	0.341203	4.65946	0.675066	13.34	8.54	13.4	13.11	26.6502	17.2708	28.4082	27.3356
ENSMUSG00000024456.16	Diaph1	protein_coding	-0.351137	4.39037	0.675066	23.73	21.14	12.55	26.88	24.6242	21.7903	15.9211	20.365
ENSMUSG00000097075.2	D830044I16Rik	processed_transcript	-0.610919	2.63982	0.675066	10.35	8.21	4.64	6.76	8.41585	5.97215	3.90222	5.46712
ENSMUSG00000045665.4	Mfsd5	protein_coding	0.583861	2.74327	0.675066	6.88	8.14	9.77	12.37	4.67547	5.48792	6.86791	8.33736
ENSMUSG00000104696.1	Gm42946	TEC	-0.209604	7.05292	0.675493	145.95	118.35	121.53	103.29	157.096	127.029	135.329	110.709
ENSMUSG00000049488.14	Tmem67	protein_coding	-0.22682	6.14177	0.675493	61.61	66.88	52.03	48.31	72.0023	79.7363	66.9622	62.7353
ENSMUSG00000070305.10	Mpzl3	protein_coding	0.511075	3.12248	0.675493	4.5	4.49	6.25	6.62	7.01321	6.7792	9.8336	9.84082
ENSMUSG00000107158.1	Gm42728	TEC	-0.939649	1.39118	0.675493	6.89	3.6	2.31	3.05	4.05208	2.09832	1.4048	1.77682
ENSMUSG00000040016.16	Ptger3	protein_coding	0.610142	2.61962	0.675493	3.42	3.77	5.38	4.14	4.36378	4.84228	7.96054	6.15051
ENSMUSG00000050069.3	Grem2	protein_coding	0.484666	3.28675	0.675493	5.23	4.33	6.17	7.02	8.5717	7.10202	10.458	11.481
ENSMUSG00000041417.15	Pik3r1	protein_coding	0.210883	6.68029	0.67585	90.65	62.73	92.36	99.26	105.51	83.9329	112.54	106.882
ENSMUSG00000093490.2	Gm19932	processed_pseudogene	-1.0627	0.983302	0.676198	220.69	232.04	76.81	130.56	2.49359	2.09832	0.936534	1.2301
ENSMUSG00000027339.15	Rassf2	protein_coding	0.390459	4.0481	0.676316	6.8	4.41	6.29	8.31	16.3642	11.6215	16.8576	19.8183
ENSMUSG00000097699.2	5430400D12Rik	bidirectional_promoter_lncRNA	0.452634	3.46645	0.676461	13.58	14.17	17.98	19.37	8.8834	9.20034	12.1749	12.5744
ENSMUSG00000054034.10	Tceal5	protein_coding	0.572443	2.94917	0.676655	15.28	19.56	32.87	18.15	5.29887	6.61779	11.7067	6.15051
ENSMUSG00000031079.12	Zfp300	protein_coding	0.674717	2.31299	0.676655	2.44	3.88	2.99	2.45	3.27283	3.87383	6.39965	5.05709
ENSMUSG00000062797.12	l7Rn6	protein_coding	0.266765	5.56266	0.676655	60.48	44.18	62.66	67.13	47.6898	37.447	51.6654	50.8443
ENSMUSG00000034164.17	Emid1	protein_coding	0.771161	2.08155	0.676655	5.3	9.97	9.97	16.14	1.87019	3.87383	3.43396	6.28719
ENSMUSG00000102916.1	Gm37725	TEC	0.915947	1.52299	0.676655	1.63	2.44	2.45	5.1	1.40264	2.09832	2.18525	4.3737
ENSMUSG00000085241.7	Snhg3	processed_transcript	0.94369	1.34472	0.676655	26.37	32.61	49.69	53.86	1.40264	1.61409	2.96569	2.87024
ENSMUSG00000004945.15	Tmem242	protein_coding	0.985283	1.2323	0.676655	4.89	7.06	10.38	12.54	1.09094	1.61409	2.49742	2.87024
ENSMUSG00000051335.5	Gfod1	protein_coding	-0.285914	5.31371	0.676655	15.1	13.48	9.7	13.38	45.8196	40.998	30.4373	40.5934
ENSMUSG00000020052.7	Ascl1	protein_coding	-1.01364	1.19292	0.676674	2.41	2.82	1.9	0.66	2.49359	2.90537	2.02916	0.683391
ENSMUSG00000022587.14	Ly6e	protein_coding	0.254109	5.74691	0.676674	121.23	152.64	165.2	146.51	43.9494	53.4265	61.6551	54.5346
ENSMUSG00000033417.15	Cacul1	protein_coding	0.265607	5.53373	0.677665	14.61	17.51	18.65	19.35	37.7155	45.8403	50.1046	50.2975
ENSMUSG00000029406.15	Pitpnm2	protein_coding	-0.180076	7.77457	0.677665	98.41	107.06	80.32	107.4	220.215	244.535	190.585	219.368
ENSMUSG00000060279.14	Ap2a1	protein_coding	0.349231	4.44247	0.677665	14.28	25.09	15.46	33.16	17.1434	20.499	20.6037	27.1989
ENSMUSG00000055022.14	Cntn1	protein_coding	0.177739	7.61096	0.677665	76.4	75.15	80.65	86.19	183.746	182.554	204.633	209.664
ENSMUSG00000070823.5	Gm1043	protein_coding	-0.265073	5.60502	0.677665	31	43.38	25.76	40.75	49.4042	56.3319	38.7101	49.0674
ENSMUSG00000002012.13	Pnck	protein_coding	-0.281542	5.28978	0.677665	82.94	99.88	72.09	78.92	38.183	47.1316	35.5883	34.5796
ENSMUSG00000106458.1	Gm42633	TEC	-0.451307	3.45553	0.677665	10.53	10.65	7.61	7.63	12.3121	12.4285	9.20925	8.88408
ENSMUSG00000021090.15	Lrrc9	protein_coding	-0.973859	1.83661	0.677665	2.67	5.1	0.36	5.53	2.64943	6.13356	0.780445	3.55363
ENSMUSG00000001151.9	Pcnt	protein_coding	-0.322423	4.70887	0.67782	6.67	6.35	5.68	4.58	29.4555	28.0852	25.9108	20.2284
ENSMUSG00000083012.8	Fam220a	protein_coding	-0.364335	4.28904	0.67782	33.62	23.68	16.41	22.56	23.3774	20.0148	13.8919	19.6816
ENSMUSG00000008734.9	Gprc5b	protein_coding	1.16113	2.09058	0.67782	2.13	3.48	1.43	3.8	0.779246	4.03524	2.96569	7.65397
ENSMUSG00000094958.1	3110021N24Rik	protein_coding	-1.0115	1.19257	0.67782	4.21	3.48	2.81	0.95	2.96113	2.42114	2.02916	0.683391
ENSMUSG00000044285.7	Gm1821	processed_pseudogene	-1.05679	0.984467	0.67782	12.5	13.98	6.45	5.78	2.18189	2.42114	1.24871	0.956747
ENSMUSG00000039623.13	Ap5z1	protein_coding	-0.307766	4.94119	0.67782	22.42	32.97	14.55	24.23	33.6634	33.7346	23.2573	31.0259
ENSMUSG00000039270.9	Megf9	protein_coding	0.19787	6.84133	0.67782	30.36	28.02	31.9	34.41	110.653	102.334	120.189	124.104
ENSMUSG00000027799.12	Nbea	protein_coding	-0.142373	10.1301	0.67782	369.34	339.21	326.25	316.5	1207.21	1143.91	1071.24	1058.98
ENSMUSG00000041112.15	Elmo1	protein_coding	0.206955	6.51512	0.67784	53.38	52.47	60.3	59.65	85.2495	83.9329	100.365	94.9913
ENSMUSG00000053137.6	Mapk11	protein_coding	-0.199813	6.9531	0.678603	127.88	133.35	99.09	124.84	129.666	134.777	103.955	126.017
ENSMUSG00000107374.1	Gm43172	TEC	0.407063	3.81484	0.678603	14.17	13.07	19.28	16.3	12.3121	11.2987	17.3259	14.0778
ENSMUSG00000026878.16	Rab14	protein_coding	0.173306	7.8631	0.678603	196.85	141.65	457.74	167.27	227.54	209.51	247.557	245.337
ENSMUSG00000032572.7	Col6a4	protein_coding	1.18924	4.01652	0.678603	4.06	14.77	21.94	9.33	5.92227	13.397	29.1886	15.0346
ENSMUSG00000029428.13	Stx2	protein_coding	-0.293315	5.04528	0.678603	45.54	43.31	36.53	36.23	36.0011	36.1557	27.7838	31.0259
ENSMUSG00000027809.14	Etfdh	protein_coding	0.259305	5.6102	0.678603	39.42	38	49.71	42.17	45.0404	43.2577	57.5968	48.2474
ENSMUSG00000040140.14	Tdrd6	protein_coding	-0.732133	2.09408	0.678603	1.26	1.85	1.08	0.76	4.05208	5.97215	3.59005	2.46021
ENSMUSG00000015937.14	H2afy	protein_coding	0.255065	5.76016	0.678603	65.56	62.43	71.39	72.51	53.6121	44.549	64.6208	52.7578
ENSMUSG00000034707.6	Gns	protein_coding	-0.227885	6.11755	0.678603	40.51	47.69	36.65	37.47	68.5736	80.7047	64.1526	63.282
ENSMUSG00000045589.7	Frrs1l	protein_coding	0.175472	7.92964	0.678603	82.55	75.07	82.61	97.18	241.41	215.966	243.187	273.22
ENSMUSG00000020720.13	Psmd12	protein_coding	0.309871	4.80871	0.678603	34.74	30.67	40.25	39.61	26.3385	23.0816	31.53	29.7958
ENSMUSG00000049112.9	Oxtr	protein_coding	-0.98998	1.34878	0.678603	1.05	2.68	0.46	1.35	1.71434	4.35806	0.780445	2.18685
ENSMUSG00000073771.11	Btbd19	protein_coding	-0.612071	2.56215	0.678603	10.81	11.74	12.45	9.86	6.38981	7.26343	4.83876	4.10034
ENSMUSG00000024958.12	Gpr137	protein_coding	-0.425841	3.63707	0.678603	21.77	24.63	15.95	18.5	13.403	14.5269	9.52143	11.2076
ENSMUSG00000033966.7	Cdkl4	protein_coding	-0.552141	2.89844	0.678603	8.11	5.56	4.35	4.83	10.1302	6.94061	5.6192	6.01384
ENSMUSG00000070570.5	Slc17a7	protein_coding	0.191735	7.63827	0.678603	158.08	169.82	158.43	212.09	178.759	192.723	184.809	239.05
ENSMUSG00000039206.13	Daglb	protein_coding	-0.266266	5.57584	0.678603	27.98	28.41	26.42	22.17	50.651	52.9423	49.0119	37.3131
ENSMUSG00000078201.5	Tmem203	protein_coding	0.999315	1.16146	0.678603	5.54	4.58	10.1	9.93	1.40264	1.12987	2.65351	2.46021
ENSMUSG00000024589.15	Nedd4l	protein_coding	-0.167675	8.08557	0.678603	75.89	75.88	66.6	66.46	286.762	287.47	260.2	251.078
ENSMUSG00000004233.14	Wars2	protein_coding	0.477128	3.35434	0.681124	4.97	5.26	6.47	6.36	6.54566	10.0074	11.3945	11.6176
ENSMUSG00000036281.13	Snapc4	protein_coding	-0.188821	7.20579	0.681124	274.14	356.04	297.44	248.24	147.745	166.252	140.168	135.311
ENSMUSG00000021133.8	Susd6	protein_coding	-0.327129	4.71468	0.681124	13.27	12.51	8.08	12.15	29.7672	28.0852	18.7307	27.1989
ENSMUSG00000020846.6	Fam101b	protein_coding	0.878205	1.546	0.681124	1.33	1.06	2.37	1.97	2.02604	1.61409	3.74614	3.00692
ENSMUSG00000002897.5	Il17ra	protein_coding	0.254098	5.64577	0.681124	18.9	17.5	18.7	22.6	45.1962	45.5175	50.2606	57.8148
ENSMUSG00000024213.13	Nudt3	protein_coding	0.239999	5.88863	0.681124	68.86	55.39	68.05	72.42	58.5993	49.3913	63.0599	64.5121
ENSMUSG00000025932.14	Eya1	protein_coding	-0.769327	1.94512	0.681124	3.06	2.66	1.75	1.09	4.05208	5.00369	3.43396	1.91349
ENSMUSG00000020107.10	Anapc16	protein_coding	0.371853	4.08605	0.681124	37.01	25.2	42.34	37.72	15.2732	13.7198	18.1063	19.4083
ENSMUSG00000061477.3	Rps7	protein_coding	-0.547301	2.91634	0.681124	23.49	34.08	20.44	18.18	7.16906	10.1688	6.39965	5.46712
ENSMUSG00000098702.1	1500015A07Rik	antisense	0.411042	3.73131	0.681124	14.78	15.4	18.59	20.88	10.9094	11.2987	14.2041	15.3079
ENSMUSG00000097433.1	Gm26781	antisense	0.641671	2.51065	0.681124	8.47	6.79	14.74	8.75	4.67547	3.71242	8.4288	4.78373
ENSMUSG00000049764.7	Zfp280b	protein_coding	0.310022	4.79255	0.681124	10.15	11.2	12.01	14.05	23.2215	25.6641	28.4082	32.1194
ENSMUSG00000029575.17	Mmab	protein_coding	-0.304124	4.87852	0.681124	23.62	28.16	18.55	23.21	30.2347	34.2188	24.506	27.609
ENSMUSG00000044533.15	Rps2	protein_coding	-0.349827	4.39262	0.681124	147.33	129.73	65.16	113.48	22.2864	24.2114	15.1406	21.1851
ENSMUSG00000030897.5	Cnga4	protein_coding	-0.899608	1.47274	0.681124	2.56	3.98	1.17	2.3	2.64943	3.87383	1.24871	2.18685
ENSMUSG00000023908.7	Pkmyt1	protein_coding	0.807455	1.80307	0.681124	3.41	2.17	5.51	4.18	2.80528	1.7755	4.68267	3.41695
ENSMUSG00000042275.8	Pelo	protein_coding	-0.950637	1.28479	0.681124	5.1	4.26	2.96	1.8	3.11698	2.58255	1.87307	1.09342
ENSMUSG00000030630.16	Fah	protein_coding	-0.341372	4.3848	0.681124	40.52	36.11	28.21	31.27	24.4683	21.6289	17.6381	18.7249
ENSMUSG00000103991.1	Gm38031	TEC	0.47913	3.53742	0.681124	7.73	6.89	13.1	7.02	9.97434	8.87752	17.482	9.02076
ENSMUSG00000037541.20	Shank2	protein_coding	-0.172249	8.10887	0.681124	80.5	82.69	65.35	78.98	286.607	297.962	236.787	281.694
ENSMUSG00000034209.4	Rasl10a	protein_coding	-0.355078	4.40406	0.681124	64.01	62.8	36.85	59.74	23.6891	23.243	14.3602	22.1419
ENSMUSG00000020561.7	Twistnb	protein_coding	0.409482	3.94827	0.681124	10.9	16.23	14.17	21.21	10.4419	15.4953	14.048	20.2284
ENSMUSG00000039852.16	Rere	protein_coding	-0.174803	7.79235	0.681124	80.12	81.63	56.67	73.03	226.76	242.921	197.765	218.138
ENSMUSG00000038736.9	Nudcd1	protein_coding	0.363817	4.15733	0.681124	10.51	9.93	11.9	14.01	15.7408	14.8497	18.4185	20.9118
ENSMUSG00000042532.14	Golga7b	protein_coding	0.266399	5.41241	0.681124	33.44	30.66	37.42	38.48	40.0532	36.64	46.3584	45.9238
ENSMUSG00000053898.12	Ech1	protein_coding	-0.758753	1.92819	0.681124	14.69	23.83	12.82	9.89	3.89623	5.00369	2.49742	2.73356
ENSMUSG00000046806.13	3110062M04Rik	protein_coding	-0.847265	1.60635	0.681124	4.5	4.35	2.91	2.48	3.89623	3.22819	2.18525	1.77682
ENSMUSG00000109154.1	Gm44822	TEC	0.413648	3.71113	0.681124	4.02	3.49	4.83	5.03	11.6887	10.1688	14.5163	14.6246
ENSMUSG00000025384.15	Faap100	protein_coding	-0.365033	4.17142	0.681124	26.29	20.04	13.69	17.69	19.3253	20.6604	13.5797	17.3581
ENSMUSG00000050822.11	Slc29a4	protein_coding	-0.639901	2.60207	0.681124	5.8	6.16	2.04	5.46	6.85736	7.26343	2.49742	6.42387
ENSMUSG00000046671.18	Mtfr1l	protein_coding	0.321143	4.61479	0.681124	28.41	26.95	34.15	31.75	22.2864	20.6604	27.3156	26.3789
ENSMUSG00000031227.8	Magee1	protein_coding	0.32994	4.56807	0.681124	12.7	14.1	14.54	18.61	19.637	21.7903	23.2573	28.7024
ENSMUSG00000022407.9	Adsl	protein_coding	-0.408167	3.84824	0.681124	22.87	29.34	22.14	19.3	12.9355	19.3691	11.7067	12.5744
ENSMUSG00000030718.9	Ppme1	protein_coding	0.291299	5.1108	0.681124	37.49	32.72	53.55	36.52	30.3906	31.152	41.8318	33.6228
ENSMUSG00000059631.6	1500035N22Rik	lincRNA	0.692909	2.23066	0.681124	16.28	9.6	19.2	22.15	4.20793	2.42114	5.15094	5.6038
ENSMUSG00000086233.1	Gm11816	antisense	0.5766	2.79823	0.681124	59.84	21.59	42.71	47.7	6.70151	3.87383	7.18009	8.61072
ENSMUSG00000058594.15	Fbxo18	protein_coding	0.207215	6.47719	0.681124	86.69	85.97	92.22	97.21	82.6	82.1574	99.4287	90.8909
ENSMUSG00000022982.9	Sod1	protein_coding	0.522427	3.01242	0.681124	41.6	42.87	58.62	60.03	6.38981	6.29497	9.36534	8.88408
ENSMUSG00000028089.5	Chd1l	protein_coding	-0.45603	3.42733	0.681124	9.23	17.44	5.64	7.93	11.8445	12.4285	7.49227	10.1142
ENSMUSG00000021758.13	Ddx4	protein_coding	-0.563186	2.77542	0.681124	7.04	6.35	3.99	4.91	8.26	7.42484	4.83876	5.74048
ENSMUSG00000040165.14	Cd209c	protein_coding	-0.890977	1.47418	0.681124	4.25	7.64	2.82	3.05	2.49359	4.03524	1.71698	1.77682
ENSMUSG00000022241.5	Tars	protein_coding	0.352056	4.32463	0.681124	13.93	17.38	20.97	18.33	15.4291	19.2077	24.0377	20.2284
ENSMUSG00000097723.1	Gm26848	lincRNA	-0.350509	4.29052	0.681124	21.25	20.97	17.48	15.11	21.8189	21.4675	18.5746	15.4446
ENSMUSG00000039218.16	Srrm2	protein_coding	-0.128798	11.908	0.681214	1720.42	1978.34	1600.13	1709.32	3791.81	4236.68	3638.59	3704.11
ENSMUSG00000018387.12	Shroom1	protein_coding	-0.408767	3.77526	0.681302	8.17	9.61	5.27	6.93	14.0264	16.6252	10.1458	12.8477
ENSMUSG00000103130.1	F830212C03Rik	TEC	-0.459355	3.41645	0.681853	12.94	12.76	7.39	10.96	12.1562	11.9443	7.18009	10.2509
ENSMUSG00000021192.15	Golga5	protein_coding	-0.336382	4.42679	0.681853	20.68	21.62	17.04	15.76	23.2215	24.2114	19.9794	17.6315
ENSMUSG00000027865.10	Gdap2	protein_coding	0.323728	4.61115	0.681944	34.35	29.43	35.67	43.44	22.4423	20.3376	24.506	28.9758
ENSMUSG00000035834.11	Polr3g	protein_coding	0.461851	3.61108	0.681944	9.73	16.49	21.82	18.95	8.41585	11.6215	17.6381	10.1142
ENSMUSG00000079477.9	Rab7	protein_coding	0.231909	6.04484	0.681944	82.36	67.3	93.93	89.39	66.7034	54.0722	69.1474	72.7128
ENSMUSG00000013155.9	Enkd1	protein_coding	-0.522034	3.07018	0.681944	19.23	23.41	17.27	11.89	8.72755	10.4916	8.11663	5.33045
ENSMUSG00000005103.12	Wdr1	protein_coding	0.244295	5.83664	0.681944	38.27	45.87	45.84	45.51	46.9106	57.139	64.933	58.3616
ENSMUSG00000056820.6	Tsnax	protein_coding	-0.187768	7.41713	0.681944	196.84	170.71	143.18	174.68	194.967	168.511	146.724	172.214
ENSMUSG00000075593.10	Gal3st4	protein_coding	0.954215	1.28013	0.681944	1.33	2.4	4.67	3.09	1.24679	1.61409	3.27787	2.32353
ENSMUSG00000104090.1	Gm34267	TEC	0.445432	3.52143	0.681944	11.09	8.36	11.36	14.73	10.7536	8.07047	11.3945	14.2145
ENSMUSG00000018740.14	Slc25a35	protein_coding	0.50405	3.16231	0.681944	6.41	3.88	16.32	11.27	8.10415	6.13356	11.5506	8.7474
ENSMUSG00000053453.8	Thoc7	protein_coding	-0.291102	5.08909	0.681944	142.82	138.6	97.22	128.47	38.183	36.1557	27.0034	33.6228
ENSMUSG00000031672.7	Got2	protein_coding	0.255158	5.59909	0.681944	38.91	44.25	46.24	51.41	41.1442	46.6473	50.5728	54.1245
ENSMUSG00000051212.7	Gpr183	protein_coding	-0.489852	3.22514	0.681944	9.69	7.22	5.17	6.67	12.1562	9.03893	6.71183	8.33736
ENSMUSG00000107048.1	Gm43807	sense_intronic	0.457632	3.38001	0.681944	12.51	11.87	15.99	16.96	8.72755	8.23188	11.5506	11.7543
ENSMUSG00000031906.8	Smpd3	protein_coding	-0.298073	5.01757	0.681944	15.43	15.2	10.39	14.15	35.6894	35.1873	24.8181	32.6661
ENSMUSG00000034744.13	Nagk	protein_coding	-0.418305	3.77372	0.681944	46.76	30.22	28.5	27.5	18.546	12.1057	12.4871	10.5242
ENSMUSG00000108122.1	Gm44116	TEC	0.728415	2.04622	0.682239	5.15	4.81	8.13	8.15	2.96113	2.74396	4.83876	4.64706
ENSMUSG00000026344.9	Lypd1	protein_coding	-0.327034	4.56698	0.682239	23.93	20.94	17.27	15.58	25.871	26.3097	23.1012	18.5882
ENSMUSG00000028701.4	Lurap1	protein_coding	0.323858	4.59429	0.682239	8.85	7.36	10.03	9.99	23.0657	19.2077	27.0034	25.9688
ENSMUSG00000020328.10	Nudcd2	protein_coding	0.573238	2.73661	0.682604	15.57	14.29	20.77	16.11	4.36378	5.81074	7.33618	7.79065
ENSMUSG00000091264.2	Smim13	protein_coding	0.211141	6.35429	0.682697	39.42	36.66	41.83	44.9	78.2363	72.7957	85.8489	88.9774
ENSMUSG00000022474.14	Pmm1	protein_coding	-0.323936	4.55089	0.683349	90.63	83.54	86.36	82.42	25.7151	25.8255	21.3842	19.8183
ENSMUSG00000001440.5	Kpnb1	protein_coding	0.182083	7.49887	0.684151	89.98	80.45	72.78	89.78	170.499	167.866	175.756	207.887
ENSMUSG00000068015.6	Lrch1	protein_coding	0.28729	5.1863	0.684151	13.35	17.58	17.6	19.55	28.0528	36.9628	38.2418	41.0034
ENSMUSG00000047261.9	Gap43	protein_coding	0.344812	4.33366	0.684151	34.53	38.91	42.91	47.52	16.2083	18.7235	21.072	23.2353
ENSMUSG00000024381.15	Bin1	protein_coding	-0.17947	7.41206	0.684713	187.03	193.33	160.68	171.22	176.265	184.975	157.65	161.28
ENSMUSG00000045349.15	Sh2d5	protein_coding	-0.203931	7.06125	0.684865	88.95	103.82	70.54	92.98	132.004	153.5	108.482	139.002
ENSMUSG00000031626.17	Sorbs2	protein_coding	-0.134831	11.0785	0.684865	1453.54	1528.02	1372.5	1260.07	2255.29	2271.03	2193.36	1929.35
ENSMUSG00000031637.13	Lrp2bp	protein_coding	-1.01727	1.03794	0.684865	2.28	1.71	1.43	1.21	2.64943	2.09832	1.09262	1.2301
ENSMUSG00000109121.1	Gm44644	lincRNA	-0.259143	5.51952	0.684865	88.02	55.55	57.88	43.31	51.5861	47.7772	44.1732	38.9533
ENSMUSG00000044014.8	Npy5r	protein_coding	0.542286	2.96886	0.686077	5.88	6.97	11.23	7.2	5.61057	6.61779	11.0823	6.83391
ENSMUSG00000039529.8	Atp8b1	protein_coding	0.41162	3.70082	0.687575	3.51	3.9	5.04	4.66	10.286	11.4601	15.2967	13.6678
ENSMUSG00000110344.1	RP23-220F20.2	protein_coding	0.421313	3.62077	0.687575	24.46	21.62	29.39	30.97	10.9094	9.52316	13.5797	13.8045
ENSMUSG00000028923.14	Necap2	protein_coding	-0.377056	3.98654	0.687887	29.22	37.83	25.76	26.52	16.3642	18.8849	13.7358	13.3945
ENSMUSG00000040724.5	Kcna2	protein_coding	0.169104	8.10705	0.688109	78.24	77.57	74.01	82.59	273.983	244.535	275.497	307.389
ENSMUSG00000008604.11	Ubqln4	protein_coding	-0.27515	5.2197	0.688497	31.43	31.08	24.24	24.75	40.3649	40.6752	32.6226	34.3062
ENSMUSG00000045752.13	Tssc4	protein_coding	-0.550393	2.87784	0.688976	13.52	20.31	10.61	12.5	6.54566	10.3302	5.46311	6.01384
ENSMUSG00000021182.14	Ccdc88c	protein_coding	0.209884	6.35256	0.688976	26.69	26.01	28.54	31.5	76.3661	74.5712	84.4441	90.0709
ENSMUSG00000054793.8	Cadm4	protein_coding	0.531732	2.9633	0.689054	11.72	5.71	9.77	11.24	7.16906	5.00369	8.89707	8.7474
ENSMUSG00000015354.8	Pcolce2	protein_coding	-0.403162	3.87001	0.689054	7.95	11.93	4.74	7.57	15.1174	17.5936	9.67752	14.8979
ENSMUSG00000085939.3	Cd63-ps	transcribed_processed_pseudogene	0.540575	2.87805	0.689508	22.49	25.67	37.43	33.87	5.29887	6.13356	8.58489	8.06401
ENSMUSG00000052794.13	1700030K09Rik	protein_coding	-0.482071	3.20964	0.689739	8.1	9.22	5.66	6.36	9.66264	11.2987	7.18009	7.79065
ENSMUSG00000028411.15	Aptx	protein_coding	-0.247361	5.64617	0.689739	32.52	27.4	25.53	24.65	54.0796	54.0722	45.7341	45.3771
ENSMUSG00000106646.1	Gm42483	TEC	-0.363983	4.51557	0.689949	47.5	27.52	28.86	28.59	32.2608	18.5621	20.2916	19.2716
ENSMUSG00000022829.14	Stxbp5l	protein_coding	-0.160115	8.47162	0.690589	406.93	368.73	337.31	345.19	395.233	353.487	333.874	336.228
ENSMUSG00000037386.15	Rims2	protein_coding	-0.187718	7.33401	0.690589	85.81	76.31	75.08	64.95	181.253	161.732	164.206	137.225
ENSMUSG00000104806.1	Gm42566	TEC	-0.864652	1.51325	0.690589	18.44	26.64	11.83	12.12	2.80528	3.87383	1.87307	1.77682
ENSMUSG00000026567.16	Adcy10	protein_coding	-0.675302	2.21662	0.690589	8.49	8.88	5.9	3.7	5.45472	5.32651	3.90222	2.87024
ENSMUSG00000096255.1	Dynlt1b	protein_coding	-0.848149	2.17393	0.690589	16.91	35.77	22.13	6.56	3.58453	7.42484	4.83876	1.36678
ENSMUSG00000029283.17	Cdc7	protein_coding	0.217617	6.2832	0.692332	76.36	95.53	101.57	98.75	64.5215	78.9292	84.9124	81.8702
ENSMUSG00000106603.1	Gm43509	TEC	-0.299608	5.06497	0.692588	38.11	29.31	23.02	30.91	41.4559	31.7977	25.9108	33.4861
ENSMUSG00000034349.14	Smc4	protein_coding	0.633808	2.53075	0.693875	4.08	2.32	4.9	3.21	4.67547	3.87383	8.89707	4.51038
ENSMUSG00000097375.2	6720427I07Rik	lincRNA	0.366837	4.10698	0.693875	14.65	16.6	21.51	18.13	13.8706	15.6567	21.072	17.0848
ENSMUSG00000027425.18	Csrp2bp	protein_coding	-0.326342	4.55171	0.693875	16.97	24.02	17.71	23.6	22.9098	28.7309	19.5111	21.5951
ENSMUSG00000036437.5	Npy1r	protein_coding	0.2756	5.48981	0.694141	32.36	30.43	43.53	31.24	41.6117	39.0611	57.909	40.0467
ENSMUSG00000029381.15	Shroom3	protein_coding	0.582116	2.76354	0.694208	8.12	5.9	3.36	10.18	6.07812	4.19665	5.6192	9.70415
ENSMUSG00000021816.10	Ppp3cb	protein_coding	0.179258	7.50347	0.694208	156.89	139.47	195.67	171.83	182.032	157.697	187.307	197.363
ENSMUSG00000059070.16	Rpl18	protein_coding	-0.526634	2.98739	0.694208	36.09	37.17	23.06	24.78	7.32491	10.8144	6.71183	5.87716
ENSMUSG00000087302.1	Sox5os1	antisense	-0.474633	3.28228	0.694208	19.08	17.47	14.87	10.85	11.5328	10.4916	9.36534	6.56055
ENSMUSG00000030623.4	Prss23os	antisense	-0.966665	1.21286	0.694208	4.68	6.18	1.65	3.95	2.33774	3.06678	0.780445	1.91349
ENSMUSG00000103497.1	Gm37407	TEC	0.239528	5.83159	0.694208	100.1	120.02	130.75	124.28	47.534	56.3319	64.3087	58.3616
ENSMUSG00000027739.9	Rab33b	protein_coding	0.398742	3.78257	0.694208	10.45	10.89	9.04	10.74	12.3121	10.8144	14.2041	16.2647
ENSMUSG00000032418.15	Me1	protein_coding	0.335518	4.50909	0.694208	16.42	13.65	14.02	24.07	20.2604	19.3691	20.6037	29.2491
ENSMUSG00000018398.18	Sept8	protein_coding	-0.167024	7.90472	0.694208	180.46	176.03	147.33	166.65	255.593	250.83	221.802	229.209
ENSMUSG00000102029.1	Gm29530	antisense	-0.952166	1.21355	0.694208	4.19	2.7	1.54	1.94	3.27283	2.09832	1.24871	1.50346
ENSMUSG00000025269.16	Apex2	protein_coding	-0.204632	6.53998	0.694208	85.56	74.2	71.36	61.25	105.51	93.1333	91.7803	80.7768
ENSMUSG00000070282.6	3000002C10Rik	transcribed_processed_pseudogene	0.364933	4.19001	0.694208	18.66	33.99	27.41	34.68	12.6238	18.7235	19.6672	20.6384
ENSMUSG00000005483.9	Dnajb1	protein_coding	-0.47319	3.23359	0.694208	11.07	11.86	7.96	8.28	10.286	10.9758	7.64836	7.65397
ENSMUSG00000021759.13	Plpp1	protein_coding	0.618896	2.58452	0.694208	7.86	8.71	7.88	16.69	4.36378	4.51947	4.52658	9.02076
ENSMUSG00000063531.7	Sema3e	protein_coding	0.362452	4.23218	0.694208	11.07	6.22	7.9	8.39	19.4811	12.7513	20.4477	21.0484
ENSMUSG00000045613.9	Chrm2	protein_coding	0.363082	4.08885	0.694208	9.03	8.23	8.2	10.68	14.8057	14.3654	19.6672	17.9048
ENSMUSG00000106211.1	Gm42842	TEC	-0.292382	5.24395	0.694208	34.58	29.96	30.43	21.46	44.417	38.4155	40.427	27.4723
ENSMUSG00000036062.13	Phf24	protein_coding	-0.145707	9.35512	0.694208	345.81	334.93	288.54	331.86	694.308	680.987	620.61	622.569
ENSMUSG00000032939.13	Nup93	protein_coding	-0.185073	7.12151	0.694208	123.4	134.97	108.28	114.84	142.29	153.5	128.773	131.348
ENSMUSG00000063694.5	Cycs	protein_coding	0.395223	3.85403	0.694208	23.13	16.59	23.2	17.73	13.0913	11.2987	18.2624	13.9412
ENSMUSG00000018651.14	Tada2a	protein_coding	-0.246728	5.64066	0.694208	78.47	73.11	60.52	62.73	52.5212	55.202	46.6706	44.147
ENSMUSG00000061859.16	Inadl	protein_coding	0.291489	4.94736	0.694208	12.18	14.93	17.45	17.48	27.1177	27.7624	34.9639	32.256
ENSMUSG00000055370.3	Gm9968	lincRNA	0.8877	1.49046	0.694208	1.59	1.14	3.19	1.82	2.02604	1.45269	4.2144	2.32353
ENSMUSG00000038286.10	Bphl	protein_coding	0.661616	2.30203	0.694208	9.94	6.95	14.94	11.44	4.20793	2.90537	6.55574	4.78373
ENSMUSG00000058589.14	Anks1b	protein_coding	-0.156203	8.50747	0.694208	315.31	286.05	252.37	256.99	377.311	389.32	345.581	342.379
ENSMUSG00000028560.11	Usp1	protein_coding	0.347407	4.25317	0.694208	24.46	13.81	18.29	16	17.7668	15.1725	20.6037	21.3218
ENSMUSG00000030770.15	Parva	protein_coding	-0.572888	2.71698	0.694208	3.24	3.93	2.24	3.04	7.01321	8.07047	3.90222	6.15051
ENSMUSG00000074182.8	Znhit6	protein_coding	0.402016	3.82091	0.694208	19.99	27.28	28.24	23.66	12.3121	11.4601	18.5746	12.9844
ENSMUSG00000027187.10	Cat	protein_coding	0.40832	3.67781	0.694208	9.95	9.59	18.35	13.01	10.9094	10.4916	14.2041	14.2145
ENSMUSG00000042305.12	Tmem183a	protein_coding	0.316956	4.63565	0.694208	16.08	22.38	21.55	21.8	19.4811	24.2114	27.6277	26.7889
ENSMUSG00000028851.6	Nudc	protein_coding	0.471656	3.32504	0.694208	13.85	20.72	21.12	26.49	6.54566	9.68457	9.98969	12.4377
ENSMUSG00000038406.17	Scaf1	protein_coding	-0.448258	3.43134	0.694226	11.35	19.49	9.98	10.4	10.286	14.0426	9.20925	8.61072
ENSMUSG00000004096.8	Cwc15	protein_coding	0.535588	2.96761	0.694593	12.83	20.03	26.4	20.26	4.83132	7.42484	10.3019	7.5173
ENSMUSG00000041147.10	Brca2	protein_coding	0.235076	5.89245	0.694627	46.79	40.56	44.68	54.07	58.5993	49.8755	67.2743	60.5484
ENSMUSG00000022013.3	Dnajc15	protein_coding	1.00147	1.08607	0.694973	6.05	9.83	14.56	16.52	0.935095	1.45269	2.34133	2.46021
ENSMUSG00000020412.16	Ascc2	protein_coding	-0.213276	6.29089	0.695352	39.16	42.23	40.42	35.99	80.7298	86.8383	77.4201	67.2456
ENSMUSG00000026434.12	Nucks1	protein_coding	0.217672	6.29834	0.695501	36.49	27.16	39.8	33.36	79.483	65.3708	90.2194	78.4532
ENSMUSG00000028771.13	Ptpn12	protein_coding	-0.200719	6.58697	0.695501	113.8	146.19	99.19	108.24	96.3147	108.79	85.3807	92.9411
ENSMUSG00000087574.1	C030037D09Rik	lincRNA	0.937309	1.27685	0.695501	1.26	1.05	1.52	2.82	1.40264	1.45269	2.18525	3.28027
ENSMUSG00000061143.15	Maml3	protein_coding	0.267156	5.30879	0.695501	14.32	13.13	15.4	19.34	36.9362	34.3802	41.5197	44.2837
ENSMUSG00000107620.1	Gm44256	TEC	0.916096	1.38781	0.69665	126.64	68.11	186.22	176.39	2.18189	0.968457	3.43396	2.59688
ENSMUSG00000061273.3	Mmgt1	protein_coding	0.490786	3.15563	0.69665	4.16	3.44	5.72	4.82	7.79246	6.45638	11.0823	9.02076
ENSMUSG00000022096.14	Hr	protein_coding	0.437234	3.45718	0.69665	3.75	3.73	5.01	5.12	9.03925	9.03893	12.331	12.1644
ENSMUSG00000055489.8	Ano5	protein_coding	0.724635	2.00659	0.697873	0.74	1.12	1.31	1.58	2.64943	2.90537	4.83876	4.3737
ENSMUSG00000049439.13	Cyp20a1	protein_coding	0.560737	2.81159	0.697873	7.13	14.99	14.11	14.5	4.05208	6.7792	8.89707	7.10726
ENSMUSG00000060402.7	Chst8	protein_coding	0.52291	3.11939	0.697873	4.34	9.16	7.11	10.07	4.83132	8.87752	7.96054	11.6176
ENSMUSG00000098188.1	Sowahc	protein_coding	0.640367	2.35471	0.697873	1.56	2.19	2.8	2.95	3.11698	4.35806	5.77529	5.87716
ENSMUSG00000043987.17	Cep164	protein_coding	-0.304701	4.74183	0.697873	13.69	15.87	12.76	9.3	27.2736	31.3134	24.1938	23.2353
ENSMUSG00000097457.1	2310031A07Rik	lincRNA	0.853221	1.58494	0.697873	4.71	6.98	13.05	8.48	1.55849	2.25973	4.37049	2.59688
ENSMUSG00000068328.9	Aup1	protein_coding	-0.322172	5.24154	0.697873	140.93	263.72	161.52	221.25	31.6374	51.9739	30.7495	35.9463
ENSMUSG00000046020.13	Pofut1	protein_coding	0.253185	5.56093	0.697873	22.67	22.59	28.95	26.02	40.9883	44.549	54.475	47.564
ENSMUSG00000032537.14	Ephb1	protein_coding	0.302833	4.74548	0.697873	12.39	12.54	15.7	14.88	23.3774	24.05	29.9691	28.5657
ENSMUSG00000103280.1	Gm37277	TEC	-0.454289	3.34086	0.697873	32.28	28.75	22.4	21.36	12.1562	10.653	8.74098	7.92733
ENSMUSG00000109370.1	Gm44675	TEC	-0.213378	6.28489	0.697873	70.46	63.38	59.63	53.98	87.8989	78.9292	76.9519	67.109
ENSMUSG00000081128.1	Gm13328	processed_pseudogene	-0.88674	1.41215	0.697873	7.88	10.73	3.74	6.45	2.64943	3.55101	1.24871	2.05017
[truncated: 12,755 more rows]
