# Supplementary material for: Dnmt3a knockout in excitatory neurons impairs postnatal synapse maturation and increases the repressive histone modification H3K27me3
Source: eLife. 2022 May 23;11:e66909. doi: 10.7554/eLife.66909 (PMC9170249; doi:10.7554/eLife.66909)
Supplement: Supplementary file 6. [file elife-66909-supp6.xlsx]

## Sheet: Readme
Supplementary File 6. List of ChIP-seq peaks.
ChIP-seq peak calling was performed using epic2, a reimplementation of SICER. See the "Methods" section for detailed parameters.
The table was imported from a BED6 file, in which the coordinates are from the mm10 genome and 0-based.
The "name" field shows a unique ID for each peak.
The "score" field shows the enrichment score of the targeted histone modification, which is the log2 fold-change of the signal of target vs. control (IgG), times 100. And the "strand" field is filled with all "." signs to indicate no strand information for the peaks.

## Sheet: P39 Control, H3K4me3
chrom	start	end	name	score	strand
chr1	3669000	3672599	P39_Control_H3K4me3_peak_2	470.337	.
chr1	3700200	3701599	P39_Control_H3K4me3_peak_3	129.099	.
chr1	4571000	4572399	P39_Control_H3K4me3_peak_4	321.754	.
chr1	4785000	4786599	P39_Control_H3K4me3_peak_5	442.545	.
chr1	4807200	4808599	P39_Control_H3K4me3_peak_6	392.974	.
chr1	4857000	4858999	P39_Control_H3K4me3_peak_7	440.711	.
chr1	5017800	5020799	P39_Control_H3K4me3_peak_8	474.096	.
chr1	5082600	5084199	P39_Control_H3K4me3_peak_9	373.62	.
chr1	5588600	5589799	P39_Control_H3K4me3_peak_10	307.799	.
chr1	5916600	5917799	P39_Control_H3K4me3_peak_11	470.735	.
chr1	6212400	6216199	P39_Control_H3K4me3_peak_12	439.992	.
chr1	6358600	6360199	P39_Control_H3K4me3_peak_13	242.849	.
chr1	6382800	6383799	P39_Control_H3K4me3_peak_14	405.527	.
chr1	6440200	6441399	P39_Control_H3K4me3_peak_15	224.792	.
chr1	7088000	7090399	P39_Control_H3K4me3_peak_16	375.811	.
chr1	7205800	7206999	P39_Control_H3K4me3_peak_17	198.488	.
chr1	7396800	7398799	P39_Control_H3K4me3_peak_18	450.426	.
chr1	7437400	7439399	P39_Control_H3K4me3_peak_19	82.3419	.
chr1	8410400	8411599	P39_Control_H3K4me3_peak_20	204.147	.
chr1	9295800	9301199	P39_Control_H3K4me3_peak_21	353.085	.
chr1	9545200	9546799	P39_Control_H3K4me3_peak_22	447.031	.
chr1	9601200	9603999	P39_Control_H3K4me3_peak_23	401.547	.
chr1	9699600	9701999	P39_Control_H3K4me3_peak_24	328.974	.
chr1	9744200	9746399	P39_Control_H3K4me3_peak_25	154.748	.
chr1	9747200	9748599	P39_Control_H3K4me3_peak_26	443.114	.
chr1	9797000	9799399	P39_Control_H3K4me3_peak_27	347.031	.
chr1	9847800	9849199	P39_Control_H3K4me3_peak_28	383.288	.
chr1	9908200	9909199	P39_Control_H3K4me3_peak_29	272.185	.
chr1	9942400	9944599	P39_Control_H3K4me3_peak_30	309.591	.
chr1	10008800	10009399	P39_Control_H3K4me3_peak_31	242.849	.
chr1	10036800	10040599	P39_Control_H3K4me3_peak_32	380.473	.
chr1	10231000	10234199	P39_Control_H3K4me3_peak_33	407.799	.
chr1	10992800	10995199	P39_Control_H3K4me3_peak_34	352.094	.
chr1	11412800	11416599	P39_Control_H3K4me3_peak_35	354.128	.
chr1	12692200	12693799	P39_Control_H3K4me3_peak_36	271.358	.
chr1	12786400	12787799	P39_Control_H3K4me3_peak_37	158.049	.
chr1	12835800	12836399	P39_Control_H3K4me3_peak_38	647.031	.
chr1	12990400	12993199	P39_Control_H3K4me3_peak_39	367.578	.
chr1	13371400	13375599	P39_Control_H3K4me3_peak_40	443.825	.
chr1	13426400	13427599	P39_Control_H3K4me3_peak_41	156.984	.
chr1	13588800	13589799	P39_Control_H3K4me3_peak_42	518.652	.
chr1	13659600	13660999	P39_Control_H3K4me3_peak_43	404.147	.
chr1	14309000	14310399	P39_Control_H3K4me3_peak_44	270.735	.
chr1	14754800	14756799	P39_Control_H3K4me3_peak_45	472.596	.
chr1	15286000	15289399	P39_Control_H3K4me3_peak_46	458.895	.
chr1	15805200	15806399	P39_Control_H3K4me3_peak_47	475.042	.
chr1	15892200	15893799	P39_Control_H3K4me3_peak_48	176.987	.
chr1	16092800	16093399	P39_Control_H3K4me3_peak_49	383.288	.
chr1	16103000	16106599	P39_Control_H3K4me3_peak_50	449.303	.
chr1	16518000	16520399	P39_Control_H3K4me3_peak_51	500.28	.
chr1	16616000	16620399	P39_Control_H3K4me3_peak_52	371.071	.
chr1	16655600	16657599	P39_Control_H3K4me3_peak_53	363.258	.
chr1	16665000	16666199	P39_Control_H3K4me3_peak_54	360.781	.
chr1	16688200	16688599	P39_Control_H3K4me3_peak_55	324.792	.
chr1	17095200	17098999	P39_Control_H3K4me3_peak_56	412.239	.
chr1	17145200	17146199	P39_Control_H3K4me3_peak_57	309.591	.
chr1	17727200	17727999	P39_Control_H3K4me3_peak_58	224.792	.
chr1	18057200	18059199	P39_Control_H3K4me3_peak_59	301.494	.
chr1	18426200	18428599	P39_Control_H3K4me3_peak_60	114.838	.
chr1	20477600	20478999	P39_Control_H3K4me3_peak_61	194.306	.
chr1	20819800	20821199	P39_Control_H3K4me3_peak_62	188.535	.
chr1	20890000	20892199	P39_Control_H3K4me3_peak_63	413.544	.
chr1	20951400	20952599	P39_Control_H3K4me3_peak_64	373.334	.
chr1	21078600	21079799	P39_Control_H3K4me3_peak_65	286.459	.
chr1	21218400	21219599	P39_Control_H3K4me3_peak_66	554.56	.
chr1	21958800	21963599	P39_Control_H3K4me3_peak_67	388.535	.
chr1	22533000	22534199	P39_Control_H3K4me3_peak_68	372.185	.
chr1	22802400	22807199	P39_Control_H3K4me3_peak_69	428.034	.
chr1	22990600	22991999	P39_Control_H3K4me3_peak_70	142.849	.
chr1	23255800	23258399	P39_Control_H3K4me3_peak_71	397.038	.
chr1	23379200	23381199	P39_Control_H3K4me3_peak_72	288.535	.
chr1	23381800	23383799	P39_Control_H3K4me3_peak_73	485.935	.
chr1	23761400	23763799	P39_Control_H3K4me3_peak_74	290.242	.
chr1	23920400	23922799	P39_Control_H3K4me3_peak_75	339.476	.
chr1	24004400	24005999	P39_Control_H3K4me3_peak_76	306.895	.
chr1	24098800	24100999	P39_Control_H3K4me3_peak_77	567.418	.
chr1	24181800	24183599	P39_Control_H3K4me3_peak_78	107.799	.
chr1	24586200	24587799	P39_Control_H3K4me3_peak_79	460.155	.
chr1	24677800	24680799	P39_Control_H3K4me3_peak_80	384.428	.
chr1	25226400	25229599	P39_Control_H3K4me3_peak_81	361.049	.
chr1	25823600	25832399	P39_Control_H3K4me3_peak_82	341.427	.
chr1	30872000	30874399	P39_Control_H3K4me3_peak_83	333.133	.
chr1	30947600	30948399	P39_Control_H3K4me3_peak_84	298.488	.
chr1	30948800	30950399	P39_Control_H3K4me3_peak_85	666.295	.
chr1	32172200	32175599	P39_Control_H3K4me3_peak_86	367.493	.
chr1	32809800	32811399	P39_Control_H3K4me3_peak_87	142.849	.
chr1	33271000	33272199	P39_Control_H3K4me3_peak_88	121.044	.
chr1	33668600	33670799	P39_Control_H3K4me3_peak_89	400.082	.
chr1	33719200	33721599	P39_Control_H3K4me3_peak_90	445.303	.
chr1	33755800	33758199	P39_Control_H3K4me3_peak_91	423.064	.
chr1	33813000	33815199	P39_Control_H3K4me3_peak_92	363.871	.
chr1	33883400	33884599	P39_Control_H3K4me3_peak_93	194.306	.
chr1	33905400	33907799	P39_Control_H3K4me3_peak_94	356.243	.
chr1	33908200	33909999	P39_Control_H3K4me3_peak_95	347.031	.
chr1	34005600	34008799	P39_Control_H3K4me3_peak_96	280.98	.
chr1	34011000	34012799	P39_Control_H3K4me3_peak_97	414.408	.
chr1	34236400	34237799	P39_Control_H3K4me3_peak_98	172.708	.
chr1	34432400	34433399	P39_Control_H3K4me3_peak_99	316.545	.
chr1	34434000	34435599	P39_Control_H3K4me3_peak_100	330.681	.
chr1	34439200	34440599	P39_Control_H3K4me3_peak_101	413.869	.
chr1	34459400	34460599	P39_Control_H3K4me3_peak_102	386.459	.
chr1	34472200	34473599	P39_Control_H3K4me3_peak_103	142.849	.
chr1	34535200	34536999	P39_Control_H3K4me3_peak_104	145.145	.
chr1	34578800	34580799	P39_Control_H3K4me3_peak_105	456.984	.
chr1	34677800	34679199	P39_Control_H3K4me3_peak_106	273.334	.
chr1	34750000	34751999	P39_Control_H3K4me3_peak_107	316.545	.
chr1	34801000	34804199	P39_Control_H3K4me3_peak_108	327.064	.
chr1	34841600	34843799	P39_Control_H3K4me3_peak_109	289.325	.
chr1	34849600	34851399	P39_Control_H3K4me3_peak_110	456.984	.
chr1	36068600	36070999	P39_Control_H3K4me3_peak_111	655.777	.
chr1	36243400	36244599	P39_Control_H3K4me3_peak_112	494.836	.
chr1	36307800	36309199	P39_Control_H3K4me3_peak_113	283.288	.
chr1	36367800	36370199	P39_Control_H3K4me3_peak_114	321.754	.
chr1	36444600	36445399	P39_Control_H3K4me3_peak_115	359.369	.
chr1	36470400	36475399	P39_Control_H3K4me3_peak_116	224.792	.
chr1	36511200	36512199	P39_Control_H3K4me3_peak_117	328.744	.
chr1	36512600	36514999	P39_Control_H3K4me3_peak_118	293.979	.
chr1	36546400	36547599	P39_Control_H3K4me3_peak_119	518.652	.
chr1	36556000	36558799	P39_Control_H3K4me3_peak_120	589.817	.
chr1	36691000	36693199	P39_Control_H3K4me3_peak_121	365.164	.
chr1	36708200	36710599	P39_Control_H3K4me3_peak_122	331.831	.
chr1	36743800	36745199	P39_Control_H3K4me3_peak_123	175.042	.
chr1	36784600	36785599	P39_Control_H3K4me3_peak_124	286.459	.
chr1	36937800	36940799	P39_Control_H3K4me3_peak_125	400.535	.
chr1	37029000	37029799	P39_Control_H3K4me3_peak_126	277.843	.
chr1	37065400	37065999	P39_Control_H3K4me3_peak_127	347.031	.
chr1	37299400	37301599	P39_Control_H3K4me3_peak_128	537.445	.
chr1	37429200	37431999	P39_Control_H3K4me3_peak_129	376.987	.
chr1	37436600	37438199	P39_Control_H3K4me3_peak_130	266.295	.
chr1	37540000	37542599	P39_Control_H3K4me3_peak_131	522.774	.
chr1	37717200	37720599	P39_Control_H3K4me3_peak_132	327.439	.
chr1	37864200	37866799	P39_Control_H3K4me3_peak_133	287.055	.
chr1	37872000	37872999	P39_Control_H3K4me3_peak_134	329.522	.
chr1	37889600	37891799	P39_Control_H3K4me3_peak_135	322.774	.
chr1	37996400	37999199	P39_Control_H3K4me3_peak_136	388.535	.
chr1	38128000	38129599	P39_Control_H3K4me3_peak_137	398.488	.
chr1	38625200	38627199	P39_Control_H3K4me3_peak_138	395.574	.
chr1	38627800	38628399	P39_Control_H3K4me3_peak_139	232.592	.
chr1	38755600	38757399	P39_Control_H3K4me3_peak_140	94.3062	.
chr1	38833200	38836599	P39_Control_H3K4me3_peak_141	289.561	.
chr1	38896800	38898599	P39_Control_H3K4me3_peak_142	427.176	.
chr1	38986800	38988799	P39_Control_H3K4me3_peak_143	366.295	.
chr1	39192400	39196799	P39_Control_H3K4me3_peak_144	383.288	.
chr1	39366800	39368999	P39_Control_H3K4me3_peak_145	397.281	.
chr1	39477200	39478999	P39_Control_H3K4me3_peak_146	376.729	.
chr1	39535200	39536999	P39_Control_H3K4me3_peak_147	390.396	.
chr1	39575200	39577799	P39_Control_H3K4me3_peak_148	366.295	.
chr1	39648400	39651799	P39_Control_H3K4me3_peak_149	428.745	.
chr1	39720800	39721199	P39_Control_H3K4me3_peak_150	691.088	.
chr1	39900200	39900799	P39_Control_H3K4me3_peak_151	618.652	.
chr1	39901200	39902199	P39_Control_H3K4me3_peak_152	659.369	.
chr1	39935600	39936999	P39_Control_H3K4me3_peak_153	202.552	.
chr1	40084800	40086199	P39_Control_H3K4me3_peak_154	276.249	.
chr1	40266200	40267999	P39_Control_H3K4me3_peak_155	139.992	.
chr1	40325000	40325799	P39_Control_H3K4me3_peak_156	298.488	.
chr1	40600600	40601599	P39_Control_H3K4me3_peak_157	251.095	.
chr1	40680400	40682199	P39_Control_H3K4me3_peak_158	351.095	.
chr1	40790000	40791399	P39_Control_H3K4me3_peak_159	368.532	.
chr1	40874200	40875399	P39_Control_H3K4me3_peak_160	207.799	.
chr1	42229600	42231399	P39_Control_H3K4me3_peak_161	258.049	.
chr1	42261600	42262199	P39_Control_H3K4me3_peak_162	298.488	.
chr1	42400000	42401599	P39_Control_H3K4me3_peak_163	134.103	.
chr1	42539000	42540599	P39_Control_H3K4me3_peak_164	235.101	.
chr1	42684000	42687599	P39_Control_H3K4me3_peak_165	333.852	.
chr1	42691400	42692999	P39_Control_H3K4me3_peak_166	339.992	.
chr1	42693400	42696999	P39_Control_H3K4me3_peak_167	407.534	.
chr1	42697400	42701399	P39_Control_H3K4me3_peak_168	351.856	.
chr1	42703800	42705799	P39_Control_H3K4me3_peak_169	209.591	.
chr1	42713000	42714399	P39_Control_H3K4me3_peak_170	280.591	.
chr1	42851000	42852199	P39_Control_H3K4me3_peak_171	485.278	.
chr1	42952200	42953999	P39_Control_H3K4me3_peak_172	452.094	.
chr1	43091600	43093199	P39_Control_H3K4me3_peak_173	391.929	.
chr1	43097400	43099799	P39_Control_H3K4me3_peak_174	375.606	.
chr1	43162000	43164799	P39_Control_H3K4me3_peak_175	394.836	.
chr1	43445200	43448199	P39_Control_H3K4me3_peak_176	475.042	.
chr1	43825600	43828399	P39_Control_H3K4me3_peak_177	369.858	.
chr1	43933200	43934799	P39_Control_H3K4me3_peak_178	470.109	.
chr1	44101400	44102799	P39_Control_H3K4me3_peak_179	406.895	.
chr1	44118000	44120799	P39_Control_H3K4me3_peak_180	372.904	.
chr1	44147400	44148799	P39_Control_H3K4me3_peak_181	455.372	.
chr1	44198600	44198999	P39_Control_H3K4me3_peak_182	466.295	.
chr1	44551400	44552599	P39_Control_H3K4me3_peak_183	386.459	.
chr1	45794800	45796399	P39_Control_H3K4me3_peak_184	456.984	.
chr1	45925000	45926399	P39_Control_H3K4me3_peak_185	302.86	.
chr1	46066600	46067399	P39_Control_H3K4me3_peak_186	375.042	.
chr1	46852000	46854799	P39_Control_H3K4me3_peak_187	429.522	.
chr1	49351400	49353399	P39_Control_H3K4me3_peak_188	175.042	.
chr1	50924800	50930199	P39_Control_H3K4me3_peak_189	385.058	.
chr1	51333000	51333999	P39_Control_H3K4me3_peak_190	183.288	.
chr1	51477200	51479399	P39_Control_H3K4me3_peak_191	343.234	.
chr1	51914600	51916199	P39_Control_H3K4me3_peak_192	394.094	.
chr1	52008400	52009199	P39_Control_H3K4me3_peak_193	130.038	.
chr1	52118800	52120399	P39_Control_H3K4me3_peak_194	452.094	.
chr1	52230800	52234199	P39_Control_H3K4me3_peak_195	384.965	.
chr1	52499200	52501199	P39_Control_H3K4me3_peak_196	442.849	.
chr1	52630600	52631599	P39_Control_H3K4me3_peak_197	400.535	.
chr1	52726000	52727799	P39_Control_H3K4me3_peak_198	393.241	.
chr1	52816200	52817999	P39_Control_H3K4me3_peak_199	361.049	.
chr1	52844600	52845799	P39_Control_H3K4me3_peak_200	400.873	.
chr1	52951600	52953599	P39_Control_H3K4me3_peak_201	443.114	.
chr1	53295800	53297999	P39_Control_H3K4me3_peak_202	395.574	.
chr1	53313000	53314199	P39_Control_H3K4me3_peak_203	375.042	.
chr1	53352000	53352999	P39_Control_H3K4me3_peak_204	377.843	.
chr1	53706400	53707199	P39_Control_H3K4me3_peak_205	393.597	.
chr1	53784400	53785599	P39_Control_H3K4me3_peak_206	312.239	.
chr1	54069800	54071399	P39_Control_H3K4me3_peak_207	275.042	.
chr1	54192600	54195599	P39_Control_H3K4me3_peak_208	492.034	.
chr1	54438200	54439399	P39_Control_H3K4me3_peak_209	405.527	.
chr1	54555800	54559399	P39_Control_H3K4me3_peak_210	333.038	.
chr1	54925400	54926799	P39_Control_H3K4me3_peak_211	480.98	.
chr1	55026000	55027999	P39_Control_H3K4me3_peak_212	460.547	.
chr1	55052000	55054399	P39_Control_H3K4me3_peak_213	393.144	.
chr1	55086600	55089399	P39_Control_H3K4me3_peak_214	531.503	.
chr1	55130400	55132199	P39_Control_H3K4me3_peak_215	521.139	.
chr1	55192000	55195199	P39_Control_H3K4me3_peak_216	105.888	.
chr1	55236800	55238999	P39_Control_H3K4me3_peak_217	385.56	.
chr1	55314800	55316799	P39_Control_H3K4me3_peak_218	74.5416	.
chr1	55405000	55408199	P39_Control_H3K4me3_peak_219	358.234	.
chr1	55890200	55891599	P39_Control_H3K4me3_peak_220	212.239	.
chr1	55895800	55897599	P39_Control_H3K4me3_peak_221	280.98	.
chr1	56964200	56964799	P39_Control_H3K4me3_peak_222	336.339	.
chr1	56965200	56966399	P39_Control_H3K4me3_peak_223	156.984	.
chr1	56966800	56975999	P39_Control_H3K4me3_peak_224	427.626	.
chr1	56977000	56978799	P39_Control_H3K4me3_peak_225	362.231	.
chr1	57377400	57378599	P39_Control_H3K4me3_peak_226	379.54	.
chr1	57405800	57407799	P39_Control_H3K4me3_peak_227	422.589	.
chr1	57774200	57776199	P39_Control_H3K4me3_peak_228	456.984	.
chr1	57969200	57970599	P39_Control_H3K4me3_peak_229	355.912	.
chr1	57995200	57996599	P39_Control_H3K4me3_peak_230	284.738	.
chr1	58392000	58394199	P39_Control_H3K4me3_peak_231	526.782	.
chr1	58422200	58424399	P39_Control_H3K4me3_peak_232	504.147	.
chr1	58444400	58446199	P39_Control_H3K4me3_peak_233	418.652	.
chr1	58503800	58505799	P39_Control_H3K4me3_peak_234	409.834	.
chr1	58584200	58587199	P39_Control_H3K4me3_peak_235	437.261	.
chr1	58652600	58653199	P39_Control_H3K4me3_peak_236	393.597	.
chr1	58710800	58712199	P39_Control_H3K4me3_peak_237	405.527	.
chr1	58972600	58974599	P39_Control_H3K4me3_peak_238	415.694	.
chr1	59119400	59120799	P39_Control_H3K4me3_peak_239	443.554	.
chr1	59236400	59238199	P39_Control_H3K4me3_peak_240	399.924	.
chr1	59482000	59483999	P39_Control_H3K4me3_peak_241	291.929	.
chr1	59669200	59671799	P39_Control_H3K4me3_peak_242	355.777	.
chr1	59684400	59686199	P39_Control_H3K4me3_peak_243	364.481	.
chr1	59762400	59765399	P39_Control_H3K4me3_peak_244	499.208	.
chr1	59765800	59767399	P39_Control_H3K4me3_peak_245	219.901	.
chr1	59912000	59915199	P39_Control_H3K4me3_peak_246	464.647	.
chr1	60042200	60043599	P39_Control_H3K4me3_peak_247	322.095	.
chr1	60096600	60099399	P39_Control_H3K4me3_peak_248	446.17	.
chr1	60180000	60181999	P39_Control_H3K4me3_peak_249	453.742	.
chr1	60342600	60344399	P39_Control_H3K4me3_peak_250	318.652	.
chr1	60408600	60412399	P39_Control_H3K4me3_peak_251	351.306	.
chr1	60564200	60567799	P39_Control_H3K4me3_peak_252	456.984	.
chr1	60860800	60861799	P39_Control_H3K4me3_peak_253	353.742	.
chr1	61638400	61639799	P39_Control_H3K4me3_peak_254	404.542	.
chr1	62702600	62708399	P39_Control_H3K4me3_peak_255	364.481	.
chr1	63112800	63113999	P39_Control_H3K4me3_peak_256	447.031	.
chr1	63114400	63115799	P39_Control_H3K4me3_peak_257	256.984	.
chr1	63175200	63177999	P39_Control_H3K4me3_peak_258	425.591	.
chr1	63213200	63214599	P39_Control_H3K4me3_peak_259	194.306	.
chr1	63273000	63275199	P39_Control_H3K4me3_peak_260	295.246	.
chr1	63445200	63447199	P39_Control_H3K4me3_peak_261	388.018	.
chr1	63668200	63668999	P39_Control_H3K4me3_peak_262	266.295	.
chr1	63729400	63731399	P39_Control_H3K4me3_peak_263	358.895	.
chr1	64118400	64122799	P39_Control_H3K4me3_peak_264	376.056	.
chr1	64531800	64534599	P39_Control_H3K4me3_peak_265	512.239	.
chr1	64616000	64618199	P39_Control_H3K4me3_peak_266	358.352	.
chr1	64690400	64692599	P39_Control_H3K4me3_peak_267	441.784	.
chr1	64734600	64738199	P39_Control_H3K4me3_peak_268	226.562	.
chr1	64956000	64957199	P39_Control_H3K4me3_peak_269	341.298	.
chr1	65122600	65123399	P39_Control_H3K4me3_peak_270	316.545	.
chr1	65178000	65180199	P39_Control_H3K4me3_peak_271	407.234	.
chr1	65185800	65188199	P39_Control_H3K4me3_peak_272	390.503	.
chr1	65310800	65312599	P39_Control_H3K4me3_peak_273	243.554	.
chr1	65703000	65705399	P39_Control_H3K4me3_peak_274	98.4882	.
chr1	66175000	66177199	P39_Control_H3K4me3_peak_275	423.45	.
chr1	66321000	66325799	P39_Control_H3K4me3_peak_276	313.939	.
chr1	66467400	66469599	P39_Control_H3K4me3_peak_277	434.622	.
chr1	66700800	66702199	P39_Control_H3K4me3_peak_278	383.288	.
chr1	66815600	66818199	P39_Control_H3K4me3_peak_279	423.93	.
chr1	66862600	66863799	P39_Control_H3K4me3_peak_280	498.488	.
chr1	67038000	67039599	P39_Control_H3K4me3_peak_281	368.285	.
chr1	69106200	69108599	P39_Control_H3K4me3_peak_282	244.955	.
chr1	69686400	69687199	P39_Control_H3K4me3_peak_283	293.597	.
chr1	69687600	69688199	P39_Control_H3K4me3_peak_284	366.295	.
chr1	69759200	69759999	P39_Control_H3K4me3_peak_285	166.295	.
chr1	69826800	69827399	P39_Control_H3K4me3_peak_286	391.088	.
chr1	70725400	70726999	P39_Control_H3K4me3_peak_287	298.488	.
chr1	71102200	71103599	P39_Control_H3K4me3_peak_288	496.063	.
chr1	71556600	71557599	P39_Control_H3K4me3_peak_289	418.652	.
chr1	71652600	71653599	P39_Control_H3K4me3_peak_290	303.219	.
chr1	72165800	72167799	P39_Control_H3K4me3_peak_291	102.552	.
chr1	72187600	72189199	P39_Control_H3K4me3_peak_292	132.592	.
chr1	72211200	72212599	P39_Control_H3K4me3_peak_293	493.597	.
chr1	72236200	72237399	P39_Control_H3K4me3_peak_294	375.042	.
chr1	72254600	72255399	P39_Control_H3K4me3_peak_295	336.339	.
chr1	72283800	72286199	P39_Control_H3K4me3_peak_296	280.431	.
chr1	72307000	72308599	P39_Control_H3K4me3_peak_297	289.561	.
chr1	72533200	72533799	P39_Control_H3K4me3_peak_298	347.031	.
chr1	72534200	72537799	P39_Control_H3K4me3_peak_299	354.56	.
chr1	72582800	72583999	P39_Control_H3K4me3_peak_300	347.031	.
chr1	72640800	72641399	P39_Control_H3K4me3_peak_301	198.488	.
chr1	72711000	72712399	P39_Control_H3K4me3_peak_302	406.288	.
chr1	72824600	72826399	P39_Control_H3K4me3_peak_303	155.604	.
chr1	72869800	72872799	P39_Control_H3K4me3_peak_304	272.185	.
chr1	72873200	72875799	P39_Control_H3K4me3_peak_305	234.103	.
chr1	74067800	74069399	P39_Control_H3K4me3_peak_306	217.753	.
chr1	74098200	74099199	P39_Control_H3K4me3_peak_307	283.288	.
chr1	74236000	74240999	P39_Control_H3K4me3_peak_308	411.508	.
chr1	74283400	74285799	P39_Control_H3K4me3_peak_309	436.339	.
chr1	74303400	74304399	P39_Control_H3K4me3_peak_310	336.339	.
chr1	74332000	74333599	P39_Control_H3K4me3_peak_311	330.038	.
chr1	74386400	74388199	P39_Control_H3K4me3_peak_312	239.992	.
chr1	74391200	74392599	P39_Control_H3K4me3_peak_313	319.347	.
chr1	74397000	74398199	P39_Control_H3K4me3_peak_314	356.984	.
chr1	74505200	74507599	P39_Control_H3K4me3_peak_315	434.103	.
chr1	74586600	74589799	P39_Control_H3K4me3_peak_316	288.086	.
chr1	74600600	74601799	P39_Control_H3K4me3_peak_317	419.545	.
chr1	74661600	74662999	P39_Control_H3K4me3_peak_318	316.545	.
chr1	74783800	74785199	P39_Control_H3K4me3_peak_319	266.295	.
chr1	74791000	74792599	P39_Control_H3K4me3_peak_320	324.792	.
chr1	74799800	74801799	P39_Control_H3K4me3_peak_321	166.295	.
chr1	74802600	74803799	P39_Control_H3K4me3_peak_322	276.249	.
chr1	74806400	74807599	P39_Control_H3K4me3_peak_323	194.306	.
chr1	74816600	74817999	P39_Control_H3K4me3_peak_324	321.754	.
chr1	74854000	74859399	P39_Control_H3K4me3_peak_325	418.652	.
chr1	74882000	74883399	P39_Control_H3K4me3_peak_326	204.147	.
chr1	74884600	74886399	P39_Control_H3K4me3_peak_327	134.103	.
chr1	74934800	74935999	P39_Control_H3K4me3_peak_328	330.681	.
chr1	74950000	74951999	P39_Control_H3K4me3_peak_329	220.352	.
chr1	75124400	75125599	P39_Control_H3K4me3_peak_330	358.895	.
chr1	75140600	75143999	P39_Control_H3K4me3_peak_331	367.113	.
chr1	75168200	75170199	P39_Control_H3K4me3_peak_332	348.738	.
chr1	75179600	75180399	P39_Control_H3K4me3_peak_333	406.895	.
chr1	75190600	75193599	P39_Control_H3K4me3_peak_334	350.249	.
chr1	75210200	75211799	P39_Control_H3K4me3_peak_335	378.397	.
chr1	75217000	75220199	P39_Control_H3K4me3_peak_336	408.081	.
chr1	75236000	75237599	P39_Control_H3K4me3_peak_337	312.239	.
chr1	75262600	75265199	P39_Control_H3K4me3_peak_338	288.535	.
chr1	75277200	75278799	P39_Control_H3K4me3_peak_339	273.334	.
chr1	75315800	75317799	P39_Control_H3K4me3_peak_340	341.298	.
chr1	75381000	75382999	P39_Control_H3K4me3_peak_341	431.831	.
chr1	75384000	75389599	P39_Control_H3K4me3_peak_342	276.249	.
chr1	75435800	75436799	P39_Control_H3K4me3_peak_343	444.431	.
chr1	75477400	75481599	P39_Control_H3K4me3_peak_344	421.413	.
chr1	75487200	75488799	P39_Control_H3K4me3_peak_345	247.031	.
chr1	75504400	75507199	P39_Control_H3K4me3_peak_346	488.535	.
chr1	75521200	75522399	P39_Control_H3K4me3_peak_347	354.56	.
chr1	75546000	75547999	P39_Control_H3K4me3_peak_348	375.811	.
chr1	76339800	76341999	P39_Control_H3K4me3_peak_349	110.353	.
chr1	76866000	76866999	P39_Control_H3K4me3_peak_350	275.042	.
chr1	77504200	77507599	P39_Control_H3K4me3_peak_351	217.392	.
chr1	77510200	77516999	P39_Control_H3K4me3_peak_352	333.601	.
chr1	78139400	78140799	P39_Control_H3K4me3_peak_353	210.353	.
chr1	78195800	78198399	P39_Control_H3K4me3_peak_354	172.185	.
chr1	78216000	78217599	P39_Control_H3K4me3_peak_355	255.604	.
chr1	78309800	78311999	P39_Control_H3K4me3_peak_356	402.753	.
chr1	78488200	78490599	P39_Control_H3K4me3_peak_357	332.117	.
chr1	78537200	78538199	P39_Control_H3K4me3_peak_358	332.592	.
chr1	78657600	78659399	P39_Control_H3K4me3_peak_359	455.225	.
chr1	79438600	79440399	P39_Control_H3K4me3_peak_360	307.799	.
chr1	79450200	79450999	P39_Control_H3K4me3_peak_361	391.088	.
chr1	79580800	79581599	P39_Control_H3K4me3_peak_362	266.295	.
chr1	79671000	79672599	P39_Control_H3K4me3_peak_363	399.924	.
chr1	79759800	79762199	P39_Control_H3K4me3_peak_364	379.811	.
chr1	79776000	79776999	P39_Control_H3K4me3_peak_365	434.103	.
chr1	79857800	79858999	P39_Control_H3K4me3_peak_366	483.288	.
chr1	80338800	80340399	P39_Control_H3K4me3_peak_367	322.589	.
chr1	80340800	80341599	P39_Control_H3K4me3_peak_368	237.916	.
chr1	80757400	80758999	P39_Control_H3K4me3_peak_369	368.532	.
chr1	81076600	81080799	P39_Control_H3K4me3_peak_370	316.991	.
chr1	81593400	81594199	P39_Control_H3K4me3_peak_371	298.488	.
chr1	82282600	82284199	P39_Control_H3K4me3_peak_372	312.239	.
chr1	82285600	82287799	P39_Control_H3K4me3_peak_373	358.352	.
chr1	82289600	82293399	P39_Control_H3K4me3_peak_374	402.67	.
chr1	82316000	82317199	P39_Control_H3K4me3_peak_375	564.023	.
chr1	82724400	82725999	P39_Control_H3K4me3_peak_376	488.535	.
chr1	82838800	82840999	P39_Control_H3K4me3_peak_377	449.946	.
chr1	83037800	83038599	P39_Control_H3K4me3_peak_378	266.295	.
chr1	83405600	83408999	P39_Control_H3K4me3_peak_379	343.906	.
chr1	84282200	84285199	P39_Control_H3K4me3_peak_380	376.449	.
chr1	84694000	84696799	P39_Control_H3K4me3_peak_381	397.374	.
chr1	84838000	84840599	P39_Control_H3K4me3_peak_382	528.744	.
chr1	84933600	84935599	P39_Control_H3K4me3_peak_383	426.287	.
chr1	85242400	85243199	P39_Control_H3K4me3_peak_384	130.038	.
chr1	85246200	85247599	P39_Control_H3K4me3_peak_385	66.2954	.
chr1	85248800	85249799	P39_Control_H3K4me3_peak_386	72.4355	.
chr1	85258400	85259599	P39_Control_H3K4me3_peak_387	59.2565	.
chr1	85600600	85601399	P39_Control_H3K4me3_peak_388	88.5346	.
chr1	85615400	85617399	P39_Control_H3K4me3_peak_389	55.9861	.
chr1	85793200	85794999	P39_Control_H3K4me3_peak_390	451.641	.
chr1	85894000	85898999	P39_Control_H3K4me3_peak_391	320.211	.
chr1	86018200	86018799	P39_Control_H3K4me3_peak_392	275.042	.
chr1	86045400	86047799	P39_Control_H3K4me3_peak_393	437.916	.
chr1	86064200	86066199	P39_Control_H3K4me3_peak_394	419.221	.
chr1	86154000	86155799	P39_Control_H3K4me3_peak_395	359.369	.
chr1	86303000	86304199	P39_Control_H3K4me3_peak_396	334.745	.
chr1	86358200	86360399	P39_Control_H3K4me3_peak_397	478.19	.
chr1	86441000	86443199	P39_Control_H3K4me3_peak_398	291.929	.
chr1	86486800	86488599	P39_Control_H3K4me3_peak_399	556.984	.
chr1	86503600	86504999	P39_Control_H3K4me3_peak_400	255.048	.
chr1	86524800	86529199	P39_Control_H3K4me3_peak_401	412.706	.
chr1	86581200	86583399	P39_Control_H3K4me3_peak_402	384.882	.
chr1	86586600	86587999	P39_Control_H3K4me3_peak_403	432.592	.
chr1	86668800	86670999	P39_Control_H3K4me3_peak_404	308.442	.
chr1	86703200	86705599	P39_Control_H3K4me3_peak_405	353.742	.
chr1	87155400	87156399	P39_Control_H3K4me3_peak_406	216.545	.
chr1	87186400	87187399	P39_Control_H3K4me3_peak_407	224.792	.
chr1	87213400	87215199	P39_Control_H3K4me3_peak_408	561.715	.
chr1	87263800	87265199	P39_Control_H3K4me3_peak_409	287.241	.
chr1	87326800	87327999	P39_Control_H3K4me3_peak_410	579.224	.
chr1	87507600	87510999	P39_Control_H3K4me3_peak_411	417.251	.
chr1	87755600	87757399	P39_Control_H3K4me3_peak_412	529.231	.
chr1	87852800	87855199	P39_Control_H3K4me3_peak_413	375.042	.
chr1	88007400	88008999	P39_Control_H3K4me3_peak_414	398.488	.
chr1	88205200	88206599	P39_Control_H3K4me3_peak_415	372.185	.
chr1	88211600	88217799	P39_Control_H3K4me3_peak_416	30.9722	.
chr1	88224800	88233599	P39_Control_H3K4me3_peak_417	32.0066	.
chr1	88234000	88236199	P39_Control_H3K4me3_peak_418	50.6835	.
chr1	88236600	88239199	P39_Control_H3K4me3_peak_419	59.8824	.
chr1	88239600	88243399	P39_Control_H3K4me3_peak_420	54.6309	.
chr1	88245000	88250999	P39_Control_H3K4me3_peak_421	24.7917	.
chr1	88253000	88253999	P39_Control_H3K4me3_peak_422	119.347	.
chr1	88274000	88281599	P39_Control_H3K4me3_peak_423	168.106	.
chr1	88284400	88288999	P39_Control_H3K4me3_peak_424	39.21	.
chr1	88289600	88290799	P39_Control_H3K4me3_peak_425	60.1553	.
chr1	88295000	88298999	P39_Control_H3K4me3_peak_426	34.5472	.
chr1	88309000	88311599	P39_Control_H3K4me3_peak_427	54.266	.
chr1	88699000	88702799	P39_Control_H3K4me3_peak_428	427.345	.
chr1	88971400	88973399	P39_Control_H3K4me3_peak_429	158.049	.
chr1	89069400	89071999	P39_Control_H3K4me3_peak_430	369.27	.
chr1	89454200	89457199	P39_Control_H3K4me3_peak_431	391.088	.
chr1	89580200	89582799	P39_Control_H3K4me3_peak_432	374.475	.
chr1	89917000	89918199	P39_Control_H3K4me3_peak_433	207.799	.
chr1	89929000	89931399	P39_Control_H3K4me3_peak_434	252.094	.
chr1	89967800	89969399	P39_Control_H3K4me3_peak_435	245.145	.
chr1	90203400	90206399	P39_Control_H3K4me3_peak_436	245.813	.
chr1	90603000	90604599	P39_Control_H3K4me3_peak_437	430.681	.
chr1	90998000	91000799	P39_Control_H3K4me3_peak_438	432.32	.
chr1	91052400	91053999	P39_Control_H3K4me3_peak_439	166.295	.
chr1	91179200	91182599	P39_Control_H3K4me3_peak_440	343.401	.
chr1	91249600	91251999	P39_Control_H3K4me3_peak_441	443.554	.
chr1	91297800	91299199	P39_Control_H3K4me3_peak_442	418.652	.
chr1	91345000	91345599	P39_Control_H3K4me3_peak_443	436.339	.
chr1	91366200	91367199	P39_Control_H3K4me3_peak_444	166.295	.
chr1	91397200	91399199	P39_Control_H3K4me3_peak_445	431.321	.
chr1	91412400	91414599	P39_Control_H3K4me3_peak_446	302.285	.
chr1	91457400	91460199	P39_Control_H3K4me3_peak_447	355.604	.
chr1	91494200	91495599	P39_Control_H3K4me3_peak_448	376.729	.
chr1	91539800	91542199	P39_Control_H3K4me3_peak_449	408.146	.
chr1	91800600	91802799	P39_Control_H3K4me3_peak_450	326.63	.
chr1	92177800	92179799	P39_Control_H3K4me3_peak_451	276.729	.
chr1	92180600	92181399	P39_Control_H3K4me3_peak_452	420.727	.
chr1	92472400	92474399	P39_Control_H3K4me3_peak_453	328.539	.
chr1	92577200	92579399	P39_Control_H3K4me3_peak_454	181.496	.
chr1	92640400	92642399	P39_Control_H3K4me3_peak_455	481.946	.
chr1	92830400	92833799	P39_Control_H3K4me3_peak_456	352.355	.
chr1	92848000	92850799	P39_Control_H3K4me3_peak_457	266.295	.
chr1	92906400	92908199	P39_Control_H3K4me3_peak_458	366.295	.
chr1	92909800	92912399	P39_Control_H3K4me3_peak_459	348.171	.
chr1	92933800	92935999	P39_Control_H3K4me3_peak_460	422.095	.
chr1	93099600	93102399	P39_Control_H3K4me3_peak_461	476.249	.
chr1	93115000	93115799	P39_Control_H3K4me3_peak_462	347.031	.
chr1	93235200	93236399	P39_Control_H3K4me3_peak_463	262.979	.
chr1	93305000	93306399	P39_Control_H3K4me3_peak_464	381.496	.
chr1	93342400	93344799	P39_Control_H3K4me3_peak_465	391.088	.
chr1	93444600	93446199	P39_Control_H3K4me3_peak_466	370.735	.
chr1	93477000	93479999	P39_Control_H3K4me3_peak_467	394.836	.
chr1	93511600	93512999	P39_Control_H3K4me3_peak_468	353.742	.
chr1	93634000	93637199	P39_Control_H3K4me3_peak_469	324.792	.
chr1	93685400	93686999	P39_Control_H3K4me3_peak_470	410.036	.
chr1	93753200	93755999	P39_Control_H3K4me3_peak_471	367.194	.
chr1	93801000	93802399	P39_Control_H3K4me3_peak_472	295.246	.
chr1	93803400	93804799	P39_Control_H3K4me3_peak_473	405.527	.
chr1	93824800	93826199	P39_Control_H3K4me3_peak_474	276.249	.
chr1	94035000	94035599	P39_Control_H3K4me3_peak_475	536.339	.
chr1	95313200	95314999	P39_Control_H3K4me3_peak_476	429.099	.
chr1	95665000	95668399	P39_Control_H3K4me3_peak_477	279.42	.
chr1	95851400	95852399	P39_Control_H3K4me3_peak_478	156.984	.
chr1	96870800	96872799	P39_Control_H3K4me3_peak_479	470.109	.
chr1	97657200	97662599	P39_Control_H3K4me3_peak_480	333.175	.
chr1	97767200	97771199	P39_Control_H3K4me3_peak_481	405.931	.
chr1	97974000	97978599	P39_Control_H3K4me3_peak_482	312.239	.
chr1	98046800	98048399	P39_Control_H3K4me3_peak_483	383.288	.
chr1	98094600	98096199	P39_Control_H3K4me3_peak_484	455.777	.
chr1	99772000	99773999	P39_Control_H3K4me3_peak_485	250.426	.
chr1	102682800	102684599	P39_Control_H3K4me3_peak_486	113.244	.
chr1	104768000	104769999	P39_Control_H3K4me3_peak_487	371.607	.
chr1	105355000	105357399	P39_Control_H3K4me3_peak_488	448.313	.
chr1	105663000	105665399	P39_Control_H3K4me3_peak_489	389.076	.
chr1	105780200	105782199	P39_Control_H3K4me3_peak_490	319.901	.
chr1	105989000	105994599	P39_Control_H3K4me3_peak_491	382.753	.
chr1	106170800	106175599	P39_Control_H3K4me3_peak_492	392.169	.
chr1	106712000	106715399	P39_Control_H3K4me3_peak_493	398.488	.
chr1	106758600	106760999	P39_Control_H3K4me3_peak_494	374.475	.
chr1	106795200	106797199	P39_Control_H3K4me3_peak_495	397.038	.
chr1	107590000	107592799	P39_Control_H3K4me3_peak_496	342.377	.
chr1	109982000	109984999	P39_Control_H3K4me3_peak_497	345.737	.
chr1	111863400	111865599	P39_Control_H3K4me3_peak_498	410.59	.
chr1	112416000	112417199	P39_Control_H3K4me3_peak_499	294.306	.
chr1	113595800	113597399	P39_Control_H3K4me3_peak_500	216.545	.
chr1	113617800	113619599	P39_Control_H3K4me3_peak_501	166.295	.
chr1	115683400	115687199	P39_Control_H3K4me3_peak_502	306.505	.
chr1	117905800	117907799	P39_Control_H3K4me3_peak_503	102.552	.
chr1	118310200	118311799	P39_Control_H3K4me3_peak_504	366.295	.
chr1	118321400	118322799	P39_Control_H3K4me3_peak_505	310.353	.
chr1	118387800	118390999	P39_Control_H3K4me3_peak_506	349.814	.
chr1	118458800	118460199	P39_Control_H3K4me3_peak_507	302.051	.
chr1	118481600	118482799	P39_Control_H3K4me3_peak_508	383.288	.
chr1	118627800	118628199	P39_Control_H3K4me3_peak_509	436.339	.
chr1	119051800	119054399	P39_Control_H3K4me3_peak_510	217.197	.
chr1	119419800	119422799	P39_Control_H3K4me3_peak_511	456.984	.
chr1	119503000	119505199	P39_Control_H3K4me3_peak_512	285.935	.
chr1	119525000	119526799	P39_Control_H3K4me3_peak_513	372.904	.
chr1	119648000	119649599	P39_Control_H3K4me3_peak_514	454.21	.
chr1	119835400	119838399	P39_Control_H3K4me3_peak_515	408.922	.
chr1	119912200	119913999	P39_Control_H3K4me3_peak_516	281.496	.
chr1	119996800	119997599	P39_Control_H3K4me3_peak_517	237.916	.
chr1	120073200	120073999	P39_Control_H3K4me3_peak_518	214.838	.
chr1	120119800	120121799	P39_Control_H3K4me3_peak_519	300.535	.
chr1	120264800	120265399	P39_Control_H3K4me3_peak_520	304.147	.
chr1	120340200	120341199	P39_Control_H3K4me3_peak_521	324.792	.
chr1	120342000	120343599	P39_Control_H3K4me3_peak_522	212.239	.
chr1	121327000	121328799	P39_Control_H3K4me3_peak_523	496.063	.
chr1	121381400	121383399	P39_Control_H3K4me3_peak_524	142.195	.
chr1	121431000	121431999	P39_Control_H3K4me3_peak_525	650.844	.
chr1	121527400	121528799	P39_Control_H3K4me3_peak_526	175.042	.
chr1	121567200	121568199	P39_Control_H3K4me3_peak_527	438.542	.
chr1	124042400	124046399	P39_Control_H3K4me3_peak_528	308.442	.
chr1	124843000	124846199	P39_Control_H3K4me3_peak_529	298.488	.
chr1	125434000	125436399	P39_Control_H3K4me3_peak_530	371.824	.
chr1	125559800	125562199	P39_Control_H3K4me3_peak_531	458.182	.
chr1	125910400	125913199	P39_Control_H3K4me3_peak_532	371.026	.
chr1	126492200	126492999	P39_Control_H3K4me3_peak_533	475.042	.
chr1	127204600	127208799	P39_Control_H3K4me3_peak_534	442.14	.
chr1	127676400	127678799	P39_Control_H3K4me3_peak_535	247.031	.
chr1	127773200	127776599	P39_Control_H3K4me3_peak_536	333.755	.
chr1	127854200	127855599	P39_Control_H3K4me3_peak_537	166.295	.
chr1	127868400	127869799	P39_Control_H3K4me3_peak_538	398.488	.
chr1	128102200	128106399	P39_Control_H3K4me3_peak_539	393.304	.
chr1	128141800	128145799	P39_Control_H3K4me3_peak_540	247.031	.
chr1	128243600	128245999	P39_Control_H3K4me3_peak_541	383.288	.
chr1	128359200	128360199	P39_Control_H3K4me3_peak_542	298.488	.
chr1	128416000	128418199	P39_Control_H3K4me3_peak_543	501.345	.
chr1	128590800	128592199	P39_Control_H3K4me3_peak_544	347.031	.
chr1	129273000	129274999	P39_Control_H3K4me3_peak_545	394.306	.
chr1	130462200	130463399	P39_Control_H3K4me3_peak_546	473.334	.
chr1	130715200	130718199	P39_Control_H3K4me3_peak_547	514.016	.
chr1	130878000	130878599	P39_Control_H3K4me3_peak_548	366.295	.
chr1	131095800	131098199	P39_Control_H3K4me3_peak_549	413.327	.
chr1	131136600	131139199	P39_Control_H3K4me3_peak_550	328.974	.
chr1	131153000	131154599	P39_Control_H3K4me3_peak_551	302.86	.
chr1	131242200	131246199	P39_Control_H3K4me3_peak_552	323.93	.
chr1	131522000	131528599	P39_Control_H3K4me3_peak_553	444.229	.
chr1	131827000	131829599	P39_Control_H3K4me3_peak_554	363.696	.
chr1	131866000	131867799	P39_Control_H3K4me3_peak_555	188.535	.
chr1	131910000	131911799	P39_Control_H3K4me3_peak_556	442.377	.
chr1	131962600	131963999	P39_Control_H3K4me3_peak_557	380.046	.
chr1	132007200	132008799	P39_Control_H3K4me3_peak_558	487.241	.
chr1	132066000	132068399	P39_Control_H3K4me3_peak_559	415.772	.
chr1	132138000	132139999	P39_Control_H3K4me3_peak_560	329.522	.
chr1	132189600	132192199	P39_Control_H3K4me3_peak_561	359.584	.
chr1	132200200	132202999	P39_Control_H3K4me3_peak_562	224.792	.
chr1	132298200	132300399	P39_Control_H3K4me3_peak_563	378.849	.
chr1	132315800	132316599	P39_Control_H3K4me3_peak_564	342.849	.
chr1	132388600	132392199	P39_Control_H3K4me3_peak_565	275.042	.
chr1	132417000	132419199	P39_Control_H3K4me3_peak_566	375.811	.
chr1	132476400	132478599	P39_Control_H3K4me3_peak_567	521.139	.
chr1	132540800	132543399	P39_Control_H3K4me3_peak_568	370.109	.
chr1	132738800	132742199	P39_Control_H3K4me3_peak_569	389.076	.
chr1	132879600	132882599	P39_Control_H3K4me3_peak_570	396.876	.
chr1	133023800	133025999	P39_Control_H3K4me3_peak_571	362.979	.
chr1	133033400	133034399	P39_Control_H3K4me3_peak_572	361.715	.
chr1	133045200	133047399	P39_Control_H3K4me3_peak_573	394.836	.
chr1	133130600	133134399	P39_Control_H3K4me3_peak_574	415.124	.
chr1	133134800	133135999	P39_Control_H3K4me3_peak_575	149.303	.
chr1	133163200	133164799	P39_Control_H3K4me3_peak_576	293.597	.
chr1	133181000	133184399	P39_Control_H3K4me3_peak_577	412.239	.
chr1	133363000	133366199	P39_Control_H3K4me3_peak_578	228.444	.
chr1	133422800	133424399	P39_Control_H3K4me3_peak_579	380.046	.
chr1	133609000	133610599	P39_Control_H3K4me3_peak_580	383.288	.
chr1	133660000	133661599	P39_Control_H3K4me3_peak_581	450.426	.
chr1	133798000	133801599	P39_Control_H3K4me3_peak_582	292.599	.
chr1	134077600	134079799	P39_Control_H3K4me3_peak_583	485.935	.
chr1	134092800	134093599	P39_Control_H3K4me3_peak_584	166.295	.
chr1	134231800	134236199	P39_Control_H3K4me3_peak_585	400.442	.
chr1	134343200	134344799	P39_Control_H3K4me3_peak_586	385.935	.
chr1	134361200	134362599	P39_Control_H3K4me3_peak_587	404.542	.
chr1	134405600	134406599	P39_Control_H3K4me3_peak_588	262.643	.
chr1	134414800	134416399	P39_Control_H3K4me3_peak_589	483.288	.
chr1	134455000	134456199	P39_Control_H3K4me3_peak_590	436.339	.
chr1	134493000	134495599	P39_Control_H3K4me3_peak_591	306.505	.
chr1	134513200	134514199	P39_Control_H3K4me3_peak_592	217.753	.
chr1	134556000	134557199	P39_Control_H3K4me3_peak_593	536.339	.
chr1	134560000	134562199	P39_Control_H3K4me3_peak_594	480.591	.
chr1	134646000	134647199	P39_Control_H3K4me3_peak_595	287.241	.
chr1	134708800	134710399	P39_Control_H3K4me3_peak_596	347.031	.
chr1	134954800	134955999	P39_Control_H3K4me3_peak_597	402.051	.
chr1	134962200	134963599	P39_Control_H3K4me3_peak_598	298.488	.
chr1	134987400	134988199	P39_Control_H3K4me3_peak_599	324.792	.
chr1	135145400	135148799	P39_Control_H3K4me3_peak_600	419.434	.
chr1	135248400	135248999	P39_Control_H3K4me3_peak_601	339.992	.
chr1	135283000	135284599	P39_Control_H3K4me3_peak_602	426.121	.
chr1	135312600	135314199	P39_Control_H3K4me3_peak_603	406.15	.
chr1	135373000	135375799	P39_Control_H3K4me3_peak_604	353.742	.
chr1	135429000	135431799	P39_Control_H3K4me3_peak_605	305.527	.
chr1	135510200	135511199	P39_Control_H3K4me3_peak_606	224.792	.
chr1	135581800	135586399	P39_Control_H3K4me3_peak_607	391.72	.
chr1	135687200	135688799	P39_Control_H3K4me3_peak_608	344.056	.
chr1	135728200	135730199	P39_Control_H3K4me3_peak_609	254.748	.
chr1	135765800	135767399	P39_Control_H3K4me3_peak_610	419.347	.
chr1	135818800	135819399	P39_Control_H3K4me3_peak_611	336.339	.
chr1	136017800	136019199	P39_Control_H3K4me3_peak_612	334.745	.
chr1	136130200	136134399	P39_Control_H3K4me3_peak_613	360.587	.
chr1	136140000	136140799	P39_Control_H3K4me3_peak_614	647.031	.
chr1	136234000	136235799	P39_Control_H3K4me3_peak_615	258.352	.
chr1	136259400	136261399	P39_Control_H3K4me3_peak_616	476.729	.
chr1	136343400	136346799	P39_Control_H3K4me3_peak_617	469.48	.
chr1	136415000	136415599	P39_Control_H3K4me3_peak_618	456.984	.
chr1	136465600	136466599	P39_Control_H3K4me3_peak_619	505.527	.
chr1	136624200	136626399	P39_Control_H3K4me3_peak_620	388.535	.
chr1	136628400	136629399	P39_Control_H3K4me3_peak_621	124.792	.
chr1	136948000	136949799	P39_Control_H3K4me3_peak_622	237.916	.
chr1	136952000	136953599	P39_Control_H3K4me3_peak_623	139.992	.
chr1	137898200	137903399	P39_Control_H3K4me3_peak_624	272.473	.
chr1	138617600	138618799	P39_Control_H3K4me3_peak_625	312.239	.
chr1	138619200	138620399	P39_Control_H3K4me3_peak_626	405.527	.
chr1	138848200	138849199	P39_Control_H3K4me3_peak_627	224.792	.
chr1	138856400	138857199	P39_Control_H3K4me3_peak_628	491.088	.
chr1	138963000	138964799	P39_Control_H3K4me3_peak_629	361.049	.
chr1	139421600	139423399	P39_Control_H3K4me3_peak_630	436.339	.
chr1	139454400	139455799	P39_Control_H3K4me3_peak_631	253.742	.
chr1	140245600	140248199	P39_Control_H3K4me3_peak_632	386.459	.
chr1	142251800	142253199	P39_Control_H3K4me3_peak_633	92.5989	.
chr1	143640000	143645799	P39_Control_H3K4me3_peak_634	287.868	.
chr1	143701600	143703399	P39_Control_H3K4me3_peak_635	396.673	.
chr1	143739000	143740399	P39_Control_H3K4me3_peak_636	431.831	.
chr1	143775600	143778399	P39_Control_H3K4me3_peak_637	405.527	.
chr1	144002200	144004999	P39_Control_H3K4me3_peak_638	418.652	.
chr1	146494000	146500199	P39_Control_H3K4me3_peak_639	324.792	.
chr1	148190600	148192799	P39_Control_H3K4me3_peak_640	113.244	.
chr1	150099200	150100599	P39_Control_H3K4me3_peak_641	461.715	.
chr1	150391800	150394599	P39_Control_H3K4me3_peak_642	332.592	.
chr1	151343600	151345999	P39_Control_H3K4me3_peak_643	389.999	.
chr1	151427600	151429999	P39_Control_H3K4me3_peak_644	469.27	.
chr1	151499600	151501599	P39_Control_H3K4me3_peak_645	380.591	.
chr1	151571200	151571799	P39_Control_H3K4me3_peak_646	336.339	.
chr1	151754600	151756399	P39_Control_H3K4me3_peak_647	393.144	.
chr1	152088200	152091599	P39_Control_H3K4me3_peak_648	403.219	.
chr1	152385800	152386999	P39_Control_H3K4me3_peak_649	487.241	.
chr1	152399400	152401199	P39_Control_H3K4me3_peak_650	245.65	.
chr1	152624600	152625599	P39_Control_H3K4me3_peak_651	469.27	.
chr1	152763400	152767799	P39_Control_H3K4me3_peak_652	452.877	.
chr1	152901400	152902999	P39_Control_H3K4me3_peak_653	492.348	.
chr1	152903400	152904599	P39_Control_H3K4me3_peak_654	289.999	.
chr1	152954600	152957999	P39_Control_H3K4me3_peak_655	424.083	.
chr1	153185000	153186599	P39_Control_H3K4me3_peak_656	315.481	.
chr1	153329600	153333999	P39_Control_H3K4me3_peak_657	365.473	.
chr1	153424600	153425599	P39_Control_H3K4me3_peak_658	362.643	.
chr1	153486000	153487799	P39_Control_H3K4me3_peak_659	519.693	.
chr1	153549400	153549999	P39_Control_H3K4me3_peak_660	249.946	.
chr1	153652800	153655999	P39_Control_H3K4me3_peak_661	283.288	.
chr1	153739400	153741399	P39_Control_H3K4me3_peak_662	283.288	.
chr1	153748800	153750599	P39_Control_H3K4me3_peak_663	188.535	.
chr1	153751600	153752799	P39_Control_H3K4me3_peak_664	236.339	.
chr1	153899000	153901599	P39_Control_H3K4me3_peak_665	380.431	.
chr1	154204600	154206799	P39_Control_H3K4me3_peak_666	262.979	.
chr1	154722000	154727199	P39_Control_H3K4me3_peak_667	343.469	.
chr1	154882000	154885199	P39_Control_H3K4me3_peak_668	264.719	.
chr1	155083000	155084199	P39_Control_H3K4me3_peak_669	418.652	.
chr1	155096400	155099599	P39_Control_H3K4me3_peak_670	382.05	.
chr1	155158200	155160199	P39_Control_H3K4me3_peak_671	437.445	.
chr1	155243600	155245199	P39_Control_H3K4me3_peak_672	207.799	.
chr1	155414600	155415999	P39_Control_H3K4me3_peak_673	191.088	.
chr1	155416400	155417799	P39_Control_H3K4me3_peak_674	402.86	.
chr1	155557600	155559599	P39_Control_H3K4me3_peak_675	495.363	.
chr1	155742200	155743799	P39_Control_H3K4me3_peak_676	185.56	.
chr1	155812000	155813599	P39_Control_H3K4me3_peak_677	461.715	.
chr1	155971800	155974199	P39_Control_H3K4me3_peak_678	397.374	.
chr1	156035000	156036999	P39_Control_H3K4me3_peak_679	618.652	.
chr1	156040800	156042999	P39_Control_H3K4me3_peak_680	274.387	.
chr1	156204200	156205199	P39_Control_H3K4me3_peak_681	292.599	.
chr1	156302600	156303799	P39_Control_H3K4me3_peak_682	419.545	.
chr1	156420600	156422199	P39_Control_H3K4me3_peak_683	266.295	.
chr1	156473000	156474599	P39_Control_H3K4me3_peak_684	376.249	.
chr1	156558200	156560799	P39_Control_H3K4me3_peak_685	407.389	.
chr1	156673200	156674599	P39_Control_H3K4me3_peak_686	244.723	.
chr1	156717400	156719599	P39_Control_H3K4me3_peak_687	389.002	.
chr1	156938000	156939399	P39_Control_H3K4me3_peak_688	380.591	.
chr1	156939800	156940599	P39_Control_H3K4me3_peak_689	307.799	.
chr1	157229600	157231399	P39_Control_H3K4me3_peak_690	180.046	.
chr1	157410400	157413399	P39_Control_H3K4me3_peak_691	445.881	.
chr1	158351800	158356999	P39_Control_H3K4me3_peak_692	395.687	.
chr1	158361800	158365199	P39_Control_H3K4me3_peak_693	321.754	.
chr1	159231000	159233599	P39_Control_H3K4me3_peak_694	386.459	.
chr1	159523600	159526799	P39_Control_H3K4me3_peak_695	398.488	.
chr1	160195200	160196399	P39_Control_H3K4me3_peak_696	361.715	.
chr1	160210600	160213799	P39_Control_H3K4me3_peak_697	364.023	.
chr1	160348800	160352799	P39_Control_H3K4me3_peak_698	286.263	.
chr1	160578600	160580199	P39_Control_H3K4me3_peak_699	270.248	.
chr1	160791600	160793399	P39_Control_H3K4me3_peak_700	513.172	.
chr1	160905800	160907799	P39_Control_H3K4me3_peak_701	495.757	.
chr1	161033800	161037199	P39_Control_H3K4me3_peak_702	401.012	.
chr1	161069400	161071599	P39_Control_H3K4me3_peak_703	298.488	.
chr1	161130200	161132199	P39_Control_H3K4me3_peak_704	421.315	.
chr1	161142400	161143599	P39_Control_H3K4me3_peak_705	633.538	.
chr1	161170200	161170999	P39_Control_H3K4me3_peak_706	383.288	.
chr1	161249800	161251599	P39_Control_H3K4me3_peak_707	407.389	.
chr1	161875000	161877799	P39_Control_H3K4me3_peak_708	369.858	.
chr1	161969000	161969999	P39_Control_H3K4me3_peak_709	485.935	.
chr1	162476200	162477999	P39_Control_H3K4me3_peak_710	469.27	.
chr1	162547600	162548999	P39_Control_H3K4me3_peak_711	307.799	.
chr1	162569800	162572599	P39_Control_H3K4me3_peak_712	399.515	.
chr1	162738600	162741199	P39_Control_H3K4me3_peak_713	378.494	.
chr1	163311800	163314599	P39_Control_H3K4me3_peak_714	190.688	.
chr1	163402200	163404199	P39_Control_H3K4me3_peak_715	358.579	.
chr1	163779600	163780999	P39_Control_H3K4me3_peak_716	387.241	.
chr1	163929000	163930999	P39_Control_H3K4me3_peak_717	402.051	.
chr1	163994200	163995599	P39_Control_H3K4me3_peak_718	424.792	.
chr1	164248000	164251199	P39_Control_H3K4me3_peak_719	395.363	.
chr1	164275400	164276199	P39_Control_H3K4me3_peak_720	366.295	.
chr1	164305800	164308599	P39_Control_H3K4me3_peak_721	308.329	.
chr1	164452600	164459799	P39_Control_H3K4me3_peak_722	374.268	.
chr1	165193600	165195399	P39_Control_H3K4me3_peak_723	301.345	.
chr1	165236000	165238599	P39_Control_H3K4me3_peak_724	419.347	.
chr1	165281000	165283199	P39_Control_H3K4me3_peak_725	453.085	.
chr1	165459400	165462599	P39_Control_H3K4me3_peak_726	502.051	.
chr1	165633600	165635399	P39_Control_H3K4me3_peak_727	377.843	.
chr1	165641200	165643399	P39_Control_H3K4me3_peak_728	410.921	.
chr1	165707200	165708799	P39_Control_H3K4me3_peak_729	212.239	.
chr1	165763400	165764599	P39_Control_H3K4me3_peak_730	282.215	.
chr1	165840600	165842199	P39_Control_H3K4me3_peak_731	147.031	.
chr1	165844400	165845799	P39_Control_H3K4me3_peak_732	236.339	.
chr1	165999800	166003999	P39_Control_H3K4me3_peak_733	358.895	.
chr1	166047800	166048999	P39_Control_H3K4me3_peak_734	142.849	.
chr1	166253800	166258199	P39_Control_H3K4me3_peak_735	356.984	.
chr1	166308400	166309799	P39_Control_H3K4me3_peak_736	217.753	.
chr1	166378800	166380599	P39_Control_H3K4me3_peak_737	497.281	.
chr1	166409000	166410199	P39_Control_H3K4me3_peak_738	447.031	.
chr1	166589800	166591799	P39_Control_H3K4me3_peak_739	85.5599	.
chr1	167000000	167003599	P39_Control_H3K4me3_peak_740	379.873	.
chr1	167283000	167285799	P39_Control_H3K4me3_peak_741	427.963	.
chr1	167307400	167309399	P39_Control_H3K4me3_peak_742	395.574	.
chr1	167340000	167340799	P39_Control_H3K4me3_peak_743	412.239	.
chr1	167349600	167350799	P39_Control_H3K4me3_peak_744	347.031	.
chr1	167391200	167394399	P39_Control_H3K4me3_peak_745	410.207	.
chr1	167598200	167599199	P39_Control_H3K4me3_peak_746	266.295	.
chr1	167688400	167689199	P39_Control_H3K4me3_peak_747	198.488	.
chr1	167802400	167804399	P39_Control_H3K4me3_peak_748	173.334	.
chr1	168425200	168432999	P39_Control_H3K4me3_peak_749	371.28	.
chr1	168676600	168677399	P39_Control_H3K4me3_peak_750	242.849	.
chr1	169531200	169532199	P39_Control_H3K4me3_peak_751	339.992	.
chr1	169744000	169749399	P39_Control_H3K4me3_peak_752	380.591	.
chr1	169968400	169969999	P39_Control_H3K4me3_peak_753	461.715	.
chr1	170174000	170175599	P39_Control_H3K4me3_peak_754	527.766	.
chr1	170213400	170215799	P39_Control_H3K4me3_peak_755	463.696	.
chr1	170254600	170255799	P39_Control_H3K4me3_peak_756	444.431	.
chr1	170586000	170590399	P39_Control_H3K4me3_peak_757	383.288	.
chr1	170644200	170645999	P39_Control_H3K4me3_peak_758	419.901	.
chr1	170855600	170857599	P39_Control_H3K4me3_peak_759	147.031	.
chr1	170866600	170869199	P39_Control_H3K4me3_peak_760	353.237	.
chr1	170883600	170885799	P39_Control_H3K4me3_peak_761	281.496	.
chr1	170907200	170908999	P39_Control_H3K4me3_peak_762	286.94	.
chr1	171032800	171034999	P39_Control_H3K4me3_peak_763	322.774	.
chr1	171036600	171038599	P39_Control_H3K4me3_peak_764	472.904	.
chr1	171044200	171045599	P39_Control_H3K4me3_peak_765	274.096	.
chr1	171063800	171064999	P39_Control_H3K4me3_peak_766	278.849	.
chr1	171065800	171066399	P39_Control_H3K4me3_peak_767	436.339	.
chr1	171069600	171069999	P39_Control_H3K4me3_peak_768	92.5988	.
chr1	171077400	171078999	P39_Control_H3K4me3_peak_769	188.535	.
chr1	171085400	171086399	P39_Control_H3K4me3_peak_770	286.459	.
chr1	171101800	171103999	P39_Control_H3K4me3_peak_771	318.08	.
chr1	171111000	171112199	P39_Control_H3K4me3_peak_772	324.792	.
chr1	171113600	171114599	P39_Control_H3K4me3_peak_773	330.681	.
chr1	171149400	171151199	P39_Control_H3K4me3_peak_774	448.738	.
chr1	171195200	171196399	P39_Control_H3K4me3_peak_775	443.554	.
chr1	171221200	171222999	P39_Control_H3K4me3_peak_776	303.492	.
chr1	171246200	171247799	P39_Control_H3K4me3_peak_777	308.442	.
chr1	171269600	171271599	P39_Control_H3K4me3_peak_778	407.234	.
chr1	171280400	171281599	P39_Control_H3K4me3_peak_779	355.604	.
chr1	171286800	171288399	P39_Control_H3K4me3_peak_780	405.527	.
chr1	171293600	171295199	P39_Control_H3K4me3_peak_781	266.295	.
chr1	171327600	171330999	P39_Control_H3K4me3_peak_782	429.522	.
chr1	171344800	171347599	P39_Control_H3K4me3_peak_783	458.895	.
chr1	171359600	171361999	P39_Control_H3K4me3_peak_784	384.882	.
chr1	171379800	171380999	P39_Control_H3K4me3_peak_785	286.459	.
chr1	171410800	171412799	P39_Control_H3K4me3_peak_786	407.799	.
chr1	171503400	171504599	P39_Control_H3K4me3_peak_787	388.535	.
chr1	172025200	172027799	P39_Control_H3K4me3_peak_788	343.825	.
chr1	172053800	172054599	P39_Control_H3K4me3_peak_789	383.288	.
chr1	172081800	172083599	P39_Control_H3K4me3_peak_790	424.792	.
chr1	172126200	172127799	P39_Control_H3K4me3_peak_791	300.691	.
chr1	172147600	172149599	P39_Control_H3K4me3_peak_792	398.488	.
chr1	172203800	172207399	P39_Control_H3K4me3_peak_793	350.844	.
chr1	172311400	172314599	P39_Control_H3K4me3_peak_794	361.197	.
chr1	172327200	172329799	P39_Control_H3K4me3_peak_795	389.817	.
chr1	172340200	172341999	P39_Control_H3K4me3_peak_796	149.946	.
chr1	172376000	172377599	P39_Control_H3K4me3_peak_797	506.895	.
chr1	172481800	172483399	P39_Control_H3K4me3_peak_798	279.224	.
chr1	172520000	172521799	P39_Control_H3K4me3_peak_799	328.186	.
chr1	172550000	172550999	P39_Control_H3K4me3_peak_800	360.155	.
chr1	172561800	172563599	P39_Control_H3K4me3_peak_801	335.101	.
chr1	172615400	172617399	P39_Control_H3K4me3_peak_802	213.689	.
chr1	172631800	172633399	P39_Control_H3K4me3_peak_803	361.715	.
chr1	173364800	173368399	P39_Control_H3K4me3_peak_804	484.015	.
chr1	173389400	173390799	P39_Control_H3K4me3_peak_805	598.488	.
chr1	174501000	174504799	P39_Control_H3K4me3_peak_806	456.019	.
chr1	174921200	174922199	P39_Control_H3K4me3_peak_807	331.503	.
chr1	175490200	175493399	P39_Control_H3K4me3_peak_808	438.037	.
chr1	175624600	175626199	P39_Control_H3K4me3_peak_809	386.807	.
chr1	175690800	175693399	P39_Control_H3K4me3_peak_810	333.852	.
chr1	175880200	175881399	P39_Control_H3K4me3_peak_811	383.288	.
chr1	176212600	176214999	P39_Control_H3K4me3_peak_812	96.7809	.
chr1	176273800	176275799	P39_Control_H3K4me3_peak_813	293.979	.
chr1	176685600	176687199	P39_Control_H3K4me3_peak_814	158.049	.
chr1	176812600	176815599	P39_Control_H3K4me3_peak_815	444.806	.
chr1	177256800	177259799	P39_Control_H3K4me3_peak_816	460.937	.
chr1	177322200	177323399	P39_Control_H3K4me3_peak_817	232.592	.
chr1	177337600	177339199	P39_Control_H3K4me3_peak_818	170.735	.
chr1	177441200	177442199	P39_Control_H3K4me3_peak_819	366.295	.
chr1	177442600	177450599	P39_Control_H3K4me3_peak_820	317.445	.
chr1	177795200	177796999	P39_Control_H3K4me3_peak_821	481.27	.
chr1	177982800	177984399	P39_Control_H3K4me3_peak_822	363.696	.
chr1	178186800	178189199	P39_Control_H3K4me3_peak_823	307.799	.
chr1	178275600	178276799	P39_Control_H3K4me3_peak_824	298.488	.
chr1	178317400	178320599	P39_Control_H3K4me3_peak_825	393.597	.
chr1	178334200	178337999	P39_Control_H3K4me3_peak_826	421.413	.
chr1	178368800	178370599	P39_Control_H3K4me3_peak_827	186.459	.
chr1	178405400	178406999	P39_Control_H3K4me3_peak_828	315.938	.
chr1	178527000	178531199	P39_Control_H3K4me3_peak_829	456.984	.
chr1	178798400	178799199	P39_Control_H3K4me3_peak_830	188.535	.
chr1	178860600	178862799	P39_Control_H3K4me3_peak_831	102.552	.
chr1	179516400	179518399	P39_Control_H3K4me3_peak_832	408.922	.
chr1	179545400	179547399	P39_Control_H3K4me3_peak_833	415.481	.
chr1	179667800	179669799	P39_Control_H3K4me3_peak_834	397.171	.
chr1	179802400	179803999	P39_Control_H3K4me3_peak_835	536.339	.
chr1	179959000	179963799	P39_Control_H3K4me3_peak_836	393.304	.
chr1	180194800	180195999	P39_Control_H3K4me3_peak_837	568.532	.
chr1	180255200	180257399	P39_Control_H3K4me3_peak_838	371.607	.
chr1	180330600	180333199	P39_Control_H3K4me3_peak_839	326.121	.
chr1	180365000	180365799	P39_Control_H3K4me3_peak_840	405.527	.
chr1	180480000	180484399	P39_Control_H3K4me3_peak_841	342.269	.
chr1	180568400	180571199	P39_Control_H3K4me3_peak_842	341.784	.
chr1	180640400	180642199	P39_Control_H3K4me3_peak_843	458.352	.
chr1	180725200	180727199	P39_Control_H3K4me3_peak_844	492.766	.
chr1	180763200	180763999	P39_Control_H3K4me3_peak_845	114.838	.
chr1	180768200	180769199	P39_Control_H3K4me3_peak_846	183.288	.
chr1	180777400	180778799	P39_Control_H3K4me3_peak_847	401.345	.
chr1	180811600	180814599	P39_Control_H3K4me3_peak_848	463.258	.
chr1	180849800	180851999	P39_Control_H3K4me3_peak_849	543.554	.
chr1	180904000	180905599	P39_Control_H3K4me3_peak_850	395.841	.
chr1	180942000	180942999	P39_Control_H3K4me3_peak_851	594.836	.
chr1	181016600	181017799	P39_Control_H3K4me3_peak_852	219.347	.
chr1	181143400	181145799	P39_Control_H3K4me3_peak_853	372.185	.
chr1	181150800	181151799	P39_Control_H3K4me3_peak_854	428.744	.
chr1	181210000	181212799	P39_Control_H3K4me3_peak_855	502.753	.
chr1	181352000	181355999	P39_Control_H3K4me3_peak_856	373.185	.
chr1	181841200	181843799	P39_Control_H3K4me3_peak_857	351.095	.
chr1	182018200	182020999	P39_Control_H3K4me3_peak_858	408.922	.
chr1	182124600	182125999	P39_Control_H3K4me3_peak_859	342.377	.
chr1	182280600	182283199	P39_Control_H3K4me3_peak_860	392.599	.
chr1	182339400	182341999	P39_Control_H3K4me3_peak_861	460.547	.
chr1	182408200	182410599	P39_Control_H3K4me3_peak_862	476.449	.
chr1	182516800	182517999	P39_Control_H3K4me3_peak_863	476.729	.
chr1	182539200	182539599	P39_Control_H3K4me3_peak_864	324.792	.
chr1	182763200	182766199	P39_Control_H3K4me3_peak_865	536.339	.
chr1	182959400	182960599	P39_Control_H3K4me3_peak_866	316.545	.
chr1	182983200	182983799	P39_Control_H3K4me3_peak_867	436.339	.
chr1	183220200	183222599	P39_Control_H3K4me3_peak_868	227.301	.
chr1	183295600	183298799	P39_Control_H3K4me3_peak_869	386.807	.
chr1	183344800	183346799	P39_Control_H3K4me3_peak_870	384.516	.
chr1	183368400	183370999	P39_Control_H3K4me3_peak_871	362.231	.
chr1	183388600	183389999	P39_Control_H3K4me3_peak_872	347.031	.
chr1	184032600	184035599	P39_Control_H3K4me3_peak_873	345.65	.
chr1	184729200	184731199	P39_Control_H3K4me3_peak_874	145.145	.
chr1	184844000	184846599	P39_Control_H3K4me3_peak_875	398.488	.
chr1	184881600	184883599	P39_Control_H3K4me3_peak_876	330.681	.
chr1	184997200	184999599	P39_Control_H3K4me3_peak_877	436.339	.
chr1	185203200	185205599	P39_Control_H3K4me3_peak_878	518.652	.
chr1	185328400	185329799	P39_Control_H3K4me3_peak_879	380.046	.
chr1	185331400	185332799	P39_Control_H3K4me3_peak_880	366.295	.
chr1	185362400	185364399	P39_Control_H3K4me3_peak_881	470.109	.
chr1	185454600	185455999	P39_Control_H3K4me3_peak_882	419.545	.
chr1	186116800	186117599	P39_Control_H3K4me3_peak_883	324.792	.
chr1	186186200	186188399	P39_Control_H3K4me3_peak_884	94.3062	.
chr1	186703600	186706199	P39_Control_H3K4me3_peak_885	298.488	.
chr1	186748400	186750199	P39_Control_H3K4me3_peak_886	397.038	.
chr1	186833600	186834799	P39_Control_H3K4me3_peak_887	185.56	.
chr1	187215000	187216199	P39_Control_H3K4me3_peak_888	489.177	.
chr1	187607000	187607799	P39_Control_H3K4me3_peak_889	347.031	.
chr1	187608400	187610399	P39_Control_H3K4me3_peak_890	247.031	.
chr1	187650800	187652799	P39_Control_H3K4me3_peak_891	418.652	.
chr1	187997000	187998799	P39_Control_H3K4me3_peak_892	280.98	.
chr1	188154000	188155599	P39_Control_H3K4me3_peak_893	201.659	.
chr1	189006400	189008399	P39_Control_H3K4me3_peak_894	388.902	.
chr1	189342600	189344399	P39_Control_H3K4me3_peak_895	372.185	.
chr1	189687800	189688799	P39_Control_H3K4me3_peak_896	336.339	.
chr1	189727600	189728999	P39_Control_H3K4me3_peak_897	379.224	.
chr1	189920800	189922999	P39_Control_H3K4me3_peak_898	432.117	.
chr1	190170000	190171399	P39_Control_H3K4me3_peak_899	309.591	.
chr1	190174200	190175399	P39_Control_H3K4me3_peak_900	224.792	.
chr1	190910400	190912399	P39_Control_H3K4me3_peak_901	357.624	.
chr1	190927800	190929799	P39_Control_H3K4me3_peak_902	359.369	.
chr1	190978200	190979599	P39_Control_H3K4me3_peak_903	329.522	.
chr1	191024600	191026999	P39_Control_H3K4me3_peak_904	367.418	.
chr1	191062400	191063599	P39_Control_H3K4me3_peak_905	456.984	.
chr1	191097600	191099399	P39_Control_H3K4me3_peak_906	190.396	.
chr1	191181600	191185399	P39_Control_H3K4me3_peak_907	264.481	.
chr1	191224000	191225399	P39_Control_H3K4me3_peak_908	344.723	.
chr1	191311800	191312999	P39_Control_H3K4me3_peak_909	312.239	.
chr1	191317200	191318399	P39_Control_H3K4me3_peak_910	443.554	.
chr1	191325800	191326999	P39_Control_H3K4me3_peak_911	456.984	.
chr1	191395200	191398199	P39_Control_H3K4me3_peak_912	388.535	.
chr1	191540200	191541599	P39_Control_H3K4me3_peak_913	186.459	.
chr1	191574800	191576799	P39_Control_H3K4me3_peak_914	314.838	.
chr1	191611600	191612599	P39_Control_H3K4me3_peak_915	207.799	.
chr1	191717400	191722599	P39_Control_H3K4me3_peak_916	347.636	.
chr1	191820800	191822999	P39_Control_H3K4me3_peak_917	253.742	.
chr1	191905600	191908799	P39_Control_H3K4me3_peak_918	447.031	.
chr1	191989600	191990399	P39_Control_H3K4me3_peak_919	353.742	.
chr1	192090200	192093399	P39_Control_H3K4me3_peak_920	352.545	.
chr1	192135800	192139199	P39_Control_H3K4me3_peak_921	411.465	.
chr1	192190200	192193799	P39_Control_H3K4me3_peak_922	413.172	.
chr1	192770000	192771999	P39_Control_H3K4me3_peak_923	344.431	.
chr1	192834400	192836199	P39_Control_H3K4me3_peak_924	273.334	.
chr1	192854600	192855399	P39_Control_H3K4me3_peak_925	361.715	.
chr1	193034200	193036199	P39_Control_H3K4me3_peak_926	439.992	.
chr1	193128800	193131399	P39_Control_H3K4me3_peak_927	341.019	.
chr1	193172600	193173999	P39_Control_H3K4me3_peak_928	468.532	.
chr1	193367400	193371199	P39_Control_H3K4me3_peak_929	349.753	.
chr1	194619200	194622999	P39_Control_H3K4me3_peak_930	442.317	.
chr1	194623400	194624999	P39_Control_H3K4me3_peak_931	234.103	.
chr1	194938200	194939799	P39_Control_H3K4me3_peak_932	386.459	.
chr1	194976000	194978799	P39_Control_H3K4me3_peak_933	400.082	.
chr1	195017000	195019999	P39_Control_H3K4me3_peak_934	384.286	.
chr1	195129400	195131999	P39_Control_H3K4me3_peak_935	224.792	.
chr2	3099000	3100399	P39_Control_H3K4me3_peak_936	210.353	.
chr2	3118200	3119999	P39_Control_H3K4me3_peak_937	485.278	.
chr2	3283400	3286199	P39_Control_H3K4me3_peak_938	370.965	.
chr2	3331600	3333399	P39_Control_H3K4me3_peak_939	351.54	.
chr2	3418400	3419399	P39_Control_H3K4me3_peak_940	436.339	.
chr2	3423800	3425399	P39_Control_H3K4me3_peak_941	272.185	.
chr2	3473800	3475599	P39_Control_H3K4me3_peak_942	424.792	.
chr2	3511800	3513799	P39_Control_H3K4me3_peak_943	437.567	.
chr2	3713200	3714199	P39_Control_H3K4me3_peak_944	255.048	.
chr2	4017200	4020399	P39_Control_H3K4me3_peak_945	389.076	.
chr2	4152600	4153799	P39_Control_H3K4me3_peak_946	198.488	.
chr2	4400800	4402799	P39_Control_H3K4me3_peak_947	401.345	.
chr2	4558600	4559799	P39_Control_H3K4me3_peak_948	312.239	.
chr2	4650800	4652199	P39_Control_H3K4me3_peak_949	364.785	.
chr2	4718000	4718799	P39_Control_H3K4me3_peak_950	570.735	.
chr2	4880800	4883199	P39_Control_H3K4me3_peak_951	495.574	.
chr2	4918600	4920199	P39_Control_H3K4me3_peak_952	269.538	.
chr2	5012400	5013599	P39_Control_H3K4me3_peak_953	234.103	.
chr2	5062600	5064399	P39_Control_H3K4me3_peak_954	406.505	.
chr2	5137200	5138399	P39_Control_H3K4me3_peak_955	376.729	.
chr2	5712400	5715799	P39_Control_H3K4me3_peak_956	409.905	.
chr2	5844400	5846399	P39_Control_H3K4me3_peak_957	508.249	.
chr2	5894200	5895599	P39_Control_H3K4me3_peak_958	913.869	.
chr2	5941600	5942999	P39_Control_H3K4me3_peak_959	312.239	.
chr2	5950200	5952399	P39_Control_H3K4me3_peak_960	438.542	.
chr2	6100200	6100799	P39_Control_H3K4me3_peak_961	242.849	.
chr2	6129400	6130999	P39_Control_H3K4me3_peak_962	398.488	.
chr2	6212800	6213999	P39_Control_H3K4me3_peak_963	251.095	.
chr2	6322000	6323799	P39_Control_H3K4me3_peak_964	466.295	.
chr2	6465400	6466999	P39_Control_H3K4me3_peak_965	251.095	.
chr2	6868400	6873199	P39_Control_H3K4me3_peak_966	306.349	.
chr2	6881600	6885399	P39_Control_H3K4me3_peak_967	287.446	.
chr2	7390400	7391799	P39_Control_H3K4me3_peak_968	149.303	.
chr2	7392600	7396599	P39_Control_H3K4me3_peak_969	304.628	.
chr2	10047200	10049599	P39_Control_H3K4me3_peak_970	334.368	.
chr2	10079000	10081399	P39_Control_H3K4me3_peak_971	391.534	.
chr2	10372400	10373399	P39_Control_H3K4me3_peak_972	398.488	.
chr2	10373800	10375599	P39_Control_H3K4me3_peak_973	231.503	.
chr2	11171800	11172599	P39_Control_H3K4me3_peak_974	298.488	.
chr2	11499600	11504199	P39_Control_H3K4me3_peak_975	382.442	.
chr2	11552400	11554399	P39_Control_H3K4me3_peak_976	288.535	.
chr2	11602200	11603399	P39_Control_H3K4me3_peak_977	572.185	.
chr2	11705200	11706799	P39_Control_H3K4me3_peak_978	302.285	.
chr2	11776200	11779399	P39_Control_H3K4me3_peak_979	407.046	.
chr2	12300600	12302199	P39_Control_H3K4me3_peak_980	337.916	.
chr2	12418000	12419799	P39_Control_H3K4me3_peak_981	401.088	.
chr2	13007600	13011999	P39_Control_H3K4me3_peak_982	412.239	.
chr2	13270800	13272399	P39_Control_H3K4me3_peak_983	412.239	.
chr2	13543800	13544999	P39_Control_H3K4me3_peak_984	453.742	.
chr2	13573600	13575599	P39_Control_H3K4me3_peak_985	228.186	.
chr2	13793000	13793999	P39_Control_H3K4me3_peak_986	824.792	.
chr2	14054600	14056599	P39_Control_H3K4me3_peak_987	389.177	.
chr2	14073000	14075599	P39_Control_H3K4me3_peak_988	414.604	.
chr2	14603600	14605999	P39_Control_H3K4me3_peak_989	297.108	.
chr2	14738800	14741399	P39_Control_H3K4me3_peak_990	393.597	.
chr2	14873000	14875199	P39_Control_H3K4me3_peak_991	327.439	.
chr2	15048400	15050199	P39_Control_H3K4me3_peak_992	198.488	.
chr2	15054400	15056199	P39_Control_H3K4me3_peak_993	455.777	.
chr2	16355400	16358399	P39_Control_H3K4me3_peak_994	394.424	.
chr2	17729800	17731999	P39_Control_H3K4me3_peak_995	430.681	.
chr2	17740600	17742399	P39_Control_H3K4me3_peak_996	66.2954	.
chr2	18025600	18029399	P39_Control_H3K4me3_peak_997	368.443	.
chr2	18031200	18032599	P39_Control_H3K4me3_peak_998	178.848	.
chr2	18045600	18049399	P39_Control_H3K4me3_peak_999	403.219	.
chr2	18055600	18058199	P39_Control_H3K4me3_peak_1000	382.05	.
chr2	18063200	18065999	P39_Control_H3K4me3_peak_1001	512.239	.
chr2	18390600	18393199	P39_Control_H3K4me3_peak_1002	366.295	.
chr2	18586600	18588399	P39_Control_H3K4me3_peak_1003	322.095	.
chr2	18607800	18609799	P39_Control_H3K4me3_peak_1004	389.177	.
chr2	18671600	18673399	P39_Control_H3K4me3_peak_1005	583.288	.
chr2	18676800	18678799	P39_Control_H3K4me3_peak_1006	494.836	.
chr2	18688800	18690799	P39_Control_H3K4me3_peak_1007	313.689	.
chr2	18694000	18694999	P39_Control_H3K4me3_peak_1008	477.148	.
chr2	18698400	18699599	P39_Control_H3K4me3_peak_1009	174.096	.
chr2	18766800	18768199	P39_Control_H3K4me3_peak_1010	441.784	.
chr2	18799600	18800999	P39_Control_H3K4me3_peak_1011	400.535	.
chr2	18996000	18998999	P39_Control_H3K4me3_peak_1012	396.063	.
chr2	19198600	19199199	P39_Control_H3K4me3_peak_1013	307.799	.
chr2	19276000	19276999	P39_Control_H3K4me3_peak_1014	239.992	.
chr2	19370800	19372599	P39_Control_H3K4me3_peak_1015	400.28	.
chr2	19444400	19446599	P39_Control_H3K4me3_peak_1016	96.7809	.
chr2	19657200	19662199	P39_Control_H3K4me3_peak_1017	382.693	.
chr2	19909200	19911799	P39_Control_H3K4me3_peak_1018	417.392	.
chr2	20339000	20341199	P39_Control_H3K4me3_peak_1019	239.992	.
chr2	20519400	20520799	P39_Control_H3K4me3_peak_1020	183.288	.
chr2	20964600	20970199	P39_Control_H3K4me3_peak_1021	421.475	.
chr2	21141800	21142399	P39_Control_H3K4me3_peak_1022	391.088	.
chr2	21204800	21207199	P39_Control_H3K4me3_peak_1023	385.278	.
chr2	21366800	21373599	P39_Control_H3K4me3_peak_1024	335.598	.
chr2	22305800	22307799	P39_Control_H3K4me3_peak_1025	129.099	.
chr2	22744200	22744599	P39_Control_H3K4me3_peak_1026	436.339	.
chr2	22773200	22775599	P39_Control_H3K4me3_peak_1027	166.295	.
chr2	22894800	22896599	P39_Control_H3K4me3_peak_1028	381.27	.
chr2	23038800	23040399	P39_Control_H3K4me3_peak_1029	450.09	.
chr2	23067200	23069999	P39_Control_H3K4me3_peak_1030	384.428	.
chr2	23156000	23157399	P39_Control_H3K4me3_peak_1031	388.018	.
chr2	23234000	23235199	P39_Control_H3K4me3_peak_1032	405.527	.
chr2	23320800	23321999	P39_Control_H3K4me3_peak_1033	309.591	.
chr2	23477800	23479399	P39_Control_H3K4me3_peak_1034	124.792	.
chr2	23570600	23572599	P39_Control_H3K4me3_peak_1035	450.426	.
chr2	24047400	24049399	P39_Control_H3K4me3_peak_1036	241.784	.
chr2	24521000	24522799	P39_Control_H3K4me3_peak_1037	166.295	.
chr2	24760800	24763799	P39_Control_H3K4me3_peak_1038	364.647	.
chr2	24918000	24920199	P39_Control_H3K4me3_peak_1039	456.984	.
chr2	24934000	24935799	P39_Control_H3K4me3_peak_1040	326.961	.
chr2	24949000	24950999	P39_Control_H3K4me3_peak_1041	377.843	.
chr2	24962400	24963199	P39_Control_H3K4me3_peak_1042	419.901	.
chr2	24973600	24975999	P39_Control_H3K4me3_peak_1043	419.347	.
chr2	25053400	25056399	P39_Control_H3K4me3_peak_1044	381.39	.
chr2	25167800	25168799	P39_Control_H3K4me3_peak_1045	147.031	.
chr2	25180400	25182399	P39_Control_H3K4me3_peak_1046	269.858	.
chr2	25210000	25211799	P39_Control_H3K4me3_peak_1047	399.794	.
chr2	25223200	25226199	P39_Control_H3K4me3_peak_1048	353.332	.
chr2	25240800	25243599	P39_Control_H3K4me3_peak_1049	370.398	.
chr2	25254200	25256599	P39_Control_H3K4me3_peak_1050	422.93	.
chr2	25261400	25264199	P39_Control_H3K4me3_peak_1051	345.551	.
chr2	25271200	25274399	P39_Control_H3K4me3_peak_1052	372.791	.
chr2	25316200	25319199	P39_Control_H3K4me3_peak_1053	447.031	.
chr2	25331600	25333799	P39_Control_H3K4me3_peak_1054	412.239	.
chr2	25355600	25356799	P39_Control_H3K4me3_peak_1055	406.895	.
chr2	25364800	25366199	P39_Control_H3K4me3_peak_1056	341.784	.
chr2	25371800	25373599	P39_Control_H3K4me3_peak_1057	232.007	.
chr2	25395800	25398199	P39_Control_H3K4me3_peak_1058	127.963	.
chr2	25402600	25404799	P39_Control_H3K4me3_peak_1059	442.377	.
chr2	25428000	25429799	P39_Control_H3K4me3_peak_1060	473.62	.
chr2	25460200	25461599	P39_Control_H3K4me3_peak_1061	381.27	.
chr2	25500400	25501799	P39_Control_H3K4me3_peak_1062	338.878	.
chr2	25546200	25547199	P39_Control_H3K4me3_peak_1063	406.895	.
chr2	25557200	25558999	P39_Control_H3K4me3_peak_1064	478.634	.
chr2	25574000	25575799	P39_Control_H3K4me3_peak_1065	234.745	.
chr2	25579400	25582599	P39_Control_H3K4me3_peak_1066	277.148	.
chr2	25606800	25609199	P39_Control_H3K4me3_peak_1067	427.766	.
chr2	25620800	25622399	P39_Control_H3K4me3_peak_1068	302.051	.
chr2	25706200	25707599	P39_Control_H3K4me3_peak_1069	505.527	.
chr2	25863000	25864599	P39_Control_H3K4me3_peak_1070	271.358	.
chr2	25877400	25879799	P39_Control_H3K4me3_peak_1071	363.494	.
chr2	25981400	25984599	P39_Control_H3K4me3_peak_1072	368.088	.
chr2	26020400	26021799	P39_Control_H3K4me3_peak_1073	393.597	.
chr2	26090400	26092199	P39_Control_H3K4me3_peak_1074	307.799	.
chr2	26121800	26123399	P39_Control_H3K4me3_peak_1075	172.185	.
chr2	26139000	26141199	P39_Control_H3K4me3_peak_1076	513.327	.
chr2	26202000	26203199	P39_Control_H3K4me3_peak_1077	210.353	.
chr2	26236400	26237999	P39_Control_H3K4me3_peak_1078	429.854	.
chr2	26314800	26316799	P39_Control_H3K4me3_peak_1079	345.65	.
chr2	26351000	26353599	P39_Control_H3K4me3_peak_1080	419.133	.
chr2	26379800	26380999	P39_Control_H3K4me3_peak_1081	412.239	.
chr2	26388600	26390399	P39_Control_H3K4me3_peak_1082	370.735	.
chr2	26407600	26409999	P39_Control_H3K4me3_peak_1083	296.962	.
chr2	26444000	26445199	P39_Control_H3K4me3_peak_1084	415.938	.
chr2	26445600	26446999	P39_Control_H3K4me3_peak_1085	389.177	.
chr2	26502200	26504399	P39_Control_H3K4me3_peak_1086	198.488	.
chr2	26586600	26587399	P39_Control_H3K4me3_peak_1087	515.481	.
chr2	26603600	26604799	P39_Control_H3K4me3_peak_1088	230.681	.
chr2	26627800	26629599	P39_Control_H3K4me3_peak_1089	495.574	.
chr2	26639400	26640399	P39_Control_H3K4me3_peak_1090	422.367	.
chr2	26902000	26903799	P39_Control_H3K4me3_peak_1091	406.288	.
chr2	26909400	26912199	P39_Control_H3K4me3_peak_1092	388.837	.
chr2	26915000	26918599	P39_Control_H3K4me3_peak_1093	350.73	.
chr2	26931800	26934199	P39_Control_H3K4me3_peak_1094	333.538	.
chr2	26963000	26964999	P39_Control_H3K4me3_peak_1095	326.961	.
chr2	27009600	27011399	P39_Control_H3K4me3_peak_1096	432.592	.
chr2	27026600	27028399	P39_Control_H3K4me3_peak_1097	405.527	.
chr2	27140400	27142799	P39_Control_H3K4me3_peak_1098	364.481	.
chr2	27424600	27427199	P39_Control_H3K4me3_peak_1099	324.792	.
chr2	27442400	27443399	P39_Control_H3K4me3_peak_1100	371.358	.
chr2	27473600	27475599	P39_Control_H3K4me3_peak_1101	569.27	.
chr2	27476000	27476799	P39_Control_H3K4me3_peak_1102	403.219	.
chr2	27496400	27496999	P39_Control_H3K4me3_peak_1103	283.288	.
chr2	27514200	27516399	P39_Control_H3K4me3_peak_1104	420.727	.
chr2	27677600	27678599	P39_Control_H3K4me3_peak_1105	255.604	.
chr2	27886000	27887599	P39_Control_H3K4me3_peak_1106	377.843	.
chr2	28192400	28197199	P39_Control_H3K4me3_peak_1107	397.228	.
chr2	28204200	28210199	P39_Control_H3K4me3_peak_1108	347.031	.
chr2	28446000	28448799	P39_Control_H3K4me3_peak_1109	324.792	.
chr2	28467800	28469199	P39_Control_H3K4me3_peak_1110	383.288	.
chr2	28512800	28516599	P39_Control_H3K4me3_peak_1111	304.147	.
chr2	28533000	28535999	P39_Control_H3K4me3_peak_1112	342.545	.
chr2	28582200	28583399	P39_Control_H3K4me3_peak_1113	288.535	.
chr2	28640600	28642199	P39_Control_H3K4me3_peak_1114	444.723	.
chr2	28699200	28700799	P39_Control_H3K4me3_peak_1115	293.979	.
chr2	28839200	28841999	P39_Control_H3K4me3_peak_1116	429.023	.
chr2	28908200	28909999	P39_Control_H3K4me3_peak_1117	104.998	.
chr2	29054800	29055399	P39_Control_H3K4me3_peak_1118	498.488	.
chr2	29059000	29060799	P39_Control_H3K4me3_peak_1119	355.048	.
chr2	29124400	29126599	P39_Control_H3K4me3_peak_1120	330.681	.
chr2	29194600	29195199	P39_Control_H3K4me3_peak_1121	258.895	.
chr2	29250200	29253799	P39_Control_H3K4me3_peak_1122	401.088	.
chr2	29346600	29347799	P39_Control_H3K4me3_peak_1123	524.792	.
chr2	29619800	29620999	P39_Control_H3K4me3_peak_1124	455.048	.
chr2	29746800	29747799	P39_Control_H3K4me3_peak_1125	231.503	.
chr2	29786600	29788999	P39_Control_H3K4me3_peak_1126	355.604	.
chr2	29802600	29804599	P39_Control_H3K4me3_peak_1127	344.056	.
chr2	29820000	29820999	P39_Control_H3K4me3_peak_1128	358.895	.
chr2	29826400	29828999	P39_Control_H3K4me3_peak_1129	370.109	.
chr2	29869000	29869999	P39_Control_H3K4me3_peak_1130	277.843	.
chr2	29889000	29891199	P39_Control_H3K4me3_peak_1131	366.295	.
chr2	29935000	29936199	P39_Control_H3K4me3_peak_1132	508.922	.
chr2	29965200	29968199	P39_Control_H3K4me3_peak_1133	420.352	.
chr2	30047800	30049399	P39_Control_H3K4me3_peak_1134	427.176	.
chr2	30061800	30063199	P39_Control_H3K4me3_peak_1135	398.488	.
chr2	30065800	30069599	P39_Control_H3K4me3_peak_1136	384.286	.
chr2	30093000	30094599	P39_Control_H3K4me3_peak_1137	430.681	.
chr2	30123000	30125199	P39_Control_H3K4me3_peak_1138	397.171	.
chr2	30133200	30134799	P39_Control_H3K4me3_peak_1139	361.291	.
chr2	30171000	30173199	P39_Control_H3K4me3_peak_1140	364.278	.
chr2	30177200	30178799	P39_Control_H3K4me3_peak_1141	276.249	.
chr2	30204600	30207399	P39_Control_H3K4me3_peak_1142	259.786	.
chr2	30237000	30239199	P39_Control_H3K4me3_peak_1143	478.765	.
chr2	30285400	30287799	P39_Control_H3K4me3_peak_1144	464.481	.
chr2	30357200	30359199	P39_Control_H3K4me3_peak_1145	298.488	.
chr2	30364000	30365799	P39_Control_H3K4me3_peak_1146	383.288	.
chr2	30390600	30393599	P39_Control_H3K4me3_peak_1147	308.249	.
chr2	30413400	30417199	P39_Control_H3K4me3_peak_1148	464.595	.
chr2	30463600	30464799	P39_Control_H3K4me3_peak_1149	224.792	.
chr2	30469200	30470799	P39_Control_H3K4me3_peak_1150	244.723	.
chr2	30471200	30474399	P39_Control_H3K4me3_peak_1151	450.941	.
chr2	30594600	30595799	P39_Control_H3K4me3_peak_1152	341.784	.
chr2	30677000	30677599	P39_Control_H3K4me3_peak_1153	298.488	.
chr2	30771200	30772599	P39_Control_H3K4me3_peak_1154	158.895	.
chr2	30801000	30802599	P39_Control_H3K4me3_peak_1155	379.224	.
chr2	30807200	30808799	P39_Control_H3K4me3_peak_1156	476.449	.
chr2	30826800	30828599	P39_Control_H3K4me3_peak_1157	404.901	.
chr2	30844800	30845799	P39_Control_H3K4me3_peak_1158	175.042	.
chr2	30952600	30954399	P39_Control_H3K4me3_peak_1159	432.592	.
chr2	30966600	30968399	P39_Control_H3K4me3_peak_1160	394.836	.
chr2	30981200	30983199	P39_Control_H3K4me3_peak_1161	455.777	.
chr2	31140000	31142999	P39_Control_H3K4me3_peak_1162	367.352	.
chr2	31151200	31153199	P39_Control_H3K4me3_peak_1163	406.055	.
chr2	31245000	31247599	P39_Control_H3K4me3_peak_1164	415.694	.
chr2	31258000	31259199	P39_Control_H3K4me3_peak_1165	318.652	.
chr2	31469800	31471199	P39_Control_H3K4me3_peak_1166	209.591	.
chr2	31572000	31573999	P39_Control_H3K4me3_peak_1167	428.744	.
chr2	31653600	31655199	P39_Control_H3K4me3_peak_1168	283.288	.
chr2	31670200	31671399	P39_Control_H3K4me3_peak_1169	395.574	.
chr2	31687600	31690799	P39_Control_H3K4me3_peak_1170	349.184	.
chr2	31801000	31802799	P39_Control_H3K4me3_peak_1171	693.442	.
chr2	31845200	31846599	P39_Control_H3K4me3_peak_1172	298.488	.
chr2	31950000	31951399	P39_Control_H3K4me3_peak_1173	241.784	.
chr2	31973800	31975799	P39_Control_H3K4me3_peak_1174	391.929	.
chr2	32079600	32084999	P39_Control_H3K4me3_peak_1175	349.946	.
chr2	32095400	32096799	P39_Control_H3K4me3_peak_1176	330.681	.
chr2	32137200	32137999	P39_Control_H3K4me3_peak_1177	202.552	.
chr2	32151400	32153599	P39_Control_H3K4me3_peak_1178	406.055	.
chr2	32235600	32237399	P39_Control_H3K4me3_peak_1179	317.392	.
chr2	32259200	32260599	P39_Control_H3K4me3_peak_1180	372.708	.
chr2	32287200	32289599	P39_Control_H3K4me3_peak_1181	404.901	.
chr2	32347600	32353999	P39_Control_H3K4me3_peak_1182	350.541	.
chr2	32362600	32363999	P39_Control_H3K4me3_peak_1183	384.882	.
chr2	32379800	32382999	P39_Control_H3K4me3_peak_1184	392.599	.
chr2	32395000	32398199	P39_Control_H3K4me3_peak_1185	313.804	.
chr2	32430200	32431399	P39_Control_H3K4me3_peak_1186	383.288	.
chr2	32449400	32452799	P39_Control_H3K4me3_peak_1187	405.527	.
chr2	32534600	32538799	P39_Control_H3K4me3_peak_1188	366.962	.
chr2	32570600	32572199	P39_Control_H3K4me3_peak_1189	261.049	.
chr2	32574800	32576599	P39_Control_H3K4me3_peak_1190	336.339	.
chr2	32586000	32588599	P39_Control_H3K4me3_peak_1191	291.088	.
chr2	32606800	32608399	P39_Control_H3K4me3_peak_1192	388.535	.
chr2	32625200	32628999	P39_Control_H3K4me3_peak_1193	293.381	.
chr2	32693200	32694999	P39_Control_H3K4me3_peak_1194	352.545	.
chr2	32711400	32713799	P39_Control_H3K4me3_peak_1195	409.4	.
chr2	32741000	32743399	P39_Control_H3K4me3_peak_1196	433.538	.
chr2	32757200	32759399	P39_Control_H3K4me3_peak_1197	337.191	.
chr2	32775000	32776599	P39_Control_H3K4me3_peak_1198	244.056	.
chr2	32844400	32847799	P39_Control_H3K4me3_peak_1199	410.207	.
chr2	32874600	32878199	P39_Control_H3K4me3_peak_1200	394.306	.
chr2	32960600	32962999	P39_Control_H3K4me3_peak_1201	384.882	.
chr2	32966400	32967999	P39_Control_H3K4me3_peak_1202	282.05	.
chr2	32980800	32982799	P39_Control_H3K4me3_peak_1203	423.584	.
chr2	33085600	33087199	P39_Control_H3K4me3_peak_1204	295.246	.
chr2	33128600	33131999	P39_Control_H3K4me3_peak_1205	365.088	.
chr2	33370200	33371599	P39_Control_H3K4me3_peak_1206	436.339	.
chr2	33429800	33431999	P39_Control_H3K4me3_peak_1207	419.901	.
chr2	33467400	33468599	P39_Control_H3K4me3_peak_1208	536.339	.
chr2	33543000	33544999	P39_Control_H3K4me3_peak_1209	295.841	.
chr2	33580000	33581999	P39_Control_H3K4me3_peak_1210	198.488	.
chr2	33615600	33617199	P39_Control_H3K4me3_peak_1211	333.538	.
chr2	33634600	33637599	P39_Control_H3K4me3_peak_1212	144.056	.
chr2	33708200	33709999	P39_Control_H3K4me3_peak_1213	158.049	.
chr2	33885000	33888199	P39_Control_H3K4me3_peak_1214	307.799	.
chr2	34249000	34250199	P39_Control_H3K4me3_peak_1215	366.295	.
chr2	34359600	34360399	P39_Control_H3K4me3_peak_1216	188.535	.
chr2	34372400	34373199	P39_Control_H3K4me3_peak_1217	436.339	.
chr2	34405800	34407999	P39_Control_H3K4me3_peak_1218	316.545	.
chr2	34671200	34672199	P39_Control_H3K4me3_peak_1219	214.838	.
chr2	34753400	34755599	P39_Control_H3K4me3_peak_1220	433.133	.
chr2	34770800	34773199	P39_Control_H3K4me3_peak_1221	408.617	.
chr2	34798600	34800199	P39_Control_H3K4me3_peak_1222	349.303	.
chr2	34802200	34803599	P39_Control_H3K4me3_peak_1223	451.381	.
chr2	34825200	34826799	P39_Control_H3K4me3_peak_1224	321.549	.
chr2	34869600	34871999	P39_Control_H3K4me3_peak_1225	379.224	.
chr2	34913200	34914599	P39_Control_H3K4me3_peak_1226	289.999	.
chr2	35108600	35110199	P39_Control_H3K4me3_peak_1227	358.895	.
chr2	35132000	35132599	P39_Control_H3K4me3_peak_1228	188.535	.
chr2	35199000	35201999	P39_Control_H3K4me3_peak_1229	450.09	.
chr2	35255800	35257199	P39_Control_H3K4me3_peak_1230	406.895	.
chr2	35336200	35337399	P39_Control_H3K4me3_peak_1231	388.535	.
chr2	35461600	35462599	P39_Control_H3K4me3_peak_1232	347.031	.
chr2	35557800	35560999	P39_Control_H3K4me3_peak_1233	305.527	.
chr2	35581600	35583199	P39_Control_H3K4me3_peak_1234	312.239	.
chr2	35660600	35664399	P39_Control_H3K4me3_peak_1235	417.251	.
chr2	35978200	35980599	P39_Control_H3K4me3_peak_1236	313.426	.
chr2	36011000	36011799	P39_Control_H3K4me3_peak_1237	185.56	.
chr2	36048000	36050999	P39_Control_H3K4me3_peak_1238	310.774	.
chr2	36102200	36103799	P39_Control_H3K4me3_peak_1239	116.545	.
chr2	36135600	36137799	P39_Control_H3K4me3_peak_1240	369.27	.
chr2	36230200	36231599	P39_Control_H3K4me3_peak_1241	277.843	.
chr2	37138800	37140599	P39_Control_H3K4me3_peak_1242	104.998	.
chr2	37203400	37205199	P39_Control_H3K4me3_peak_1243	74.5416	.
chr2	37296200	37297399	P39_Control_H3K4me3_peak_1244	139.992	.
chr2	37358400	37359599	P39_Control_H3K4me3_peak_1245	393.597	.
chr2	37421000	37423799	P39_Control_H3K4me3_peak_1246	440.711	.
chr2	37430000	37431999	P39_Control_H3K4me3_peak_1247	337.191	.
chr2	37442200	37444399	P39_Control_H3K4me3_peak_1248	372.185	.
chr2	37452200	37453399	P39_Control_H3K4me3_peak_1249	406.505	.
chr2	37516200	37517999	P39_Control_H3K4me3_peak_1250	154.748	.
chr2	37701600	37704399	P39_Control_H3K4me3_peak_1251	419.069	.
chr2	38286000	38287799	P39_Control_H3K4me3_peak_1252	427.439	.
chr2	38339400	38341199	P39_Control_H3K4me3_peak_1253	275.042	.
chr2	38347200	38348999	P39_Control_H3K4me3_peak_1254	298.488	.
chr2	38350600	38357599	P39_Control_H3K4me3_peak_1255	358.895	.
chr2	38379000	38379799	P39_Control_H3K4me3_peak_1256	247.031	.
chr2	38511400	38512599	P39_Control_H3K4me3_peak_1257	436.339	.
chr2	38643200	38644399	P39_Control_H3K4me3_peak_1258	394.836	.
chr2	38823600	38824199	P39_Control_H3K4me3_peak_1259	277.843	.
chr2	38924600	38927199	P39_Control_H3K4me3_peak_1260	560.781	.
chr2	38931600	38932399	P39_Control_H3K4me3_peak_1261	185.56	.
chr2	38997800	38998599	P39_Control_H3K4me3_peak_1262	383.288	.
chr2	39004200	39006399	P39_Control_H3K4me3_peak_1263	349.946	.
chr2	39007600	39009999	P39_Control_H3K4me3_peak_1264	422.774	.
chr2	39064000	39066199	P39_Control_H3K4me3_peak_1265	428.354	.
chr2	39188400	39191199	P39_Control_H3K4me3_peak_1266	389.999	.
chr2	39224800	39226999	P39_Control_H3K4me3_peak_1267	419.901	.
chr2	42649800	42653599	P39_Control_H3K4me3_peak_1268	312.239	.
chr2	43785400	43787599	P39_Control_H3K4me3_peak_1269	151.856	.
chr2	44556600	44558799	P39_Control_H3K4me3_peak_1270	238.542	.
chr2	44632600	44633999	P39_Control_H3K4me3_peak_1271	247.031	.
chr2	44926000	44928199	P39_Control_H3K4me3_peak_1272	362.643	.
chr2	45107400	45113199	P39_Control_H3K4me3_peak_1273	413.172	.
chr2	45115400	45117999	P39_Control_H3K4me3_peak_1274	526.287	.
chr2	45355600	45357199	P39_Control_H3K4me3_peak_1275	132.592	.
chr2	45486000	45487399	P39_Control_H3K4me3_peak_1276	207.799	.
chr2	48812600	48817199	P39_Control_H3K4me3_peak_1277	432.971	.
chr2	48948200	48950999	P39_Control_H3K4me3_peak_1278	454.56	.
chr2	49256600	49258199	P39_Control_H3K4me3_peak_1279	136.339	.
chr2	49450800	49453399	P39_Control_H3K4me3_peak_1280	488.018	.
chr2	49619000	49621799	P39_Control_H3K4me3_peak_1281	481.426	.
chr2	49787400	49788399	P39_Control_H3K4me3_peak_1282	547.031	.
chr2	50066000	50067199	P39_Control_H3K4me3_peak_1283	460.155	.
chr2	50296000	50296799	P39_Control_H3K4me3_peak_1284	368.285	.
chr2	51146000	51149399	P39_Control_H3K4me3_peak_1285	459.914	.
chr2	51934000	51935599	P39_Control_H3K4me3_peak_1286	375.042	.
chr2	51972400	51973799	P39_Control_H3K4me3_peak_1287	312.239	.
chr2	52072400	52073599	P39_Control_H3K4me3_peak_1288	388.535	.
chr2	52423800	52426199	P39_Control_H3K4me3_peak_1289	348.892	.
chr2	52557600	52559399	P39_Control_H3K4me3_peak_1290	219.901	.
chr2	52673800	52677199	P39_Control_H3K4me3_peak_1291	370.526	.
chr2	52741200	52743199	P39_Control_H3K4me3_peak_1292	380.98	.
chr2	52857400	52860799	P39_Control_H3K4me3_peak_1293	400.535	.
chr2	53189800	53192999	P39_Control_H3K4me3_peak_1294	378.849	.
chr2	54083800	54085799	P39_Control_H3K4me3_peak_1295	318.233	.
chr2	54435400	54438199	P39_Control_H3K4me3_peak_1296	430.681	.
chr2	55435600	55440599	P39_Control_H3K4me3_peak_1297	411.264	.
chr2	57102400	57103599	P39_Control_H3K4me3_peak_1298	247.031	.
chr2	57111400	57112599	P39_Control_H3K4me3_peak_1299	207.799	.
chr2	57114200	57117599	P39_Control_H3K4me3_peak_1300	389.325	.
chr2	57122800	57124599	P39_Control_H3K4me3_peak_1301	336.339	.
chr2	57180600	57182399	P39_Control_H3K4me3_peak_1302	256.107	.
chr2	57237400	57239399	P39_Control_H3K4me3_peak_1303	447.031	.
chr2	58217800	58218999	P39_Control_H3K4me3_peak_1304	234.103	.
chr2	58357000	58358199	P39_Control_H3K4me3_peak_1305	439.992	.
chr2	58564800	58568999	P39_Control_H3K4me3_peak_1306	374.191	.
chr2	59159600	59163199	P39_Control_H3K4me3_peak_1307	448.313	.
chr2	59611400	59613999	P39_Control_H3K4me3_peak_1308	519.901	.
chr2	59881800	59883799	P39_Control_H3K4me3_peak_1309	272.904	.
chr2	60036800	60037799	P39_Control_H3K4me3_peak_1310	370.735	.
chr2	60124200	60126199	P39_Control_H3K4me3_peak_1311	415.481	.
chr2	60209200	60211199	P39_Control_H3K4me3_peak_1312	400.082	.
chr2	60283000	60284399	P39_Control_H3K4me3_peak_1313	283.288	.
chr2	60382800	60383999	P39_Control_H3K4me3_peak_1314	352.094	.
chr2	60880800	60881999	P39_Control_H3K4me3_peak_1315	527.766	.
chr2	60961600	60964399	P39_Control_H3K4me3_peak_1316	395.574	.
chr2	61454200	61454799	P39_Control_H3K4me3_peak_1317	166.295	.
chr2	61592800	61594199	P39_Control_H3K4me3_peak_1318	395.246	.
chr2	61655600	61657399	P39_Control_H3K4me3_peak_1319	436.339	.
chr2	61711400	61712799	P39_Control_H3K4me3_peak_1320	449.077	.
chr2	61802000	61809399	P39_Control_H3K4me3_peak_1321	420.849	.
chr2	61809800	61814399	P39_Control_H3K4me3_peak_1322	277.843	.
chr2	62046200	62048599	P39_Control_H3K4me3_peak_1323	392.348	.
chr2	62411400	62412199	P39_Control_H3K4me3_peak_1324	234.103	.
chr2	62645800	62646399	P39_Control_H3K4me3_peak_1325	230.038	.
chr2	62663400	62665199	P39_Control_H3K4me3_peak_1326	351.54	.
chr2	63181200	63185399	P39_Control_H3K4me3_peak_1327	390.641	.
chr2	63702600	63703799	P39_Control_H3K4me3_peak_1328	307.799	.
chr2	64097000	64099399	P39_Control_H3K4me3_peak_1329	252.094	.
chr2	65020800	65023199	P39_Control_H3K4me3_peak_1330	345.737	.
chr2	65238000	65239399	P39_Control_H3K4me3_peak_1331	477.843	.
chr2	65414200	65415399	P39_Control_H3K4me3_peak_1332	194.306	.
chr2	65565000	65567399	P39_Control_H3K4me3_peak_1333	279.54	.
chr2	65581800	65582999	P39_Control_H3K4me3_peak_1334	234.103	.
chr2	65620600	65622799	P39_Control_H3K4me3_peak_1335	366.295	.
chr2	65668200	65670799	P39_Control_H3K4me3_peak_1336	359.584	.
chr2	65818200	65818999	P39_Control_H3K4me3_peak_1337	247.031	.
chr2	65845200	65849399	P39_Control_H3K4me3_peak_1338	324.792	.
chr2	65860000	65860799	P39_Control_H3K4me3_peak_1339	242.849	.
chr2	65929800	65934199	P39_Control_H3K4me3_peak_1340	362.643	.
chr2	66123800	66125599	P39_Control_H3K4me3_peak_1341	437.916	.
chr2	66255800	66257599	P39_Control_H3K4me3_peak_1342	483.288	.
chr2	66407600	66410199	P39_Control_H3K4me3_peak_1343	431.321	.
chr2	66439600	66441399	P39_Control_H3K4me3_peak_1344	221.55	.
chr2	66634400	66635399	P39_Control_H3K4me3_peak_1345	358.895	.
chr2	67514400	67517199	P39_Control_H3K4me3_peak_1346	356.107	.
chr2	67564800	67567599	P39_Control_H3K4me3_peak_1347	503.799	.
chr2	68470400	68472399	P39_Control_H3K4me3_peak_1348	440.711	.
chr2	68860400	68863999	P39_Control_H3K4me3_peak_1349	423.521	.
chr2	69205200	69206599	P39_Control_H3K4me3_peak_1350	256.107	.
chr2	69585400	69586599	P39_Control_H3K4me3_peak_1351	236.339	.
chr2	69646800	69647999	P39_Control_H3K4me3_peak_1352	372.904	.
chr2	69712400	69713799	P39_Control_H3K4me3_peak_1353	353.742	.
chr2	69722000	69724799	P39_Control_H3K4me3_peak_1354	372.473	.
chr2	69789000	69790599	P39_Control_H3K4me3_peak_1355	364.023	.
chr2	69822200	69824399	P39_Control_H3K4me3_peak_1356	394.836	.
chr2	69860800	69863399	P39_Control_H3K4me3_peak_1357	354.337	.
chr2	69884200	69886599	P39_Control_H3K4me3_peak_1358	275.042	.
chr2	69896800	69898599	P39_Control_H3K4me3_peak_1359	470.735	.
chr2	70474600	70476599	P39_Control_H3K4me3_peak_1360	229.522	.
chr2	70508800	70509799	P39_Control_H3K4me3_peak_1361	277.843	.
chr2	70660400	70663199	P39_Control_H3K4me3_peak_1362	288.138	.
chr2	70704600	70704999	P39_Control_H3K4me3_peak_1363	347.031	.
chr2	70823800	70826399	P39_Control_H3K4me3_peak_1364	453.742	.
chr2	71054400	71056199	P39_Control_H3K4me3_peak_1365	375.042	.
chr2	71211600	71212799	P39_Control_H3K4me3_peak_1366	537.72	.
chr2	71366200	71367999	P39_Control_H3K4me3_peak_1367	421.139	.
chr2	71388800	71390199	P39_Control_H3K4me3_peak_1368	324.792	.
chr2	71453000	71454399	P39_Control_H3K4me3_peak_1369	317.753	.
chr2	71528200	71530599	P39_Control_H3K4me3_peak_1370	86.4588	.
chr2	71542200	71543599	P39_Control_H3K4me3_peak_1371	175.042	.
chr2	71545000	71546999	P39_Control_H3K4me3_peak_1372	105.527	.
chr2	71580800	71581599	P39_Control_H3K4me3_peak_1373	360.155	.
chr2	71628800	71629999	P39_Control_H3K4me3_peak_1374	347.031	.
chr2	71786200	71788399	P39_Control_H3K4me3_peak_1375	387.797	.
chr2	71872200	71874599	P39_Control_H3K4me3_peak_1376	277.148	.
chr2	71980600	71983199	P39_Control_H3K4me3_peak_1377	398.488	.
chr2	72285400	72286599	P39_Control_H3K4me3_peak_1378	481.27	.
chr2	72475600	72477399	P39_Control_H3K4me3_peak_1379	302.86	.
chr2	72492800	72493799	P39_Control_H3K4me3_peak_1380	88.5346	.
chr2	72978400	72981199	P39_Control_H3K4me3_peak_1381	558.895	.
chr2	73213200	73215799	P39_Control_H3K4me3_peak_1382	412.239	.
chr2	73273800	73274599	P39_Control_H3K4me3_peak_1383	258.895	.
chr2	73310200	73313599	P39_Control_H3K4me3_peak_1384	324.792	.
chr2	73385400	73387199	P39_Control_H3K4me3_peak_1385	381.823	.
chr2	73528800	73530199	P39_Control_H3K4me3_peak_1386	379.224	.
chr2	73551000	73552199	P39_Control_H3K4me3_peak_1387	134.103	.
chr2	73560800	73562399	P39_Control_H3K4me3_peak_1388	249.946	.
chr2	73654400	73660799	P39_Control_H3K4me3_peak_1389	370.602	.
chr2	73773800	73774999	P39_Control_H3K4me3_peak_1390	194.306	.
chr2	73775400	73776399	P39_Control_H3K4me3_peak_1391	469.27	.
chr2	73891400	73894199	P39_Control_H3K4me3_peak_1392	433.538	.
chr2	73910200	73911799	P39_Control_H3K4me3_peak_1393	466.295	.
chr2	74012800	74014399	P39_Control_H3K4me3_peak_1394	149.303	.
chr2	74063800	74064399	P39_Control_H3K4me3_peak_1395	324.792	.
chr2	74489800	74490999	P39_Control_H3K4me3_peak_1396	158.049	.
chr2	74577800	74579399	P39_Control_H3K4me3_peak_1397	489.177	.
chr2	74690400	74692399	P39_Control_H3K4me3_peak_1398	241.784	.
chr2	74762600	74763599	P39_Control_H3K4me3_peak_1399	235.101	.
chr2	74825400	74826999	P39_Control_H3K4me3_peak_1400	449.946	.
chr2	75054800	75055199	P39_Control_H3K4me3_peak_1401	212.239	.
chr2	75137200	75138199	P39_Control_H3K4me3_peak_1402	216.545	.
chr2	75657800	75660799	P39_Control_H3K4me3_peak_1403	352.969	.
chr2	75831800	75833199	P39_Control_H3K4me3_peak_1404	484.882	.
chr2	75938000	75939599	P39_Control_H3K4me3_peak_1405	405.527	.
chr2	75981200	75982599	P39_Control_H3K4me3_peak_1406	302.051	.
chr2	76338200	76339199	P39_Control_H3K4me3_peak_1407	183.288	.
chr2	76369600	76371999	P39_Control_H3K4me3_peak_1408	349.584	.
chr2	76405800	76408199	P39_Control_H3K4me3_peak_1409	511.417	.
chr2	76647200	76648999	P39_Control_H3K4me3_peak_1410	350.73	.
chr2	76674800	76676599	P39_Control_H3K4me3_peak_1411	434.103	.
chr2	77279600	77280399	P39_Control_H3K4me3_peak_1412	428.744	.
chr2	77280800	77281599	P39_Control_H3K4me3_peak_1413	266.295	.
chr2	77701400	77702399	P39_Control_H3K4me3_peak_1414	194.306	.
chr2	77702800	77703599	P39_Control_H3K4me3_peak_1415	183.288	.
chr2	77814600	77817599	P39_Control_H3K4me3_peak_1416	363.696	.
chr2	77840200	77841799	P39_Control_H3K4me3_peak_1417	166.295	.
chr2	77863200	77864199	P39_Control_H3K4me3_peak_1418	247.031	.
chr2	77944600	77946399	P39_Control_H3K4me3_peak_1419	485.935	.
chr2	78868400	78868799	P39_Control_H3K4me3_peak_1420	314.838	.
chr2	78869200	78870599	P39_Control_H3K4me3_peak_1421	475.042	.
chr2	78872200	78873399	P39_Control_H3K4me3_peak_1422	174.096	.
chr2	79255200	79256399	P39_Control_H3K4me3_peak_1423	319.901	.
chr2	79428400	79429199	P39_Control_H3K4me3_peak_1424	398.488	.
chr2	79453800	79457599	P39_Control_H3K4me3_peak_1425	426.121	.
chr2	79634800	79636799	P39_Control_H3K4me3_peak_1426	422.367	.
chr2	80125800	80129599	P39_Control_H3K4me3_peak_1427	358.895	.
chr2	80314400	80316599	P39_Control_H3K4me3_peak_1428	415.481	.
chr2	80445000	80448999	P39_Control_H3K4me3_peak_1429	348.112	.
chr2	80579600	80581999	P39_Control_H3K4me3_peak_1430	383.288	.
chr2	80616600	80618599	P39_Control_H3K4me3_peak_1431	302.285	.
chr2	80638600	80639599	P39_Control_H3K4me3_peak_1432	400.873	.
chr2	80869600	80870799	P39_Control_H3K4me3_peak_1433	183.288	.
chr2	81065800	81066999	P39_Control_H3K4me3_peak_1434	98.4882	.
chr2	82051800	82055999	P39_Control_H3K4me3_peak_1435	337.78	.
chr2	83643600	83645599	P39_Control_H3K4me3_peak_1436	432.246	.
chr2	83723800	83725999	P39_Control_H3K4me3_peak_1437	423.864	.
chr2	83812400	83815799	P39_Control_H3K4me3_peak_1438	373.143	.
chr2	84647600	84651199	P39_Control_H3K4me3_peak_1439	343.739	.
chr2	84669600	84671199	P39_Control_H3K4me3_peak_1440	375.042	.
chr2	84677000	84679399	P39_Control_H3K4me3_peak_1441	415.481	.
chr2	84713200	84716399	P39_Control_H3K4me3_peak_1442	398.488	.
chr2	84726400	84727799	P39_Control_H3K4me3_peak_1443	315.234	.
chr2	84733400	84735999	P39_Control_H3K4me3_peak_1444	384.428	.
chr2	84742800	84744599	P39_Control_H3K4me3_peak_1445	294.836	.
chr2	84798000	84799599	P39_Control_H3K4me3_peak_1446	428.744	.
chr2	84826400	84827999	P39_Control_H3K4me3_peak_1447	419.545	.
chr2	84839000	84841199	P39_Control_H3K4me3_peak_1448	181.496	.
chr2	84883800	84888799	P39_Control_H3K4me3_peak_1449	359.584	.
chr2	85036400	85038799	P39_Control_H3K4me3_peak_1450	304.438	.
chr2	85047600	85051199	P39_Control_H3K4me3_peak_1451	398.488	.
chr2	85197200	85199599	P39_Control_H3K4me3_peak_1452	298.488	.
chr2	85746000	85748599	P39_Control_H3K4me3_peak_1453	98.4882	.
chr2	86020200	86020799	P39_Control_H3K4me3_peak_1454	498.488	.
chr2	86632200	86633799	P39_Control_H3K4me3_peak_1455	66.2954	.
chr2	90577600	90581399	P39_Control_H3K4me3_peak_1456	471.132	.
chr2	90678800	90679999	P39_Control_H3K4me3_peak_1457	505.527	.
chr2	90744600	90746999	P39_Control_H3K4me3_peak_1458	298.488	.
chr2	90846600	90847999	P39_Control_H3K4me3_peak_1459	434.945	.
chr2	90885400	90887599	P39_Control_H3K4me3_peak_1460	336.922	.
chr2	90902800	90905399	P39_Control_H3K4me3_peak_1461	383.288	.
chr2	90916000	90918599	P39_Control_H3K4me3_peak_1462	299.924	.
chr2	90940400	90941799	P39_Control_H3K4me3_peak_1463	520.727	.
chr2	90964400	90965599	P39_Control_H3K4me3_peak_1464	366.295	.
chr2	91053000	91055399	P39_Control_H3K4me3_peak_1465	452.094	.
chr2	91069600	91070999	P39_Control_H3K4me3_peak_1466	379.681	.
chr2	91179800	91183599	P39_Control_H3K4me3_peak_1467	377.516	.
chr2	91202200	91203999	P39_Control_H3K4me3_peak_1468	472.904	.
chr2	91236200	91238599	P39_Control_H3K4me3_peak_1469	260.485	.
chr2	91255800	91258399	P39_Control_H3K4me3_peak_1470	458.352	.
chr2	91264600	91266199	P39_Control_H3K4me3_peak_1471	355.048	.
chr2	91443200	91444999	P39_Control_H3K4me3_peak_1472	347.031	.
chr2	91457400	91459799	P39_Control_H3K4me3_peak_1473	298.488	.
chr2	91526600	91527799	P39_Control_H3K4me3_peak_1474	418.652	.
chr2	91537600	91538199	P39_Control_H3K4me3_peak_1475	204.147	.
chr2	91648800	91650999	P39_Control_H3K4me3_peak_1476	425.648	.
chr2	91709200	91711599	P39_Control_H3K4me3_peak_1477	294.499	.
chr2	91729800	91731399	P39_Control_H3K4me3_peak_1478	617.075	.
chr2	91921000	91925999	P39_Control_H3K4me3_peak_1479	333.038	.
chr2	91949400	91950799	P39_Control_H3K4me3_peak_1480	353.742	.
chr2	91959800	91963999	P39_Control_H3K4me3_peak_1481	387.241	.
chr2	91975200	91976599	P39_Control_H3K4me3_peak_1482	339.476	.
chr2	92006800	92009199	P39_Control_H3K4me3_peak_1483	260.637	.
chr2	92023600	92024999	P39_Control_H3K4me3_peak_1484	224.792	.
chr2	92058000	92060799	P39_Control_H3K4me3_peak_1485	377.843	.
chr2	92182800	92183399	P39_Control_H3K4me3_peak_1486	336.339	.
chr2	92183800	92185999	P39_Control_H3K4me3_peak_1487	681.27	.
chr2	92374600	92376399	P39_Control_H3K4me3_peak_1488	304.998	.
chr2	92386600	92389599	P39_Control_H3K4me3_peak_1489	356.342	.
chr2	92391600	92392599	P39_Control_H3K4me3_peak_1490	172.708	.
chr2	92399200	92402199	P39_Control_H3K4me3_peak_1491	317.753	.
chr2	92431000	92434599	P39_Control_H3K4me3_peak_1492	419.754	.
chr2	92456600	92460799	P39_Control_H3K4me3_peak_1493	329.522	.
chr2	92528600	92530199	P39_Control_H3K4me3_peak_1494	259.584	.
chr2	92599600	92602799	P39_Control_H3K4me3_peak_1495	392.599	.
chr2	92604200	92606199	P39_Control_H3K4me3_peak_1496	139.992	.
chr2	92914600	92918999	P39_Control_H3K4me3_peak_1497	378.397	.
chr2	93044800	93046799	P39_Control_H3K4me3_peak_1498	358.895	.
chr2	93187000	93188999	P39_Control_H3K4me3_peak_1499	409.591	.
chr2	93333200	93334999	P39_Control_H3K4me3_peak_1500	310.774	.
chr2	93462000	93462999	P39_Control_H3K4me3_peak_1501	207.799	.
chr2	93821400	93822799	P39_Control_H3K4me3_peak_1502	396.412	.
chr2	93849200	93850399	P39_Control_H3K4me3_peak_1503	362.643	.
chr2	93954600	93957799	P39_Control_H3K4me3_peak_1504	389.561	.
chr2	93976200	93976999	P39_Control_H3K4me3_peak_1505	275.042	.
chr2	94009800	94011599	P39_Control_H3K4me3_peak_1506	415.481	.
chr2	94157200	94158599	P39_Control_H3K4me3_peak_1507	449.077	.
chr2	94178200	94179599	P39_Control_H3K4me3_peak_1508	421.754	.
chr2	94240400	94242399	P39_Control_H3K4me3_peak_1509	396.876	.
chr2	94243000	94247599	P39_Control_H3K4me3_peak_1510	309.294	.
chr2	94272600	94273799	P39_Control_H3K4me3_peak_1511	224.792	.
chr2	94404800	94407599	P39_Control_H3K4me3_peak_1512	404.147	.
chr2	94436600	94438399	P39_Control_H3K4me3_peak_1513	495.574	.
chr2	96317600	96320399	P39_Control_H3K4me3_peak_1514	340.546	.
chr2	97466200	97473799	P39_Control_H3K4me3_peak_1515	428.034	.
chr2	101628600	101629399	P39_Control_H3K4me3_peak_1516	779.224	.
chr2	101652600	101653199	P39_Control_H3K4me3_peak_1517	275.042	.
chr2	101678000	101679599	P39_Control_H3K4me3_peak_1518	461.715	.
chr2	101797200	101798199	P39_Control_H3K4me3_peak_1519	166.295	.
chr2	101886000	101886799	P39_Control_H3K4me3_peak_1520	347.031	.
chr2	102185000	102186799	P39_Control_H3K4me3_peak_1521	269.27	.
chr2	102399800	102401599	P39_Control_H3K4me3_peak_1522	368.088	.
chr2	102449000	102452199	P39_Control_H3K4me3_peak_1523	447.765	.
chr2	102549000	102551999	P39_Control_H3K4me3_peak_1524	268.285	.
chr2	102657800	102663599	P39_Control_H3K4me3_peak_1525	334.91	.
chr2	102681800	102683999	P39_Control_H3K4me3_peak_1526	75.0417	.
chr2	102900800	102901799	P39_Control_H3K4me3_peak_1527	366.295	.
chr2	103072600	103074999	P39_Control_H3K4me3_peak_1528	382.283	.
chr2	103484200	103485599	P39_Control_H3K4me3_peak_1529	493.597	.
chr2	103565800	103567599	P39_Control_H3K4me3_peak_1530	249.946	.
chr2	103760400	103761999	P39_Control_H3K4me3_peak_1531	408.442	.
chr2	103795600	103798199	P39_Control_H3K4me3_peak_1532	467.113	.
chr2	103969200	103970999	P39_Control_H3K4me3_peak_1533	502.051	.
chr2	104027200	104029199	P39_Control_H3K4me3_peak_1534	467.194	.
chr2	104122400	104123399	P39_Control_H3K4me3_peak_1535	355.604	.
chr2	104406400	104411199	P39_Control_H3K4me3_peak_1536	402.285	.
chr2	104491800	104494999	P39_Control_H3K4me3_peak_1537	416.545	.
chr2	104589400	104591999	P39_Control_H3K4me3_peak_1538	343.347	.
chr2	104711000	104712799	P39_Control_H3K4me3_peak_1539	512.239	.
chr2	104742200	104743199	P39_Control_H3K4me3_peak_1540	450.426	.
chr2	104815400	104818399	P39_Control_H3K4me3_peak_1541	363.696	.
chr2	104849200	104850399	P39_Control_H3K4me3_peak_1542	318.652	.
chr2	105016000	105017599	P39_Control_H3K4me3_peak_1543	401.088	.
chr2	105370200	105371999	P39_Control_H3K4me3_peak_1544	166.295	.
chr2	105398400	105400999	P39_Control_H3K4me3_peak_1545	343.554	.
chr2	105668400	105669799	P39_Control_H3K4me3_peak_1546	202.552	.
chr2	105674600	105676599	P39_Control_H3K4me3_peak_1547	194.836	.
chr2	105903400	105905399	P39_Control_H3K4me3_peak_1548	431.321	.
chr2	106002200	106003999	P39_Control_H3K4me3_peak_1549	305.122	.
chr2	106649000	106650599	P39_Control_H3K4me3_peak_1550	342.849	.
chr2	106692600	106696199	P39_Control_H3K4me3_peak_1551	452.877	.
chr2	106973600	106974799	P39_Control_H3K4me3_peak_1552	356.984	.
chr2	107290000	107293199	P39_Control_H3K4me3_peak_1553	409.758	.
chr2	109278000	109278399	P39_Control_H3K4me3_peak_1554	298.488	.
chr2	109280000	109281399	P39_Control_H3K4me3_peak_1555	331.205	.
chr2	109673400	109678999	P39_Control_H3K4me3_peak_1556	310.238	.
chr2	109692000	109695399	P39_Control_H3K4me3_peak_1557	324.792	.
chr2	109890200	109892199	P39_Control_H3K4me3_peak_1558	429.522	.
chr2	109917200	109920399	P39_Control_H3K4me3_peak_1559	367.578	.
chr2	110017400	110018999	P39_Control_H3K4me3_peak_1560	417.075	.
chr2	110361800	110363399	P39_Control_H3K4me3_peak_1561	289.999	.
chr2	110947200	110950999	P39_Control_H3K4me3_peak_1562	300.976	.
chr2	111183800	111184999	P39_Control_H3K4me3_peak_1563	176.249	.
chr2	112238800	112242599	P39_Control_H3K4me3_peak_1564	401.659	.
chr2	112261800	112263199	P39_Control_H3K4me3_peak_1565	360.155	.
chr2	112265200	112268399	P39_Control_H3K4me3_peak_1566	360.937	.
chr2	112367000	112368799	P39_Control_H3K4me3_peak_1567	336.339	.
chr2	112379000	112380599	P39_Control_H3K4me3_peak_1568	402.051	.
chr2	112454600	112456599	P39_Control_H3K4me3_peak_1569	418.652	.
chr2	112492400	112493999	P39_Control_H3K4me3_peak_1570	405.527	.
chr2	113216200	113217799	P39_Control_H3K4me3_peak_1571	447.031	.
chr2	113327000	113328799	P39_Control_H3K4me3_peak_1572	391.929	.
chr2	113757400	113759199	P39_Control_H3K4me3_peak_1573	178.494	.
chr2	113827400	113829599	P39_Control_H3K4me3_peak_1574	308.442	.
chr2	113848000	113849399	P39_Control_H3K4me3_peak_1575	554.56	.
chr2	114012800	114014399	P39_Control_H3K4me3_peak_1576	311.041	.
chr2	114174400	114175799	P39_Control_H3K4me3_peak_1577	342.849	.
chr2	114201000	114201799	P39_Control_H3K4me3_peak_1578	328.744	.
chr2	114411800	114412399	P39_Control_H3K4me3_peak_1579	216.545	.
chr2	114653800	114655199	P39_Control_H3K4me3_peak_1580	383.288	.
chr2	115581000	115582599	P39_Control_H3K4me3_peak_1581	289.177	.
chr2	115852600	115853399	P39_Control_H3K4me3_peak_1582	512.239	.
chr2	115854800	115855599	P39_Control_H3K4me3_peak_1583	210.353	.
chr2	116009000	116010199	P39_Control_H3K4me3_peak_1584	305.527	.
chr2	116060200	116070199	P39_Control_H3K4me3_peak_1585	397.765	.
chr2	116070600	116071399	P39_Control_H3K4me3_peak_1586	214.838	.
chr2	116071800	116072799	P39_Control_H3K4me3_peak_1587	242.849	.
chr2	116075400	116076599	P39_Control_H3K4me3_peak_1588	347.031	.
chr2	116899600	116900599	P39_Control_H3K4me3_peak_1589	307.799	.
chr2	116975200	116976199	P39_Control_H3K4me3_peak_1590	333.538	.
chr2	117119200	117121199	P39_Control_H3K4me3_peak_1591	214.295	.
chr2	117121600	117124799	P39_Control_H3K4me3_peak_1592	405.984	.
chr2	117249400	117251599	P39_Control_H3K4me3_peak_1593	278.494	.
chr2	117336800	117339199	P39_Control_H3K4me3_peak_1594	308.617	.
chr2	117339600	117343599	P39_Control_H3K4me3_peak_1595	329.958	.
chr2	118111200	118112199	P39_Control_H3K4me3_peak_1596	244.056	.
chr2	118256000	118257599	P39_Control_H3K4me3_peak_1597	202.552	.
chr2	118372600	118374399	P39_Control_H3K4me3_peak_1598	393.597	.
chr2	118388400	118389599	P39_Control_H3K4me3_peak_1599	400.535	.
chr2	118478200	118479999	P39_Control_H3K4me3_peak_1600	429.854	.
chr2	118548400	118550399	P39_Control_H3K4me3_peak_1601	387.241	.
chr2	118597600	118598799	P39_Control_H3K4me3_peak_1602	198.488	.
chr2	118662600	118664999	P39_Control_H3K4me3_peak_1603	408.922	.
chr2	118676400	118677799	P39_Control_H3K4me3_peak_1604	257.722	.
chr2	118702000	118704599	P39_Control_H3K4me3_peak_1605	345.303	.
chr2	118710800	118711599	P39_Control_H3K4me3_peak_1606	356.984	.
chr2	118746000	118747999	P39_Control_H3K4me3_peak_1607	405.527	.
chr2	118779200	118781399	P39_Control_H3K4me3_peak_1608	303.492	.
chr2	118814200	118815599	P39_Control_H3K4me3_peak_1609	352.094	.
chr2	118862000	118862599	P39_Control_H3K4me3_peak_1610	336.339	.
chr2	118896600	118897999	P39_Control_H3K4me3_peak_1611	280.046	.
chr2	118900400	118903399	P39_Control_H3K4me3_peak_1612	575.042	.
chr2	118975200	118976999	P39_Control_H3K4me3_peak_1613	194.836	.
chr2	119028600	119029399	P39_Control_H3K4me3_peak_1614	420.727	.
chr2	119034600	119036399	P39_Control_H3K4me3_peak_1615	442.545	.
chr2	119046400	119048399	P39_Control_H3K4me3_peak_1616	310.353	.
chr2	119112000	119113199	P39_Control_H3K4me3_peak_1617	536.339	.
chr2	119155800	119157399	P39_Control_H3K4me3_peak_1618	547.031	.
chr2	119166800	119168599	P39_Control_H3K4me3_peak_1619	302.051	.
chr2	119207600	119210399	P39_Control_H3K4me3_peak_1620	432.246	.
chr2	119270200	119271399	P39_Control_H3K4me3_peak_1621	359.369	.
chr2	119288000	119290399	P39_Control_H3K4me3_peak_1622	385.278	.
chr2	119322000	119322799	P39_Control_H3K4me3_peak_1623	266.295	.
chr2	119325400	119327599	P39_Control_H3K4me3_peak_1624	349.946	.
chr2	119350600	119352599	P39_Control_H3K4me3_peak_1625	553.332	.
chr2	119476400	119479199	P39_Control_H3K4me3_peak_1626	439.714	.
chr2	119547200	119548799	P39_Control_H3K4me3_peak_1627	362.231	.
chr2	119593600	119597399	P39_Control_H3K4me3_peak_1628	290.396	.
chr2	119617800	119619199	P39_Control_H3K4me3_peak_1629	331.503	.
chr2	119662400	119663599	P39_Control_H3K4me3_peak_1630	388.535	.
chr2	119674400	119675999	P39_Control_H3K4me3_peak_1631	465.001	.
chr2	119741800	119745599	P39_Control_H3K4me3_peak_1632	364.385	.
chr2	119757600	119759599	P39_Control_H3K4me3_peak_1633	521.139	.
chr2	119787000	119787999	P39_Control_H3K4me3_peak_1634	329.522	.
chr2	119799000	119801799	P39_Control_H3K4me3_peak_1635	404.542	.
chr2	119872200	119873799	P39_Control_H3K4me3_peak_1636	420.727	.
chr2	119897200	119898799	P39_Control_H3K4me3_peak_1637	216.545	.
chr2	119972200	119973999	P39_Control_H3K4me3_peak_1638	408.922	.
chr2	120075400	120076599	P39_Control_H3K4me3_peak_1639	683.288	.
chr2	120153600	120155399	P39_Control_H3K4me3_peak_1640	295.053	.
chr2	120243000	120246799	P39_Control_H3K4me3_peak_1641	307.799	.
chr2	120352400	120353399	P39_Control_H3K4me3_peak_1642	591.088	.
chr2	120403400	120404999	P39_Control_H3K4me3_peak_1643	347.031	.
chr2	120562800	120563999	P39_Control_H3K4me3_peak_1644	434.945	.
chr2	120567200	120568399	P39_Control_H3K4me3_peak_1645	387.241	.
chr2	120606800	120610599	P39_Control_H3K4me3_peak_1646	361.47	.
chr2	120628800	120629799	P39_Control_H3K4me3_peak_1647	391.088	.
chr2	120729400	120732199	P39_Control_H3K4me3_peak_1648	408.081	.
chr2	120849400	120851599	P39_Control_H3K4me3_peak_1649	375.54	.
chr2	120969400	120971399	P39_Control_H3K4me3_peak_1650	362.378	.
chr2	120976600	120978599	P39_Control_H3K4me3_peak_1651	324.792	.
chr2	121008000	121009799	P39_Control_H3K4me3_peak_1652	314.408	.
chr2	121139400	121141399	P39_Control_H3K4me3_peak_1653	380.046	.
chr2	121169800	121172599	P39_Control_H3K4me3_peak_1654	365.164	.
chr2	121269000	121271999	P39_Control_H3K4me3_peak_1655	338.177	.
chr2	121288800	121290799	P39_Control_H3K4me3_peak_1656	449.946	.
chr2	121294200	121298199	P39_Control_H3K4me3_peak_1657	353.237	.
chr2	121354200	121356599	P39_Control_H3K4me3_peak_1658	417.075	.
chr2	121358000	121359999	P39_Control_H3K4me3_peak_1659	296.251	.
chr2	121413200	121416199	P39_Control_H3K4me3_peak_1660	452.645	.
chr2	121448400	121450599	P39_Control_H3K4me3_peak_1661	517.392	.
chr2	121456800	121457999	P39_Control_H3K4me3_peak_1662	391.088	.
chr2	121473200	121474399	P39_Control_H3K4me3_peak_1663	442.849	.
chr2	121506000	121507199	P39_Control_H3K4me3_peak_1664	496.673	.
chr2	121509000	121509999	P39_Control_H3K4me3_peak_1665	275.042	.
chr2	121803800	121807799	P39_Control_H3K4me3_peak_1666	345.228	.
chr2	121866000	121868599	P39_Control_H3K4me3_peak_1667	419.901	.
chr2	121955400	121957599	P39_Control_H3K4me3_peak_1668	405.527	.
chr2	122027400	122029799	P39_Control_H3K4me3_peak_1669	365.29	.
chr2	122116600	122118799	P39_Control_H3K4me3_peak_1670	262.448	.
chr2	122147400	122148799	P39_Control_H3K4me3_peak_1671	389.999	.
chr2	122233400	122235999	P39_Control_H3K4me3_peak_1672	319.133	.
chr2	122300800	122302599	P39_Control_H3K4me3_peak_1673	270.735	.
chr2	122348600	122349599	P39_Control_H3K4me3_peak_1674	373.334	.
chr2	122367400	122369799	P39_Control_H3K4me3_peak_1675	352.094	.
chr2	122375600	122376599	P39_Control_H3K4me3_peak_1676	328.186	.
chr2	122377400	122378599	P39_Control_H3K4me3_peak_1677	393.597	.
chr2	122467200	122468199	P39_Control_H3K4me3_peak_1678	453.742	.
chr2	122610800	122611599	P39_Control_H3K4me3_peak_1679	324.792	.
chr2	122630000	122632199	P39_Control_H3K4me3_peak_1680	464.481	.
chr2	122637600	122638199	P39_Control_H3K4me3_peak_1681	277.843	.
chr2	122700400	122703199	P39_Control_H3K4me3_peak_1682	445.145	.
chr2	122738000	122739399	P39_Control_H3K4me3_peak_1683	374.096	.
chr2	122765200	122765799	P39_Control_H3K4me3_peak_1684	277.843	.
chr2	123754000	123755199	P39_Control_H3K4me3_peak_1685	312.239	.
chr2	124089400	124092199	P39_Control_H3K4me3_peak_1686	441.298	.
chr2	124609600	124611599	P39_Control_H3K4me3_peak_1687	368.532	.
chr2	125122000	125124399	P39_Control_H3K4me3_peak_1688	339.335	.
chr2	125135600	125137199	P39_Control_H3K4me3_peak_1689	417.392	.
chr2	125247000	125248999	P39_Control_H3K4me3_peak_1690	423.281	.
chr2	125504600	125507399	P39_Control_H3K4me3_peak_1691	349.077	.
chr2	125624400	125625999	P39_Control_H3K4me3_peak_1692	532.592	.
chr2	125671800	125674999	P39_Control_H3K4me3_peak_1693	363.258	.
chr2	125722800	125724399	P39_Control_H3K4me3_peak_1694	288.535	.
chr2	125780400	125783399	P39_Control_H3K4me3_peak_1695	359.707	.
chr2	125858000	125859799	P39_Control_H3K4me3_peak_1696	471.358	.
chr2	125865600	125867199	P39_Control_H3K4me3_peak_1697	338.542	.
chr2	126151800	126152799	P39_Control_H3K4me3_peak_1698	514.408	.
chr2	126552800	126553799	P39_Control_H3K4me3_peak_1699	400.873	.
chr2	126673800	126676599	P39_Control_H3K4me3_peak_1700	486.173	.
chr2	126706800	126708999	P39_Control_H3K4me3_peak_1701	308.922	.
chr2	126874400	126877199	P39_Control_H3K4me3_peak_1702	440.442	.
chr2	126932200	126933599	P39_Control_H3K4me3_peak_1703	528.744	.
chr2	127008600	127009799	P39_Control_H3K4me3_peak_1704	468.532	.
chr2	127070600	127071399	P39_Control_H3K4me3_peak_1705	366.295	.
chr2	127133600	127134399	P39_Control_H3K4me3_peak_1706	355.048	.
chr2	127142400	127144599	P39_Control_H3K4me3_peak_1707	183.288	.
chr2	127182200	127183999	P39_Control_H3K4me3_peak_1708	107.799	.
chr2	127207800	127209799	P39_Control_H3K4me3_peak_1709	258.352	.
chr2	127247000	127249199	P39_Control_H3K4me3_peak_1710	379.007	.
chr2	127269400	127271599	P39_Control_H3K4me3_peak_1711	452.545	.
chr2	127335800	127336999	P39_Control_H3K4me3_peak_1712	294.306	.
chr2	127443600	127444999	P39_Control_H3K4me3_peak_1713	383.288	.
chr2	127517000	127518399	P39_Control_H3K4me3_peak_1714	96.2514	.
chr2	127518800	127522199	P39_Control_H3K4me3_peak_1715	347.031	.
chr2	127584000	127585199	P39_Control_H3K4me3_peak_1716	339.087	.
chr2	127586800	127588199	P39_Control_H3K4me3_peak_1717	378.397	.
chr2	127621800	127623199	P39_Control_H3K4me3_peak_1718	120.352	.
chr2	127788200	127789599	P39_Control_H3K4me3_peak_1719	418.652	.
chr2	127791800	127792999	P39_Control_H3K4me3_peak_1720	505.527	.
chr2	127831200	127833199	P39_Control_H3K4me3_peak_1721	192.599	.
chr2	128125400	128128799	P39_Control_H3K4me3_peak_1722	328.744	.
chr2	128686400	128687999	P39_Control_H3K4me3_peak_1723	375.042	.
chr2	128698000	128699399	P39_Control_H3K4me3_peak_1724	186.459	.
chr2	128817400	128819999	P39_Control_H3K4me3_peak_1725	383.288	.
chr2	128863200	128864599	P39_Control_H3K4me3_peak_1726	252.094	.
chr2	128943600	128944999	P39_Control_H3K4me3_peak_1727	493.597	.
chr2	128966200	128968999	P39_Control_H3K4me3_peak_1728	473.977	.
chr2	129039000	129039599	P39_Control_H3K4me3_peak_1729	339.992	.
chr2	129065000	129067999	P39_Control_H3K4me3_peak_1730	338.958	.
chr2	129100600	129101799	P39_Control_H3K4me3_peak_1731	361.715	.
chr2	129128800	129131199	P39_Control_H3K4me3_peak_1732	254.56	.
chr2	129197000	129200799	P39_Control_H3K4me3_peak_1733	374.594	.
chr2	129296600	129298399	P39_Control_H3K4me3_peak_1734	294.306	.
chr2	129592000	129596399	P39_Control_H3K4me3_peak_1735	439.231	.
chr2	129799800	129803399	P39_Control_H3K4me3_peak_1736	383.288	.
chr2	129908800	129909799	P39_Control_H3K4me3_peak_1737	366.295	.
chr2	130177200	130179999	P39_Control_H3K4me3_peak_1738	429.854	.
chr2	130273400	130275399	P39_Control_H3K4me3_peak_1739	394.094	.
chr2	130283200	130284799	P39_Control_H3K4me3_peak_1740	455.604	.
chr2	130294600	130296199	P39_Control_H3K4me3_peak_1741	333.538	.
chr2	130397400	130398599	P39_Control_H3K4me3_peak_1742	210.353	.
chr2	130423600	130425399	P39_Control_H3K4me3_peak_1743	427.176	.
chr2	130449600	130451799	P39_Control_H3K4me3_peak_1744	378.849	.
chr2	130563200	130565199	P39_Control_H3K4me3_peak_1745	437.72	.
chr2	130629000	130630399	P39_Control_H3K4me3_peak_1746	420.211	.
chr2	130641400	130643399	P39_Control_H3K4me3_peak_1747	410.921	.
chr2	130663800	130664999	P39_Control_H3K4me3_peak_1748	283.288	.
chr2	130667200	130668799	P39_Control_H3K4me3_peak_1749	322.095	.
chr2	130696800	130697999	P39_Control_H3K4me3_peak_1750	283.288	.
chr2	130838400	130841199	P39_Control_H3K4me3_peak_1751	329.3	.
chr2	130905600	130907999	P39_Control_H3K4me3_peak_1752	447.965	.
chr2	131039800	131042199	P39_Control_H3K4me3_peak_1753	441.784	.
chr2	131062600	131063999	P39_Control_H3K4me3_peak_1754	275.042	.
chr2	131158800	131160999	P39_Control_H3K4me3_peak_1755	343.234	.
chr2	131170800	131172799	P39_Control_H3K4me3_peak_1756	202.552	.
chr2	131174200	131174999	P39_Control_H3K4me3_peak_1757	312.239	.
chr2	131178200	131179799	P39_Control_H3K4me3_peak_1758	387.797	.
chr2	131180200	131180599	P39_Control_H3K4me3_peak_1759	475.042	.
chr2	131186400	131187599	P39_Control_H3K4me3_peak_1760	334.103	.
chr2	131209800	131212799	P39_Control_H3K4me3_peak_1761	313.008	.
chr2	131233800	131234799	P39_Control_H3K4me3_peak_1762	213.689	.
chr2	131261600	131263799	P39_Control_H3K4me3_peak_1763	408.617	.
chr2	131351200	131353399	P39_Control_H3K4me3_peak_1764	419.545	.
chr2	131422800	131423799	P39_Control_H3K4me3_peak_1765	298.488	.
chr2	131491400	131493199	P39_Control_H3K4me3_peak_1766	420.727	.
chr2	131545400	131546999	P39_Control_H3K4me3_peak_1767	210.353	.
chr2	131557600	131563199	P39_Control_H3K4me3_peak_1768	322.367	.
chr2	131909400	131912799	P39_Control_H3K4me3_peak_1769	384.516	.
chr2	132028800	132030999	P39_Control_H3K4me3_peak_1770	288.535	.
chr2	132109600	132111599	P39_Control_H3K4me3_peak_1771	230.038	.
chr2	132143600	132144799	P39_Control_H3K4me3_peak_1772	387.797	.
chr2	132145200	132145999	P39_Control_H3K4me3_peak_1773	479.224	.
chr2	132246800	132248199	P39_Control_H3K4me3_peak_1774	424.792	.
chr2	132252200	132254199	P39_Control_H3K4me3_peak_1775	344.955	.
chr2	132263000	132264799	P39_Control_H3K4me3_peak_1776	529.716	.
chr2	132384200	132385799	P39_Control_H3K4me3_peak_1777	370.735	.
chr2	132575600	132578599	P39_Control_H3K4me3_peak_1778	337.567	.
chr2	132686000	132688199	P39_Control_H3K4me3_peak_1779	214.1	.
chr2	132781000	132785999	P39_Control_H3K4me3_peak_1780	282.395	.
chr2	132815400	132816999	P39_Control_H3K4me3_peak_1781	320.352	.
chr2	132846400	132847999	P39_Control_H3K4me3_peak_1782	392.974	.
chr2	132878800	132879999	P39_Control_H3K4me3_peak_1783	124.792	.
chr2	133552200	133553399	P39_Control_H3K4me3_peak_1784	373.824	.
chr2	133553800	133554999	P39_Control_H3K4me3_peak_1785	209.591	.
chr2	134642000	134644599	P39_Control_H3K4me3_peak_1786	379.224	.
chr2	134785800	134789599	P39_Control_H3K4me3_peak_1787	400.535	.
chr2	135658600	135660799	P39_Control_H3K4me3_peak_1788	361.291	.
chr2	136057200	136061399	P39_Control_H3K4me3_peak_1789	319.901	.
chr2	136385400	136388599	P39_Control_H3K4me3_peak_1790	331.205	.
chr2	136678800	136680599	P39_Control_H3K4me3_peak_1791	277.843	.
chr2	136711800	136717199	P39_Control_H3K4me3_peak_1792	401.591	.
chr2	136890400	136892999	P39_Control_H3K4me3_peak_1793	318.233	.
chr2	137082800	137083399	P39_Control_H3K4me3_peak_1794	312.239	.
chr2	137114000	137118199	P39_Control_H3K4me3_peak_1795	207.799	.
chr2	138256200	138257599	P39_Control_H3K4me3_peak_1796	413.689	.
chr2	138277800	138282799	P39_Control_H3K4me3_peak_1797	312.239	.
chr2	139676600	139679199	P39_Control_H3K4me3_peak_1798	450.167	.
chr2	140065800	140067399	P39_Control_H3K4me3_peak_1799	366.295	.
chr2	140169800	140171799	P39_Control_H3K4me3_peak_1800	436.339	.
chr2	140394600	140397199	P39_Control_H3K4me3_peak_1801	380.344	.
chr2	140666800	140671599	P39_Control_H3K4me3_peak_1802	312.239	.
chr2	141434600	141435599	P39_Control_H3K4me3_peak_1803	176.249	.
chr2	142900200	142903599	P39_Control_H3K4me3_peak_1804	290.242	.
chr2	143062600	143064199	P39_Control_H3K4me3_peak_1805	390.396	.
chr2	143544400	143549999	P39_Control_H3K4me3_peak_1806	387.727	.
chr2	143914200	143917399	P39_Control_H3K4me3_peak_1807	326.782	.
chr2	144010000	144011999	P39_Control_H3K4me3_peak_1808	254.748	.
chr2	144164600	144166399	P39_Control_H3K4me3_peak_1809	290.581	.
chr2	144171800	144172999	P39_Control_H3K4me3_peak_1810	266.295	.
chr2	144269000	144271399	P39_Control_H3K4me3_peak_1811	363.494	.
chr2	144329200	144333599	P39_Control_H3K4me3_peak_1812	405.888	.
chr2	144368400	144369999	P39_Control_H3K4me3_peak_1813	345.145	.
chr2	144458600	144460399	P39_Control_H3K4me3_peak_1814	238.878	.
chr2	144525400	144528599	P39_Control_H3K4me3_peak_1815	408.081	.
chr2	144549600	144550999	P39_Control_H3K4me3_peak_1816	283.288	.
chr2	144555200	144556999	P39_Control_H3K4me3_peak_1817	461.715	.
chr2	144593600	144594799	P39_Control_H3K4me3_peak_1818	491.088	.
chr2	144599600	144600999	P39_Control_H3K4me3_peak_1819	436.339	.
chr2	145167000	145169199	P39_Control_H3K4me3_peak_1820	396.412	.
chr2	145674800	145676199	P39_Control_H3K4me3_peak_1821	229.099	.
chr2	145860000	145862799	P39_Control_H3K4me3_peak_1822	383.288	.
chr2	145902200	145904599	P39_Control_H3K4me3_peak_1823	280.591	.
chr2	145934000	145935599	P39_Control_H3K4me3_peak_1824	473.62	.
chr2	146220600	146224599	P39_Control_H3K4me3_peak_1825	339.087	.
chr2	146511000	146512199	P39_Control_H3K4me3_peak_1826	428.744	.
chr2	146745400	146746199	P39_Control_H3K4me3_peak_1827	147.031	.
chr2	146855200	146856599	P39_Control_H3K4me3_peak_1828	331.205	.
chr2	147012200	147014399	P39_Control_H3K4me3_peak_1829	389.999	.
chr2	147876600	147877799	P39_Control_H3K4me3_peak_1830	316.545	.
chr2	148346200	148347599	P39_Control_H3K4me3_peak_1831	158.049	.
chr2	148394800	148401399	P39_Control_H3K4me3_peak_1832	315.572	.
chr2	148671800	148673399	P39_Control_H3K4me3_peak_1833	429.522	.
chr2	148680400	148682199	P39_Control_H3K4me3_peak_1834	431.321	.
chr2	148729600	148732999	P39_Control_H3K4me3_peak_1835	260.155	.
chr2	148873800	148875999	P39_Control_H3K4me3_peak_1836	320.727	.
chr2	149123600	149125799	P39_Control_H3K4me3_peak_1837	110.353	.
chr2	149829800	149832799	P39_Control_H3K4me3_peak_1838	453.742	.
chr2	150135600	150137399	P39_Control_H3K4me3_peak_1839	334.478	.
chr2	150217200	150218999	P39_Control_H3K4me3_peak_1840	319.347	.
chr2	150310800	150312199	P39_Control_H3K4me3_peak_1841	249.303	.
chr2	150361800	150362999	P39_Control_H3K4me3_peak_1842	366.295	.
chr2	150450800	150452399	P39_Control_H3K4me3_peak_1843	337.567	.
chr2	150607400	150609199	P39_Control_H3K4me3_peak_1844	469.27	.
chr2	150667000	150668599	P39_Control_H3K4me3_peak_1845	290.396	.
chr2	150688400	150690399	P39_Control_H3K4me3_peak_1846	148.608	.
chr2	150748800	150750199	P39_Control_H3K4me3_peak_1847	348.738	.
chr2	150786200	150788599	P39_Control_H3K4me3_peak_1848	333.038	.
chr2	150902800	150905199	P39_Control_H3K4me3_peak_1849	355.277	.
chr2	150909400	150909799	P39_Control_H3K4me3_peak_1850	498.488	.
chr2	151008200	151009799	P39_Control_H3K4me3_peak_1851	352.545	.
chr2	151037400	151040199	P39_Control_H3K4me3_peak_1852	431.64	.
chr2	151494000	151495199	P39_Control_H3K4me3_peak_1853	499.924	.
chr2	151541800	151545399	P39_Control_H3K4me3_peak_1854	382.484	.
chr2	151575600	151577199	P39_Control_H3K4me3_peak_1855	224.792	.
chr2	151628800	151632799	P39_Control_H3K4me3_peak_1856	338.24	.
chr2	151701800	151703599	P39_Control_H3K4me3_peak_1857	473.62	.
chr2	151740200	151741799	P39_Control_H3K4me3_peak_1858	398.488	.
chr2	151979200	151980399	P39_Control_H3K4me3_peak_1859	394.306	.
chr2	152029400	152029999	P39_Control_H3K4me3_peak_1860	402.051	.
chr2	152048200	152049399	P39_Control_H3K4me3_peak_1861	198.488	.
chr2	152080600	152085199	P39_Control_H3K4me3_peak_1862	284.049	.
chr2	152104800	152106999	P39_Control_H3K4me3_peak_1863	429.854	.
chr2	152143000	152144399	P39_Control_H3K4me3_peak_1864	247.031	.
chr2	152226400	152227799	P39_Control_H3K4me3_peak_1865	455.048	.
chr2	152293400	152294799	P39_Control_H3K4me3_peak_1866	505.527	.
chr2	152331400	152333199	P39_Control_H3K4me3_peak_1867	508.922	.
chr2	152343000	152344399	P39_Control_H3K4me3_peak_1868	224.792	.
chr2	152375600	152377199	P39_Control_H3K4me3_peak_1869	198.488	.
chr2	152394800	152399599	P39_Control_H3K4me3_peak_1870	340.891	.
chr2	152405200	152406799	P39_Control_H3K4me3_peak_1871	195.246	.
chr2	152413600	152415399	P39_Control_H3K4me3_peak_1872	514.408	.
chr2	152668600	152672599	P39_Control_H3K4me3_peak_1873	350.09	.
chr2	152687200	152687799	P39_Control_H3K4me3_peak_1874	314.838	.
chr2	152736000	152737199	P39_Control_H3K4me3_peak_1875	272.185	.
chr2	152827200	152832599	P39_Control_H3K4me3_peak_1876	304.861	.
chr2	152847600	152848399	P39_Control_H3K4me3_peak_1877	241.784	.
chr2	152950400	152951999	P39_Control_H3K4me3_peak_1878	455.372	.
chr2	152962200	152962999	P39_Control_H3K4me3_peak_1879	393.597	.
chr2	153013400	153015799	P39_Control_H3K4me3_peak_1880	470.735	.
chr2	153031000	153033799	P39_Control_H3K4me3_peak_1881	397.281	.
chr2	153034200	153035599	P39_Control_H3K4me3_peak_1882	132.592	.
chr2	153107000	153109199	P39_Control_H3K4me3_peak_1883	239.992	.
chr2	153160800	153162399	P39_Control_H3K4me3_peak_1884	418.652	.
chr2	153224600	153225799	P39_Control_H3K4me3_peak_1885	327.176	.
chr2	153240600	153242399	P39_Control_H3K4me3_peak_1886	504.147	.
chr2	153290200	153292399	P39_Control_H3K4me3_peak_1887	359.187	.
chr2	153344800	153347799	P39_Control_H3K4me3_peak_1888	422.095	.
chr2	153443200	153445999	P39_Control_H3K4me3_peak_1889	437.72	.
chr2	153491200	153494599	P39_Control_H3K4me3_peak_1890	312.239	.
chr2	153527400	153530599	P39_Control_H3K4me3_peak_1891	587.797	.
chr2	153631600	153632999	P39_Control_H3K4me3_peak_1892	396.412	.
chr2	153649000	153650599	P39_Control_H3K4me3_peak_1893	309.18	.
chr2	153740600	153743199	P39_Control_H3K4me3_peak_1894	403.219	.
chr2	154372000	154372999	P39_Control_H3K4me3_peak_1895	351.095	.
chr2	154406200	154408399	P39_Control_H3K4me3_peak_1896	504.147	.
chr2	154435600	154436199	P39_Control_H3K4me3_peak_1897	447.031	.
chr2	154436600	154438199	P39_Control_H3K4me3_peak_1898	376.449	.
chr2	154555800	154559399	P39_Control_H3K4me3_peak_1899	319.221	.
chr2	154568000	154569599	P39_Control_H3K4me3_peak_1900	432.592	.
chr2	154570000	154570399	P39_Control_H3K4me3_peak_1901	398.488	.
chr2	154603000	154604599	P39_Control_H3K4me3_peak_1902	286.94	.
chr2	154613000	154613999	P39_Control_H3K4me3_peak_1903	541.784	.
chr2	154656200	154658199	P39_Control_H3K4me3_peak_1904	352.094	.
chr2	154790200	154792799	P39_Control_H3K4me3_peak_1905	387.5	.
chr2	154890800	154893599	P39_Control_H3K4me3_peak_1906	383.288	.
chr2	155018800	155019999	P39_Control_H3K4me3_peak_1907	362.643	.
chr2	155027200	155027399	P39_Control_H3K4me3_peak_1908	312.239	.
chr2	155050400	155051599	P39_Control_H3K4me3_peak_1909	251.095	.
chr2	155073600	155075199	P39_Control_H3K4me3_peak_1910	647.031	.
chr2	155133400	155134599	P39_Control_H3K4me3_peak_1911	547.031	.
chr2	155235800	155237999	P39_Control_H3K4me3_peak_1912	379.224	.
chr2	155275800	155278199	P39_Control_H3K4me3_peak_1913	363.077	.
chr2	155356200	155358999	P39_Control_H3K4me3_peak_1914	260.155	.
chr2	155381000	155383599	P39_Control_H3K4me3_peak_1915	310.153	.
chr2	155472400	155473399	P39_Control_H3K4me3_peak_1916	380.591	.
chr2	155473800	155474799	P39_Control_H3K4me3_peak_1917	350.426	.
chr2	155511200	155515199	P39_Control_H3K4me3_peak_1918	347.031	.
chr2	155517200	155518799	P39_Control_H3K4me3_peak_1919	344.723	.
chr2	155591800	155593199	P39_Control_H3K4me3_peak_1920	337.916	.
chr2	155690600	155692599	P39_Control_H3K4me3_peak_1921	348.238	.
chr2	155728000	155730199	P39_Control_H3K4me3_peak_1922	305.984	.
chr2	155774400	155775199	P39_Control_H3K4me3_peak_1923	298.488	.
chr2	155775800	155776799	P39_Control_H3K4me3_peak_1924	456.984	.
chr2	155817800	155819799	P39_Control_H3K4me3_peak_1925	229.3	.
chr2	155825800	155827399	P39_Control_H3K4me3_peak_1926	577.843	.
chr2	155929400	155930799	P39_Control_H3K4me3_peak_1927	454.56	.
chr2	155956000	155957399	P39_Control_H3K4me3_peak_1928	341.784	.
chr2	156007400	156008799	P39_Control_H3K4me3_peak_1929	451.095	.
chr2	156065000	156066599	P39_Control_H3K4me3_peak_1930	456.984	.
chr2	156110600	156112199	P39_Control_H3K4me3_peak_1931	556.984	.
chr2	156143400	156144999	P39_Control_H3K4me3_peak_1932	391.088	.
chr2	156177600	156180999	P39_Control_H3K4me3_peak_1933	330.038	.
chr2	156196000	156197599	P39_Control_H3K4me3_peak_1934	428.186	.
chr2	156310600	156313599	P39_Control_H3K4me3_peak_1935	318.379	.
chr2	156391400	156392999	P39_Control_H3K4me3_peak_1936	518.652	.
chr2	156420200	156422999	P39_Control_H3K4me3_peak_1937	313.939	.
chr2	156474800	156478799	P39_Control_H3K4me3_peak_1938	454.831	.
chr2	156547400	156548599	P39_Control_H3K4me3_peak_1939	349.946	.
chr2	156612800	156617199	P39_Control_H3K4me3_peak_1940	396.335	.
chr2	156618800	156620199	P39_Control_H3K4me3_peak_1941	239.992	.
chr2	156720200	156724199	P39_Control_H3K4me3_peak_1942	327.894	.
chr2	156840200	156841199	P39_Control_H3K4me3_peak_1943	305.527	.
chr2	156861800	156865199	P39_Control_H3K4me3_peak_1944	384.965	.
chr2	156990400	156992999	P39_Control_H3K4me3_peak_1945	462.231	.
chr2	157006600	157007599	P39_Control_H3K4me3_peak_1946	288.535	.
chr2	157077200	157079999	P39_Control_H3K4me3_peak_1947	408.922	.
chr2	157134400	157135599	P39_Control_H3K4me3_peak_1948	436.339	.
chr2	157203600	157205599	P39_Control_H3K4me3_peak_1949	378.849	.
chr2	157278400	157280599	P39_Control_H3K4me3_peak_1950	363.258	.
chr2	157367200	157368399	P39_Control_H3K4me3_peak_1951	517.075	.
chr2	157423400	157425199	P39_Control_H3K4me3_peak_1952	368.532	.
chr2	157560000	157561199	P39_Control_H3K4me3_peak_1953	324.792	.
chr2	157565800	157567399	P39_Control_H3K4me3_peak_1954	420.211	.
chr2	157737400	157737999	P39_Control_H3K4me3_peak_1955	524.792	.
chr2	157913000	157916399	P39_Control_H3K4me3_peak_1956	345.145	.
chr2	157943600	157944399	P39_Control_H3K4me3_peak_1957	366.295	.
chr2	158027800	158029799	P39_Control_H3K4me3_peak_1958	491.088	.
chr2	158360600	158361599	P39_Control_H3K4me3_peak_1959	361.049	.
chr2	158375200	158378999	P39_Control_H3K4me3_peak_1960	412.239	.
chr2	158409600	158411199	P39_Control_H3K4me3_peak_1961	412.239	.
chr2	158555400	158556799	P39_Control_H3K4me3_peak_1962	217.753	.
chr2	158609400	158611399	P39_Control_H3K4me3_peak_1963	224.792	.
chr2	158624600	158627199	P39_Control_H3K4me3_peak_1964	280.431	.
chr2	158666800	158669599	P39_Control_H3K4me3_peak_1965	467.79	.
chr2	158767600	158769599	P39_Control_H3K4me3_peak_1966	158.049	.
chr2	158794000	158795599	P39_Control_H3K4me3_peak_1967	447.031	.
chr2	159723000	159724799	P39_Control_H3K4me3_peak_1968	224.792	.
chr2	160366400	160368399	P39_Control_H3K4me3_peak_1969	303.641	.
chr2	160645400	160647399	P39_Control_H3K4me3_peak_1970	500.28	.
chr2	160730800	160732999	P39_Control_H3K4me3_peak_1971	524.792	.
chr2	160872000	160873799	P39_Control_H3K4me3_peak_1972	508.249	.
chr2	160887200	160888999	P39_Control_H3K4me3_peak_1973	178.848	.
chr2	160911400	160912399	P39_Control_H3K4me3_peak_1974	391.088	.
chr2	161107800	161110199	P39_Control_H3K4me3_peak_1975	398.488	.
chr2	161177000	161177999	P39_Control_H3K4me3_peak_1976	547.031	.
chr2	161511200	161511799	P39_Control_H3K4me3_peak_1977	283.288	.
chr2	162658000	162662399	P39_Control_H3K4me3_peak_1978	337.261	.
chr2	162930400	162933199	P39_Control_H3K4me3_peak_1979	410.59	.
chr2	162943200	162944399	P39_Control_H3K4me3_peak_1980	279.54	.
chr2	163016800	163018199	P39_Control_H3K4me3_peak_1981	496.673	.
chr2	163054200	163055399	P39_Control_H3K4me3_peak_1982	194.306	.
chr2	163203200	163205399	P39_Control_H3K4me3_peak_1983	320.727	.
chr2	163418400	163420999	P39_Control_H3K4me3_peak_1984	456.984	.
chr2	163437800	163440399	P39_Control_H3K4me3_peak_1985	361.049	.
chr2	163471800	163472799	P39_Control_H3K4me3_peak_1986	444.955	.
chr2	163602000	163603199	P39_Control_H3K4me3_peak_1987	526.287	.
chr2	163643800	163645399	P39_Control_H3K4me3_peak_1988	370.109	.
chr2	163658200	163659399	P39_Control_H3K4me3_peak_1989	422.367	.
chr2	163853000	163854199	P39_Control_H3K4me3_peak_1990	216.545	.
chr2	163916000	163918799	P39_Control_H3K4me3_peak_1991	372.185	.
chr2	163919200	163919599	P39_Control_H3K4me3_peak_1992	312.239	.
chr2	163993000	163998199	P39_Control_H3K4me3_peak_1993	347.853	.
chr2	164069400	164071599	P39_Control_H3K4me3_peak_1994	360.891	.
chr2	164074000	164075199	P39_Control_H3K4me3_peak_1995	583.288	.
chr2	164167000	164168999	P39_Control_H3K4me3_peak_1996	166.295	.
chr2	164169600	164171599	P39_Control_H3K4me3_peak_1997	281.496	.
chr2	164389600	164389999	P39_Control_H3K4me3_peak_1998	436.339	.
chr2	164425600	164426199	P39_Control_H3K4me3_peak_1999	136.339	.
chr2	164442200	164443599	P39_Control_H3K4me3_peak_2000	139.992	.
[truncated: 13,911 more rows]

## Sheet: P39 cKO, H3K4me3
chrom	start	end	name	score	strand
chr1	3084600	3085999	P39_cKO_H3K4me3_peak_2	53.0062	.
chr1	3668000	3672599	P39_cKO_H3K4me3_peak_3	384.728	.
chr1	4571600	4572399	P39_cKO_H3K4me3_peak_4	319.237	.
chr1	4784800	4786399	P39_cKO_H3K4me3_peak_5	441.589	.
chr1	4807200	4808999	P39_cKO_H3K4me3_peak_6	373.139	.
chr1	4857200	4859199	P39_cKO_H3K4me3_peak_7	439.279	.
chr1	5017800	5020799	P39_cKO_H3K4me3_peak_8	455.082	.
chr1	5082800	5084799	P39_cKO_H3K4me3_peak_9	286.697	.
chr1	5455200	5456399	P39_cKO_H3K4me3_peak_10	133.742	.
chr1	5588200	5589199	P39_cKO_H3K4me3_peak_11	262.121	.
chr1	5916400	5917599	P39_cKO_H3K4me3_peak_12	413.578	.
chr1	6212800	6216199	P39_cKO_H3K4me3_peak_13	460.126	.
chr1	6382800	6383599	P39_cKO_H3K4me3_peak_14	372.075	.
chr1	6440200	6441999	P39_cKO_H3K4me3_peak_15	266.185	.
chr1	7088000	7091399	P39_cKO_H3K4me3_peak_16	335.818	.
chr1	7397000	7398799	P39_cKO_H3K4me3_peak_17	458.996	.
chr1	8410800	8411799	P39_cKO_H3K4me3_peak_18	156.874	.
chr1	9295600	9300999	P39_cKO_H3K4me3_peak_19	342.266	.
chr1	9451200	9452999	P39_cKO_H3K4me3_peak_20	107.689	.
chr1	9545000	9546799	P39_cKO_H3K4me3_peak_21	414.233	.
chr1	9601000	9605399	P39_cKO_H3K4me3_peak_22	353.267	.
chr1	9699800	9701399	P39_cKO_H3K4me3_peak_23	455.339	.
chr1	9743200	9745799	P39_cKO_H3K4me3_peak_24	124.681	.
chr1	9746600	9748799	P39_cKO_H3K4me3_peak_25	355.532	.
chr1	9797600	9798999	P39_cKO_H3K4me3_peak_26	544.321	.
chr1	9847400	9849199	P39_cKO_H3K4me3_peak_27	363.586	.
chr1	9908000	9909599	P39_cKO_H3K4me3_peak_28	196.913	.
chr1	9942400	9944999	P39_cKO_H3K4me3_peak_29	285.338	.
chr1	10008600	10009399	P39_cKO_H3K4me3_peak_30	181.385	.
chr1	10037000	10039199	P39_cKO_H3K4me3_peak_31	395.681	.
chr1	10039600	10040399	P39_cKO_H3K4me3_peak_32	475.637	.
chr1	10231400	10233999	P39_cKO_H3K4me3_peak_33	422.889	.
chr1	10993000	10994599	P39_cKO_H3K4me3_peak_34	463.148	.
chr1	11413000	11415799	P39_cKO_H3K4me3_peak_35	362.121	.
chr1	12691600	12692599	P39_cKO_H3K4me3_peak_36	198.378	.
chr1	12693000	12693999	P39_cKO_H3K4me3_peak_37	187.275	.
chr1	12990600	12992999	P39_cKO_H3K4me3_peak_38	350.502	.
chr1	13371000	13374999	P39_cKO_H3K4me3_peak_39	497.171	.
chr1	13588200	13589799	P39_cKO_H3K4me3_peak_40	469.16	.
chr1	13659400	13660999	P39_cKO_H3K4me3_peak_41	403.625	.
chr1	14308800	14310399	P39_cKO_H3K4me3_peak_42	188.424	.
chr1	14754800	14757199	P39_cKO_H3K4me3_peak_43	417.531	.
chr1	15285800	15289399	P39_cKO_H3K4me3_peak_44	413.062	.
chr1	15805400	15807599	P39_cKO_H3K4me3_peak_45	373.547	.
chr1	15892400	15892999	P39_cKO_H3K4me3_peak_46	117.643	.
chr1	16092800	16093399	P39_cKO_H3K4me3_peak_47	420.617	.
chr1	16103400	16106799	P39_cKO_H3K4me3_peak_48	475.004	.
chr1	16518200	16520399	P39_cKO_H3K4me3_peak_49	553.267	.
chr1	16616400	16620199	P39_cKO_H3K4me3_peak_50	389.281	.
chr1	16654600	16657799	P39_cKO_H3K4me3_peak_51	327.329	.
chr1	16664800	16666199	P39_cKO_H3K4me3_peak_52	379.737	.
chr1	16687800	16689199	P39_cKO_H3K4me3_peak_53	275.245	.
chr1	17096200	17098799	P39_cKO_H3K4me3_peak_54	441.872	.
chr1	17145200	17147199	P39_cKO_H3K4me3_peak_55	291.819	.
chr1	17727000	17728599	P39_cKO_H3K4me3_peak_56	166.8	.
chr1	18057400	18059199	P39_cKO_H3K4me3_peak_57	295.521	.
chr1	19945000	19947199	P39_cKO_H3K4me3_peak_58	126.131	.
chr1	20477800	20478599	P39_cKO_H3K4me3_peak_59	268.832	.
chr1	20819800	20820399	P39_cKO_H3K4me3_peak_60	275.245	.
chr1	20890000	20892799	P39_cKO_H3K4me3_peak_61	415.532	.
chr1	20951200	20952399	P39_cKO_H3K4me3_peak_62	349.568	.
chr1	21067200	21068599	P39_cKO_H3K4me3_peak_63	127.329	.
chr1	21078800	21079799	P39_cKO_H3K4me3_peak_64	311.502	.
chr1	21166400	21167799	P39_cKO_H3K4me3_peak_65	218.309	.
chr1	21218000	21219999	P39_cKO_H3K4me3_peak_66	327.329	.
chr1	21959000	21963399	P39_cKO_H3K4me3_peak_67	395.891	.
chr1	22533000	22534199	P39_cKO_H3K4me3_peak_68	390.132	.
chr1	22802600	22807199	P39_cKO_H3K4me3_peak_69	409.042	.
chr1	23255800	23258399	P39_cKO_H3K4me3_peak_70	406.936	.
chr1	23378800	23382999	P39_cKO_H3K4me3_peak_71	336.034	.
chr1	23761000	23763799	P39_cKO_H3K4me3_peak_72	275.871	.
chr1	23920400	23922799	P39_cKO_H3K4me3_peak_73	370.694	.
chr1	24005000	24006399	P39_cKO_H3K4me3_peak_74	328.959	.
chr1	24098600	24100999	P39_cKO_H3K4me3_peak_75	553.085	.
chr1	24586000	24587999	P39_cKO_H3K4me3_peak_76	382.203	.
chr1	24677800	24680399	P39_cKO_H3K4me3_peak_77	424.681	.
chr1	24869800	24870399	P39_cKO_H3K4me3_peak_78	287.275	.
chr1	25226800	25229599	P39_cKO_H3K4me3_peak_79	328.334	.
chr1	25816600	25817799	P39_cKO_H3K4me3_peak_80	120.617	.
chr1	25823200	25832599	P39_cKO_H3K4me3_peak_81	326.296	.
chr1	30871800	30874399	P39_cKO_H3K4me3_peak_82	376.495	.
chr1	30948000	30950599	P39_cKO_H3K4me3_peak_83	562.121	.
chr1	32037200	32038799	P39_cKO_H3K4me3_peak_84	151.429	.
chr1	32172200	32175399	P39_cKO_H3K4me3_peak_85	378.961	.
chr1	33668800	33670799	P39_cKO_H3K4me3_peak_86	432.843	.
chr1	33719400	33721599	P39_cKO_H3K4me3_peak_87	455.082	.
chr1	33757000	33758799	P39_cKO_H3K4me3_peak_88	451.429	.
chr1	33813000	33815199	P39_cKO_H3K4me3_peak_89	373.985	.
chr1	33906000	33910399	P39_cKO_H3K4me3_peak_90	305.874	.
chr1	34005400	34007999	P39_cKO_H3K4me3_peak_91	311.282	.
chr1	34011000	34012599	P39_cKO_H3K4me3_peak_92	476.805	.
chr1	34236400	34236799	P39_cKO_H3K4me3_peak_93	306.178	.
chr1	34432400	34433399	P39_cKO_H3K4me3_peak_94	303.625	.
chr1	34434200	34435799	P39_cKO_H3K4me3_peak_95	325.68	.
chr1	34438400	34441199	P39_cKO_H3K4me3_peak_96	382.881	.
chr1	34459200	34460399	P39_cKO_H3K4me3_peak_97	318.309	.
chr1	34472000	34473199	P39_cKO_H3K4me3_peak_98	186.448	.
chr1	34578200	34581399	P39_cKO_H3K4me3_peak_99	392.933	.
chr1	34749800	34751799	P39_cKO_H3K4me3_peak_100	277.468	.
chr1	34800800	34803799	P39_cKO_H3K4me3_peak_101	321.985	.
chr1	34841800	34843799	P39_cKO_H3K4me3_peak_102	300.823	.
chr1	34849400	34850599	P39_cKO_H3K4me3_peak_103	447.682	.
chr1	34948600	34949999	P39_cKO_H3K4me3_peak_104	227.329	.
chr1	36067600	36070799	P39_cKO_H3K4me3_peak_105	496.07	.
chr1	36243400	36244599	P39_cKO_H3K4me3_peak_106	490.132	.
chr1	36307200	36309199	P39_cKO_H3K4me3_peak_107	279.571	.
chr1	36368000	36369199	P39_cKO_H3K4me3_peak_108	483.178	.
chr1	36443800	36445399	P39_cKO_H3K4me3_peak_109	333.17	.
chr1	36470800	36474399	P39_cKO_H3K4me3_peak_110	231.636	.
chr1	36474800	36476199	P39_cKO_H3K4me3_peak_111	113.578	.
chr1	36511600	36512199	P39_cKO_H3K4me3_peak_112	395.681	.
chr1	36512600	36513399	P39_cKO_H3K4me3_peak_113	400.368	.
chr1	36546200	36547599	P39_cKO_H3K4me3_peak_114	460.827	.
chr1	36555600	36558999	P39_cKO_H3K4me3_peak_115	531.848	.
chr1	36691000	36692599	P39_cKO_H3K4me3_peak_116	392.428	.
chr1	36708000	36710599	P39_cKO_H3K4me3_peak_117	293.939	.
chr1	36784200	36785999	P39_cKO_H3K4me3_peak_118	227.329	.
chr1	36937800	36940799	P39_cKO_H3K4me3_peak_119	405.635	.
chr1	37028800	37029799	P39_cKO_H3K4me3_peak_120	239.882	.
chr1	37299400	37301999	P39_cKO_H3K4me3_peak_121	474.722	.
chr1	37429000	37431199	P39_cKO_H3K4me3_peak_122	413.578	.
chr1	37539800	37541799	P39_cKO_H3K4me3_peak_123	506.178	.
chr1	37717000	37720599	P39_cKO_H3K4me3_peak_124	353.267	.
chr1	37862800	37866399	P39_cKO_H3K4me3_peak_125	252.573	.
chr1	37871600	37873199	P39_cKO_H3K4me3_peak_126	193.939	.
chr1	37889800	37892999	P39_cKO_H3K4me3_peak_127	249.568	.
chr1	37996200	37999599	P39_cKO_H3K4me3_peak_128	350.036	.
chr1	38128400	38129599	P39_cKO_H3K4me3_peak_129	519.468	.
chr1	38130000	38130599	P39_cKO_H3K4me3_peak_130	313.578	.
chr1	38624200	38627199	P39_cKO_H3K4me3_peak_131	375.982	.
chr1	38627600	38628399	P39_cKO_H3K4me3_peak_132	229.19	.
chr1	38834800	38836999	P39_cKO_H3K4me3_peak_133	406.178	.
chr1	38896400	38898599	P39_cKO_H3K4me3_peak_134	369.427	.
chr1	38986800	38988799	P39_cKO_H3K4me3_peak_135	362.121	.
chr1	39192400	39196399	P39_cKO_H3K4me3_peak_136	388.424	.
chr1	39367200	39369599	P39_cKO_H3K4me3_peak_137	346.593	.
chr1	39476600	39479199	P39_cKO_H3K4me3_peak_138	329.19	.
chr1	39535000	39538199	P39_cKO_H3K4me3_peak_139	322.889	.
chr1	39575400	39578199	P39_cKO_H3K4me3_peak_140	367.515	.
chr1	39648000	39651399	P39_cKO_H3K4me3_peak_141	435.965	.
chr1	39720600	39721399	P39_cKO_H3K4me3_peak_142	456.874	.
chr1	39900000	39903399	P39_cKO_H3K4me3_peak_143	426.781	.
chr1	40084600	40085999	P39_cKO_H3K4me3_peak_144	298.378	.
chr1	40266200	40267799	P39_cKO_H3K4me3_peak_145	190.901	.
chr1	40600600	40601399	P39_cKO_H3K4me3_peak_146	181.385	.
chr1	40680400	40681999	P39_cKO_H3K4me3_peak_147	304.652	.
chr1	40789400	40791399	P39_cKO_H3K4me3_peak_148	308.234	.
chr1	41036800	41037399	P39_cKO_H3K4me3_peak_149	390.132	.
chr1	42229800	42231199	P39_cKO_H3K4me3_peak_150	209.926	.
chr1	42261400	42262399	P39_cKO_H3K4me3_peak_151	327.329	.
chr1	42491200	42492199	P39_cKO_H3K4me3_peak_152	262.121	.
chr1	42684200	42687599	P39_cKO_H3K4me3_peak_153	339.128	.
chr1	42688600	42690799	P39_cKO_H3K4me3_peak_154	194.314	.
chr1	42691200	42702799	P39_cKO_H3K4me3_peak_155	372.444	.
chr1	42703400	42705599	P39_cKO_H3K4me3_peak_156	171.198	.
chr1	42713000	42714199	P39_cKO_H3K4me3_peak_157	264.167	.
chr1	42850600	42852399	P39_cKO_H3K4me3_peak_158	456.874	.
chr1	42952600	42954399	P39_cKO_H3K4me3_peak_159	415.963	.
chr1	43091600	43093599	P39_cKO_H3K4me3_peak_160	384.948	.
chr1	43097800	43099799	P39_cKO_H3K4me3_peak_161	429.106	.
chr1	43161600	43164399	P39_cKO_H3K4me3_peak_162	402.331	.
chr1	43314600	43316199	P39_cKO_H3K4me3_peak_163	75.2454	.
chr1	43444600	43448199	P39_cKO_H3K4me3_peak_164	439.452	.
chr1	43825200	43828399	P39_cKO_H3K4me3_peak_165	340.427	.
chr1	43932800	43935399	P39_cKO_H3K4me3_peak_166	448.313	.
chr1	44101600	44102799	P39_cKO_H3K4me3_peak_167	377.733	.
chr1	44118000	44121199	P39_cKO_H3K4me3_peak_168	352.045	.
chr1	44147200	44148799	P39_cKO_H3K4me3_peak_169	460.393	.
chr1	44198400	44199599	P39_cKO_H3K4me3_peak_170	190.132	.
chr1	44551200	44552799	P39_cKO_H3K4me3_peak_171	329.19	.
chr1	45794800	45796399	P39_cKO_H3K4me3_peak_172	441.872	.
chr1	45924600	45926399	P39_cKO_H3K4me3_peak_173	249.458	.
chr1	46066600	46067599	P39_cKO_H3K4me3_peak_174	390.132	.
chr1	46425400	46425799	P39_cKO_H3K4me3_peak_175	231.636	.
chr1	46851600	46854199	P39_cKO_H3K4me3_peak_176	420.617	.
chr1	47301200	47302799	P39_cKO_H3K4me3_peak_177	110.336	.
chr1	49029000	49031399	P39_cKO_H3K4me3_peak_178	122.889	.
chr1	49545000	49547199	P39_cKO_H3K4me3_peak_179	86.4481	.
chr1	50924800	50930799	P39_cKO_H3K4me3_peak_180	381.667	.
chr1	51333200	51334199	P39_cKO_H3K4me3_peak_181	222.889	.
chr1	51477200	51479599	P39_cKO_H3K4me3_peak_182	343.124	.
chr1	51914400	51916199	P39_cKO_H3K4me3_peak_183	370.315	.
chr1	52008400	52009399	P39_cKO_H3K4me3_peak_184	105.486	.
chr1	52113200	52113799	P39_cKO_H3K4me3_peak_185	451.429	.
chr1	52119000	52120199	P39_cKO_H3K4me3_peak_186	433.742	.
chr1	52230200	52234199	P39_cKO_H3K4me3_peak_187	375.637	.
chr1	52499000	52500999	P39_cKO_H3K4me3_peak_188	449.568	.
chr1	52630600	52631999	P39_cKO_H3K4me3_peak_189	386.914	.
chr1	52725800	52727799	P39_cKO_H3K4me3_peak_190	368.422	.
chr1	52816600	52818199	P39_cKO_H3K4me3_peak_191	404.652	.
chr1	52844400	52845999	P39_cKO_H3K4me3_peak_192	376.139	.
chr1	52951800	52953599	P39_cKO_H3K4me3_peak_193	417.141	.
chr1	53296400	53297799	P39_cKO_H3K4me3_peak_194	429.19	.
chr1	53313000	53314799	P39_cKO_H3K4me3_peak_195	268.832	.
chr1	53351800	53352999	P39_cKO_H3K4me3_peak_196	352.81	.
chr1	53706400	53706999	P39_cKO_H3K4me3_peak_197	313.578	.
chr1	53784400	53785599	P39_cKO_H3K4me3_peak_198	298.378	.
chr1	54192600	54195599	P39_cKO_H3K4me3_peak_199	472.674	.
chr1	54250200	54251199	P39_cKO_H3K4me3_peak_200	322.889	.
chr1	54438200	54438999	P39_cKO_H3K4me3_peak_201	421.985	.
chr1	54556400	54558399	P39_cKO_H3K4me3_peak_202	422.136	.
chr1	54925000	54926999	P39_cKO_H3K4me3_peak_203	413.578	.
chr1	55026000	55027999	P39_cKO_H3K4me3_peak_204	469.65	.
chr1	55052000	55054399	P39_cKO_H3K4me3_peak_205	371.198	.
chr1	55086800	55088999	P39_cKO_H3K4me3_peak_206	635.301	.
chr1	55130400	55132599	P39_cKO_H3K4me3_peak_207	498.378	.
chr1	55237000	55239199	P39_cKO_H3K4me3_peak_208	383.939	.
chr1	55405200	55408599	P39_cKO_H3K4me3_peak_209	388.914	.
chr1	55890000	55890999	P39_cKO_H3K4me3_peak_210	298.378	.
chr1	55891600	55892599	P39_cKO_H3K4me3_peak_211	262.121	.
chr1	55894200	55894999	P39_cKO_H3K4me3_peak_212	206.178	.
chr1	55896200	55897599	P39_cKO_H3K4me3_peak_213	253.632	.
chr1	56965600	56978799	P39_cKO_H3K4me3_peak_214	401.418	.
chr1	56979800	56981399	P39_cKO_H3K4me3_peak_215	275.245	.
chr1	57377200	57379199	P39_cKO_H3K4me3_peak_216	307.689	.
chr1	57405600	57408399	P39_cKO_H3K4me3_peak_217	429.829	.
chr1	57428200	57429399	P39_cKO_H3K4me3_peak_218	287.275	.
chr1	57773800	57776999	P39_cKO_H3K4me3_peak_219	385.277	.
chr1	57969200	57970599	P39_cKO_H3K4me3_peak_220	337.185	.
chr1	57995400	57996599	P39_cKO_H3K4me3_peak_221	299.972	.
chr1	58210200	58211199	P39_cKO_H3K4me3_peak_222	167.184	.
chr1	58392000	58394199	P39_cKO_H3K4me3_peak_223	512.371	.
chr1	58422400	58424199	P39_cKO_H3K4me3_peak_224	594.314	.
chr1	58444600	58446399	P39_cKO_H3K4me3_peak_225	402.331	.
chr1	58503600	58506399	P39_cKO_H3K4me3_peak_226	342.683	.
chr1	58584400	58587399	P39_cKO_H3K4me3_peak_227	443.984	.
chr1	58652400	58653599	P39_cKO_H3K4me3_peak_228	379.113	.
chr1	58711200	58711999	P39_cKO_H3K4me3_peak_229	441.872	.
chr1	58972000	58974599	P39_cKO_H3K4me3_peak_230	427.329	.
chr1	59119400	59120799	P39_cKO_H3K4me3_peak_231	450.502	.
chr1	59236400	59238599	P39_cKO_H3K4me3_peak_232	374.674	.
chr1	59481600	59483799	P39_cKO_H3K4me3_peak_233	272.075	.
chr1	59574600	59575199	P39_cKO_H3K4me3_peak_234	227.329	.
chr1	59669600	59671999	P39_cKO_H3K4me3_peak_235	402.591	.
chr1	59683800	59686199	P39_cKO_H3K4me3_peak_236	282.442	.
chr1	59762200	59766999	P39_cKO_H3K4me3_peak_237	402.5	.
chr1	59912200	59915199	P39_cKO_H3K4me3_peak_238	452.935	.
chr1	60042000	60043599	P39_cKO_H3K4me3_peak_239	365.516	.
chr1	60096600	60099399	P39_cKO_H3K4me3_peak_240	445.771	.
chr1	60179800	60181999	P39_cKO_H3K4me3_peak_241	446.593	.
chr1	60342800	60344199	P39_cKO_H3K4me3_peak_242	316.749	.
chr1	60409000	60410799	P39_cKO_H3K4me3_peak_243	497.804	.
chr1	60564000	60567599	P39_cKO_H3K4me3_peak_244	446.593	.
chr1	60860800	60861599	P39_cKO_H3K4me3_peak_245	485.825	.
chr1	61638400	61639599	P39_cKO_H3K4me3_peak_246	351.429	.
chr1	62125000	62126399	P39_cKO_H3K4me3_peak_247	87.2749	.
chr1	62702600	62707799	P39_cKO_H3K4me3_peak_248	351.033	.
chr1	63112800	63115799	P39_cKO_H3K4me3_peak_249	396.225	.
chr1	63175600	63178399	P39_cKO_H3K4me3_peak_250	434.223	.
chr1	63213400	63214999	P39_cKO_H3K4me3_peak_251	170.694	.
chr1	63248000	63250199	P39_cKO_H3K4me3_peak_252	131.636	.
chr1	63272800	63274599	P39_cKO_H3K4me3_peak_253	298.378	.
chr1	63445400	63447999	P39_cKO_H3K4me3_peak_254	361.326	.
chr1	63729800	63731399	P39_cKO_H3K4me3_peak_255	346.593	.
chr1	64117000	64121399	P39_cKO_H3K4me3_peak_256	341.12	.
chr1	64121800	64122599	P39_cKO_H3K4me3_peak_257	417.141	.
chr1	64531400	64534599	P39_cKO_H3K4me3_peak_258	487.686	.
chr1	64616200	64618799	P39_cKO_H3K4me3_peak_259	347.207	.
chr1	64690000	64692999	P39_cKO_H3K4me3_peak_260	408.913	.
chr1	64735800	64738199	P39_cKO_H3K4me3_peak_261	218.889	.
chr1	64955400	64957199	P39_cKO_H3K4me3_peak_262	309.926	.
chr1	65077800	65078999	P39_cKO_H3K4me3_peak_263	116.749	.
chr1	65122600	65123199	P39_cKO_H3K4me3_peak_264	255.082	.
chr1	65177600	65179999	P39_cKO_H3K4me3_peak_265	352.535	.
chr1	65185800	65187599	P39_cKO_H3K4me3_peak_266	409.926	.
chr1	65311200	65312399	P39_cKO_H3K4me3_peak_267	284.36	.
chr1	66174800	66177399	P39_cKO_H3K4me3_peak_268	426.598	.
chr1	66321200	66326199	P39_cKO_H3K4me3_peak_269	321.189	.
chr1	66466800	66470399	P39_cKO_H3K4me3_peak_270	360.235	.
chr1	66700400	66701799	P39_cKO_H3K4me3_peak_271	368.832	.
chr1	66815000	66818199	P39_cKO_H3K4me3_peak_272	359.813	.
chr1	66862400	66863799	P39_cKO_H3K4me3_peak_273	441.872	.
chr1	66895600	66896799	P39_cKO_H3K4me3_peak_274	275.245	.
chr1	67038000	67039399	P39_cKO_H3K4me3_peak_275	383.375	.
chr1	69105800	69108799	P39_cKO_H3K4me3_peak_276	191.539	.
chr1	69241600	69242599	P39_cKO_H3K4me3_peak_277	181.385	.
chr1	69686200	69687999	P39_cKO_H3K4me3_peak_278	341.377	.
chr1	69758800	69759999	P39_cKO_H3K4me3_peak_279	120.617	.
chr1	70080000	70081799	P39_cKO_H3K4me3_peak_280	134.437	.
chr1	70652600	70653399	P39_cKO_H3K4me3_peak_281	239.882	.
chr1	70724800	70727799	P39_cKO_H3K4me3_peak_282	177.733	.
chr1	71102200	71103399	P39_cKO_H3K4me3_peak_283	478.348	.
chr1	71556000	71557799	P39_cKO_H3K4me3_peak_284	316.178	.
chr1	71652800	71653799	P39_cKO_H3K4me3_peak_285	207.689	.
chr1	72187600	72188999	P39_cKO_H3K4me3_peak_286	116.178	.
chr1	72210600	72212599	P39_cKO_H3K4me3_peak_287	325.68	.
chr1	72225600	72226199	P39_cKO_H3K4me3_peak_288	413.578	.
chr1	72236200	72237199	P39_cKO_H3K4me3_peak_289	306.178	.
chr1	72243800	72244999	P39_cKO_H3K4me3_peak_290	213.578	.
chr1	72254600	72255399	P39_cKO_H3K4me3_peak_291	306.178	.
chr1	72283400	72285799	P39_cKO_H3K4me3_peak_292	352.535	.
chr1	72307200	72308399	P39_cKO_H3K4me3_peak_293	317.642	.
chr1	72534400	72537799	P39_cKO_H3K4me3_peak_294	354.048	.
chr1	72582800	72583999	P39_cKO_H3K4me3_peak_295	339.882	.
chr1	72640600	72641799	P39_cKO_H3K4me3_peak_296	126.131	.
chr1	72710600	72712599	P39_cKO_H3K4me3_peak_297	393.487	.
chr1	72824600	72826199	P39_cKO_H3K4me3_peak_298	170.138	.
chr1	72870200	72875199	P39_cKO_H3K4me3_peak_299	254.833	.
chr1	73962400	73963199	P39_cKO_H3K4me3_peak_300	187.275	.
chr1	74098400	74099399	P39_cKO_H3K4me3_peak_301	188.424	.
chr1	74236000	74238199	P39_cKO_H3K4me3_peak_302	514.477	.
chr1	74238600	74239799	P39_cKO_H3K4me3_peak_303	239.882	.
chr1	74240400	74241399	P39_cKO_H3K4me3_peak_304	220.617	.
chr1	74283600	74285999	P39_cKO_H3K4me3_peak_305	445.771	.
chr1	74303400	74304399	P39_cKO_H3K4me3_peak_306	320.617	.
chr1	74332400	74333799	P39_cKO_H3K4me3_peak_307	350.036	.
chr1	74367600	74368599	P39_cKO_H3K4me3_peak_308	120.617	.
chr1	74386400	74387599	P39_cKO_H3K4me3_peak_309	264.393	.
chr1	74391200	74392599	P39_cKO_H3K4me3_peak_310	342.529	.
chr1	74397400	74397799	P39_cKO_H3K4me3_peak_311	390.132	.
chr1	74505000	74507599	P39_cKO_H3K4me3_peak_312	434.913	.
chr1	74586400	74589599	P39_cKO_H3K4me3_peak_313	295.434	.
chr1	74600600	74601799	P39_cKO_H3K4me3_peak_314	383.939	.
chr1	74661200	74662599	P39_cKO_H3K4me3_peak_315	403.625	.
chr1	74771000	74772199	P39_cKO_H3K4me3_peak_316	333.742	.
chr1	74783800	74784599	P39_cKO_H3K4me3_peak_317	249.193	.
chr1	74791600	74794799	P39_cKO_H3K4me3_peak_318	340.971	.
chr1	74800400	74801199	P39_cKO_H3K4me3_peak_319	333.742	.
chr1	74803000	74803999	P39_cKO_H3K4me3_peak_320	145.128	.
chr1	74806600	74807399	P39_cKO_H3K4me3_peak_321	292.933	.
chr1	74816600	74817999	P39_cKO_H3K4me3_peak_322	324.012	.
chr1	74854200	74859199	P39_cKO_H3K4me3_peak_323	439.38	.
chr1	74882000	74882799	P39_cKO_H3K4me3_peak_324	239.882	.
chr1	74884600	74885999	P39_cKO_H3K4me3_peak_325	63.6977	.
chr1	74935200	74935999	P39_cKO_H3K4me3_peak_326	318.309	.
chr1	74950800	74951999	P39_cKO_H3K4me3_peak_327	153.006	.
chr1	75124400	75125399	P39_cKO_H3K4me3_peak_328	334.991	.
chr1	75140400	75143999	P39_cKO_H3K4me3_peak_329	377.228	.
chr1	75168200	75169799	P39_cKO_H3K4me3_peak_330	317.141	.
chr1	75178800	75180599	P39_cKO_H3K4me3_peak_331	313.578	.
chr1	75191000	75193599	P39_cKO_H3K4me3_peak_332	366.303	.
chr1	75210200	75211399	P39_cKO_H3K4me3_peak_333	397.485	.
chr1	75215800	75220399	P39_cKO_H3K4me3_peak_334	363.014	.
chr1	75236000	75237999	P39_cKO_H3K4me3_peak_335	324.384	.
chr1	75262400	75264799	P39_cKO_H3K4me3_peak_336	336.844	.
chr1	75277000	75278599	P39_cKO_H3K4me3_peak_337	264.167	.
chr1	75316600	75318599	P39_cKO_H3K4me3_peak_338	287.686	.
chr1	75375000	75375799	P39_cKO_H3K4me3_peak_339	181.385	.
chr1	75381000	75383199	P39_cKO_H3K4me3_peak_340	392.933	.
chr1	75384000	75389999	P39_cKO_H3K4me3_peak_341	261.578	.
chr1	75435800	75436799	P39_cKO_H3K4me3_peak_342	367.184	.
chr1	75449800	75450799	P39_cKO_H3K4me3_peak_343	162.121	.
chr1	75477400	75481799	P39_cKO_H3K4me3_peak_344	429.725	.
chr1	75504400	75506999	P39_cKO_H3K4me3_peak_345	482.384	.
chr1	75521000	75522399	P39_cKO_H3K4me3_peak_346	356.874	.
chr1	75545800	75548599	P39_cKO_H3K4me3_peak_347	346.921	.
chr1	76605800	76607799	P39_cKO_H3K4me3_peak_348	93.9386	.
chr1	76866400	76866999	P39_cKO_H3K4me3_peak_349	298.378	.
chr1	77502400	77506999	P39_cKO_H3K4me3_peak_350	191.965	.
chr1	77510800	77517199	P39_cKO_H3K4me3_peak_351	344.829	.
chr1	78216600	78217799	P39_cKO_H3K4me3_peak_352	222.889	.
chr1	78309800	78311599	P39_cKO_H3K4me3_peak_353	390.132	.
chr1	78488200	78490399	P39_cKO_H3K4me3_peak_354	341.377	.
chr1	78537200	78538199	P39_cKO_H3K4me3_peak_355	292.933	.
chr1	78656600	78659799	P39_cKO_H3K4me3_peak_356	373.139	.
chr1	79242600	79244799	P39_cKO_H3K4me3_peak_357	99.828	.
chr1	79437800	79440199	P39_cKO_H3K4me3_peak_358	281.385	.
chr1	79671000	79672399	P39_cKO_H3K4me3_peak_359	421.473	.
chr1	79760600	79761999	P39_cKO_H3K4me3_peak_360	421.379	.
chr1	79776000	79776999	P39_cKO_H3K4me3_peak_361	436.229	.
chr1	79857200	79859199	P39_cKO_H3K4me3_peak_362	414.605	.
chr1	80338400	80341599	P39_cKO_H3K4me3_peak_363	270.815	.
chr1	80757600	80759399	P39_cKO_H3K4me3_peak_364	344.321	.
chr1	81075800	81079799	P39_cKO_H3K4me3_peak_365	411.764	.
chr1	81593400	81594399	P39_cKO_H3K4me3_peak_366	251.429	.
chr1	82282800	82287599	P39_cKO_H3K4me3_peak_367	284.066	.
chr1	82289600	82293199	P39_cKO_H3K4me3_peak_368	394.556	.
chr1	82316000	82317399	P39_cKO_H3K4me3_peak_369	584.728	.
chr1	82724400	82725999	P39_cKO_H3K4me3_peak_370	492.238	.
chr1	82838800	82841199	P39_cKO_H3K4me3_peak_371	450.812	.
chr1	83037800	83038599	P39_cKO_H3K4me3_peak_372	208.687	.
chr1	83159200	83159999	P39_cKO_H3K4me3_peak_373	220.617	.
chr1	83405200	83408599	P39_cKO_H3K4me3_peak_374	326.074	.
chr1	84282400	84285199	P39_cKO_H3K4me3_peak_375	402.685	.
chr1	84694400	84696199	P39_cKO_H3K4me3_peak_376	476.027	.
chr1	84709200	84710399	P39_cKO_H3K4me3_peak_377	485.825	.
chr1	84837600	84840599	P39_cKO_H3K4me3_peak_378	533.218	.
chr1	84933200	84935199	P39_cKO_H3K4me3_peak_379	415.963	.
chr1	85238600	85240599	P39_cKO_H3K4me3_peak_380	44.1886	.
chr1	85242800	85243399	P39_cKO_H3K4me3_peak_381	147.682	.
chr1	85498800	85500199	P39_cKO_H3K4me3_peak_382	92.9332	.
chr1	85793400	85795399	P39_cKO_H3K4me3_peak_383	438.233	.
chr1	85894000	85898799	P39_cKO_H3K4me3_peak_384	328.172	.
chr1	86017600	86018999	P39_cKO_H3K4me3_peak_385	267.893	.
chr1	86045600	86047599	P39_cKO_H3K4me3_peak_386	521.473	.
chr1	86064400	86065799	P39_cKO_H3K4me3_peak_387	470.867	.
chr1	86153800	86155599	P39_cKO_H3K4me3_peak_388	313.578	.
chr1	86302800	86303999	P39_cKO_H3K4me3_peak_389	295.681	.
chr1	86358200	86361199	P39_cKO_H3K4me3_peak_390	403.441	.
chr1	86434000	86434999	P39_cKO_H3K4me3_peak_391	146.593	.
chr1	86441600	86442999	P39_cKO_H3K4me3_peak_392	230.571	.
chr1	86487000	86488599	P39_cKO_H3K4me3_peak_393	548.628	.
chr1	86503600	86504999	P39_cKO_H3K4me3_peak_394	237.457	.
chr1	86524600	86529599	P39_cKO_H3K4me3_peak_395	383.753	.
chr1	86581800	86583399	P39_cKO_H3K4me3_peak_396	455.981	.
chr1	86586600	86587999	P39_cKO_H3K4me3_peak_397	404.907	.
chr1	86669000	86670999	P39_cKO_H3K4me3_peak_398	288.16	.
chr1	86703000	86704999	P39_cKO_H3K4me3_peak_399	411.398	.
chr1	87155400	87156399	P39_cKO_H3K4me3_peak_400	155.082	.
chr1	87172400	87174599	P39_cKO_H3K4me3_peak_401	92.077	.
chr1	87186400	87187399	P39_cKO_H3K4me3_peak_402	175.245	.
chr1	87213400	87215999	P39_cKO_H3K4me3_peak_403	442.856	.
chr1	87326800	87328799	P39_cKO_H3K4me3_peak_404	488.71	.
chr1	87504200	87505399	P39_cKO_H3K4me3_peak_405	181.385	.
chr1	87507400	87510799	P39_cKO_H3K4me3_peak_406	437.228	.
chr1	87755800	87757199	P39_cKO_H3K4me3_peak_407	619.756	.
chr1	87853400	87855199	P39_cKO_H3K4me3_peak_408	449.835	.
chr1	88007400	88008599	P39_cKO_H3K4me3_peak_409	447.207	.
chr1	88205200	88205999	P39_cKO_H3K4me3_peak_410	345.771	.
chr1	88222000	88223199	P39_cKO_H3K4me3_peak_411	56.3877	.
chr1	88243600	88244599	P39_cKO_H3K4me3_peak_412	55.0821	.
chr1	88245000	88246799	P39_cKO_H3K4me3_peak_413	32.8428	.
chr1	88272600	88278199	P39_cKO_H3K4me3_peak_414	176.774	.
chr1	88289200	88292199	P39_cKO_H3K4me3_peak_415	30.9382	.
chr1	88699200	88702799	P39_cKO_H3K4me3_peak_416	398.378	.
chr1	89069400	89072399	P39_cKO_H3K4me3_peak_417	371.271	.
chr1	89302400	89303399	P39_cKO_H3K4me3_peak_418	188.424	.
chr1	89454400	89457199	P39_cKO_H3K4me3_peak_419	406.178	.
chr1	89580000	89582799	P39_cKO_H3K4me3_peak_420	375.637	.
chr1	89967800	89968999	P39_cKO_H3K4me3_peak_421	496.36	.
chr1	90203000	90205999	P39_cKO_H3K4me3_peak_422	237.025	.
chr1	90337400	90340199	P39_cKO_H3K4me3_peak_423	165.036	.
chr1	90603200	90604199	P39_cKO_H3K4me3_peak_424	580.254	.
chr1	90890200	90891999	P39_cKO_H3K4me3_peak_425	113.578	.
chr1	90998000	91000399	P39_cKO_H3K4me3_peak_426	469.921	.
chr1	91052600	91054199	P39_cKO_H3K4me3_peak_427	143.053	.
chr1	91179400	91182199	P39_cKO_H3K4me3_peak_428	347.854	.
chr1	91249600	91251599	P39_cKO_H3K4me3_peak_429	476.222	.
chr1	91297800	91299199	P39_cKO_H3K4me3_peak_430	367.184	.
chr1	91366400	91366999	P39_cKO_H3K4me3_peak_431	275.245	.
chr1	91397200	91399199	P39_cKO_H3K4me3_peak_432	458.644	.
chr1	91412400	91414599	P39_cKO_H3K4me3_peak_433	290.696	.
chr1	91456800	91460199	P39_cKO_H3K4me3_peak_434	365.934	.
chr1	91494200	91496199	P39_cKO_H3K4me3_peak_435	335.523	.
chr1	91539800	91541599	P39_cKO_H3K4me3_peak_436	418.541	.
chr1	91800600	91803799	P39_cKO_H3K4me3_peak_437	273.033	.
chr1	92177800	92179799	P39_cKO_H3K4me3_peak_438	267.184	.
chr1	92180200	92181599	P39_cKO_H3K4me3_peak_439	339.882	.
chr1	92472800	92474199	P39_cKO_H3K4me3_peak_440	381.385	.
chr1	92640600	92642799	P39_cKO_H3K4me3_peak_441	442.856	.
chr1	92831000	92833599	P39_cKO_H3K4me3_peak_442	424.49	.
chr1	92834200	92834999	P39_cKO_H3K4me3_peak_443	132.843	.
chr1	92848000	92850799	P39_cKO_H3K4me3_peak_444	268.832	.
chr1	92902200	92903399	P39_cKO_H3K4me3_peak_445	93.9386	.
chr1	92906600	92907999	P39_cKO_H3K4me3_peak_446	351.429	.
chr1	92909800	92912399	P39_cKO_H3K4me3_peak_447	337.185	.
chr1	92933800	92935999	P39_cKO_H3K4me3_peak_448	428.055	.
chr1	93099200	93102599	P39_cKO_H3K4me3_peak_449	444.407	.
chr1	93235400	93236599	P39_cKO_H3K4me3_peak_450	158.644	.
chr1	93304200	93306599	P39_cKO_H3K4me3_peak_451	351.429	.
chr1	93342200	93344399	P39_cKO_H3K4me3_peak_452	410.979	.
chr1	93444800	93445999	P39_cKO_H3K4me3_peak_453	356.109	.
chr1	93477600	93479999	P39_cKO_H3K4me3_peak_454	430.571	.
chr1	93511400	93513199	P39_cKO_H3K4me3_peak_455	345.771	.
chr1	93633400	93636399	P39_cKO_H3K4me3_peak_456	350.966	.
chr1	93685400	93686999	P39_cKO_H3K4me3_peak_457	412.371	.
chr1	93753400	93755599	P39_cKO_H3K4me3_peak_458	423.814	.
chr1	93801400	93802399	P39_cKO_H3K4me3_peak_459	322.325	.
chr1	93803400	93804799	P39_cKO_H3K4me3_peak_460	388.71	.
chr1	93824600	93826199	P39_cKO_H3K4me3_peak_461	239.882	.
chr1	94035000	94035599	P39_cKO_H3K4me3_peak_462	451.429	.
chr1	95313200	95314799	P39_cKO_H3K4me3_peak_463	431.848	.
chr1	95392600	95393799	P39_cKO_H3K4me3_peak_464	103.625	.
chr1	95555600	95557399	P39_cKO_H3K4me3_peak_465	55.0821	.
chr1	95664600	95668199	P39_cKO_H3K4me3_peak_466	267.184	.
chr1	96870600	96872799	P39_cKO_H3K4me3_peak_467	428.959	.
chr1	97656400	97662799	P39_cKO_H3K4me3_peak_468	340.996	.
chr1	97767200	97770999	P39_cKO_H3K4me3_peak_469	437.457	.
chr1	97974400	97978199	P39_cKO_H3K4me3_peak_470	332.082	.
chr1	98002000	98002999	P39_cKO_H3K4me3_peak_471	96.5858	.
chr1	98046200	98048599	P39_cKO_H3K4me3_peak_472	270.138	.
chr1	98094200	98096399	P39_cKO_H3K4me3_peak_473	434.991	.
chr1	99772000	99775199	P39_cKO_H3K4me3_peak_474	204.518	.
chr1	101688400	101689999	P39_cKO_H3K4me3_peak_475	74.6741	.
chr1	102832800	102833799	P39_cKO_H3K4me3_peak_476	181.385	.
chr1	104768400	104770799	P39_cKO_H3K4me3_peak_477	313.578	.
chr1	105354800	105357599	P39_cKO_H3K4me3_peak_478	447.207	.
chr1	105663000	105665399	P39_cKO_H3K4me3_peak_479	394.097	.
chr1	105779800	105782199	P39_cKO_H3K4me3_peak_480	291.539	.
chr1	105989400	105994399	P39_cKO_H3K4me3_peak_481	381.063	.
chr1	106171000	106174399	P39_cKO_H3K4me3_peak_482	422.513	.
chr1	106345800	106346999	P39_cKO_H3K4me3_peak_483	262.121	.
chr1	106710600	106715799	P39_cKO_H3K4me3_peak_484	372.075	.
chr1	106758600	106760599	P39_cKO_H3K4me3_peak_485	398.378	.
chr1	106795600	106796999	P39_cKO_H3K4me3_peak_486	479.571	.
chr1	107335200	107335999	P39_cKO_H3K4me3_peak_487	173.985	.
chr1	107590000	107593599	P39_cKO_H3K4me3_peak_488	303.109	.
chr1	109978000	109979999	P39_cKO_H3K4me3_peak_489	105.486	.
chr1	109981800	109984999	P39_cKO_H3K4me3_peak_490	353.495	.
chr1	110510000	110511599	P39_cKO_H3K4me3_peak_491	81.3855	.
chr1	111863400	111865599	P39_cKO_H3K4me3_peak_492	408.064	.
chr1	112113200	112114799	P39_cKO_H3K4me3_peak_493	69.8378	.
chr1	112416000	112416999	P39_cKO_H3K4me3_peak_494	278.348	.
chr1	113042600	113044799	P39_cKO_H3K4me3_peak_495	81.3855	.
chr1	115684000	115688599	P39_cKO_H3K4me3_peak_496	265.516	.
chr1	118310200	118311999	P39_cKO_H3K4me3_peak_497	424.012	.
chr1	118321600	118322799	P39_cKO_H3K4me3_peak_498	317.95	.
chr1	118388000	118390799	P39_cKO_H3K4me3_peak_499	380.38	.
chr1	118459000	118459999	P39_cKO_H3K4me3_peak_500	333.742	.
chr1	118481600	118483199	P39_cKO_H3K4me3_peak_501	318.889	.
chr1	118627600	118628599	P39_cKO_H3K4me3_peak_502	234.991	.
chr1	119051800	119055199	P39_cKO_H3K4me3_peak_503	131.135	.
chr1	119419200	119422599	P39_cKO_H3K4me3_peak_504	408.332	.
chr1	119503400	119505199	P39_cKO_H3K4me3_peak_505	384.36	.
chr1	119525400	119526799	P39_cKO_H3K4me3_peak_506	429.498	.
chr1	119648000	119649399	P39_cKO_H3K4me3_peak_507	419.632	.
chr1	119834400	119838399	P39_cKO_H3K4me3_peak_508	314.827	.
chr1	119912000	119914199	P39_cKO_H3K4me3_peak_509	273.985	.
chr1	119997000	119997599	P39_cKO_H3K4me3_peak_510	175.245	.
chr1	120072600	120073799	P39_cKO_H3K4me3_peak_511	209.396	.
chr1	120120000	120121999	P39_cKO_H3K4me3_peak_512	332.021	.
chr1	120264800	120265599	P39_cKO_H3K4me3_peak_513	170.694	.
chr1	120340400	120341799	P39_cKO_H3K4me3_peak_514	185.825	.
chr1	120963800	120964599	P39_cKO_H3K4me3_peak_515	213.578	.
chr1	121056200	121057399	P39_cKO_H3K4me3_peak_516	63.6977	.
chr1	121326800	121328399	P39_cKO_H3K4me3_peak_517	519.237	.
chr1	121398200	121398999	P39_cKO_H3K4me3_peak_518	239.882	.
chr1	121431000	121432199	P39_cKO_H3K4me3_peak_519	495.136	.
chr1	121527200	121528599	P39_cKO_H3K4me3_peak_520	251.429	.
chr1	121566200	121568399	P39_cKO_H3K4me3_peak_521	328.334	.
chr1	124042600	124046399	P39_cKO_H3K4me3_peak_522	289.524	.
chr1	124843000	124846799	P39_cKO_H3K4me3_peak_523	283.533	.
chr1	125433800	125436399	P39_cKO_H3K4me3_peak_524	339.882	.
chr1	125560000	125561799	P39_cKO_H3K4me3_peak_525	542.266	.
chr1	125910400	125913599	P39_cKO_H3K4me3_peak_526	339.882	.
chr1	126492200	126492999	P39_cKO_H3K4me3_peak_527	406.178	.
chr1	126737800	126738399	P39_cKO_H3K4me3_peak_528	213.578	.
chr1	127204800	127207999	P39_cKO_H3K4me3_peak_529	444.224	.
chr1	127536800	127537799	P39_cKO_H3K4me3_peak_530	159.146	.
chr1	127675800	127678199	P39_cKO_H3K4me3_peak_531	263.403	.
chr1	127772600	127775999	P39_cKO_H3K4me3_peak_532	339.4	.
chr1	127854600	127855199	P39_cKO_H3K4me3_peak_533	157.939	.
chr1	127868400	127869799	P39_cKO_H3K4me3_peak_534	374.797	.
chr1	128102200	128105399	P39_cKO_H3K4me3_peak_535	436.844	.
chr1	128141600	128146799	P39_cKO_H3K4me3_peak_536	294.314	.
chr1	128243600	128245799	P39_cKO_H3K4me3_peak_537	423.532	.
chr1	128359200	128360199	P39_cKO_H3K4me3_peak_538	331.636	.
chr1	128416200	128417599	P39_cKO_H3K4me3_peak_539	558.644	.
chr1	128590800	128591799	P39_cKO_H3K4me3_peak_540	268.832	.
chr1	129010200	129012399	P39_cKO_H3K4me3_peak_541	162.121	.
chr1	129272000	129275199	P39_cKO_H3K4me3_peak_542	272.075	.
chr1	129943200	129944199	P39_cKO_H3K4me3_peak_543	147.682	.
chr1	130462200	130463399	P39_cKO_H3K4me3_peak_544	454.721	.
chr1	130715000	130718599	P39_cKO_H3K4me3_peak_545	496.698	.
chr1	130878000	130878599	P39_cKO_H3K4me3_peak_546	306.178	.
chr1	131095200	131098399	P39_cKO_H3K4me3_peak_547	392.47	.
chr1	131136200	131138799	P39_cKO_H3K4me3_peak_548	327.329	.
chr1	131152800	131154599	P39_cKO_H3K4me3_peak_549	252.81	.
chr1	131243200	131246199	P39_cKO_H3K4me3_peak_550	354.425	.
chr1	131522400	131528799	P39_cKO_H3K4me3_peak_551	431.554	.
chr1	131827400	131829799	P39_cKO_H3K4me3_peak_552	358.102	.
chr1	131867200	131867799	P39_cKO_H3K4me3_peak_553	272.075	.
chr1	131910000	131911799	P39_cKO_H3K4me3_peak_554	431.636	.
chr1	131962600	131963999	P39_cKO_H3K4me3_peak_555	319.237	.
chr1	132007200	132009399	P39_cKO_H3K4me3_peak_556	424.317	.
chr1	132065400	132068399	P39_cKO_H3K4me3_peak_557	375.245	.
chr1	132138600	132139799	P39_cKO_H3K4me3_peak_558	312.128	.
chr1	132189600	132193799	P39_cKO_H3K4me3_peak_559	273.585	.
chr1	132200000	132202799	P39_cKO_H3K4me3_peak_560	219.632	.
chr1	132298400	132299999	P39_cKO_H3K4me3_peak_561	333.742	.
chr1	132315800	132316599	P39_cKO_H3K4me3_peak_562	291.819	.
chr1	132388600	132392199	P39_cKO_H3K4me3_peak_563	300.763	.
chr1	132417000	132418999	P39_cKO_H3K4me3_peak_564	416.82	.
chr1	132476000	132478199	P39_cKO_H3K4me3_peak_565	450.635	.
chr1	132540800	132543599	P39_cKO_H3K4me3_peak_566	322.889	.
chr1	132738200	132742399	P39_cKO_H3K4me3_peak_567	362.55	.
chr1	132879800	132882599	P39_cKO_H3K4me3_peak_568	447.302	.
chr1	133024400	133026399	P39_cKO_H3K4me3_peak_569	394.314	.
chr1	133032800	133034199	P39_cKO_H3K4me3_peak_570	298.378	.
chr1	133045600	133047999	P39_cKO_H3K4me3_peak_571	388.16	.
chr1	133130600	133135199	P39_cKO_H3K4me3_peak_572	381.746	.
chr1	133163000	133164999	P39_cKO_H3K4me3_peak_573	142.391	.
chr1	133181000	133184199	P39_cKO_H3K4me3_peak_574	442.336	.
chr1	133363200	133364599	P39_cKO_H3K4me3_peak_575	311.966	.
chr1	133423000	133424399	P39_cKO_H3K4me3_peak_576	333.742	.
chr1	133609200	133610799	P39_cKO_H3K4me3_peak_577	385.338	.
chr1	133660000	133661599	P39_cKO_H3K4me3_peak_578	451.429	.
chr1	133798200	133801599	P39_cKO_H3K4me3_peak_579	301.976	.
chr1	134076400	134080199	P39_cKO_H3K4me3_peak_580	365.306	.
chr1	134098800	134099999	P39_cKO_H3K4me3_peak_581	201.549	.
chr1	134232200	134236399	P39_cKO_H3K4me3_peak_582	420.944	.
chr1	134298200	134299799	P39_cKO_H3K4me3_peak_583	233.742	.
chr1	134342800	134344799	P39_cKO_H3K4me3_peak_584	285.825	.
chr1	134361200	134362599	P39_cKO_H3K4me3_peak_585	427.329	.
chr1	134405800	134406799	P39_cKO_H3K4me3_peak_586	257.467	.
chr1	134415000	134416399	P39_cKO_H3K4me3_peak_587	537.61	.
chr1	134455000	134456199	P39_cKO_H3K4me3_peak_588	395.341	.
chr1	134494200	134495799	P39_cKO_H3K4me3_peak_589	383.622	.
chr1	134556200	134557199	P39_cKO_H3K4me3_peak_590	524.012	.
chr1	134559600	134562199	P39_cKO_H3K4me3_peak_591	467.184	.
chr1	134646200	134647199	P39_cKO_H3K4me3_peak_592	201.549	.
chr1	134709000	134709799	P39_cKO_H3K4me3_peak_593	367.184	.
chr1	134953600	134956399	P39_cKO_H3K4me3_peak_594	321.473	.
chr1	134962400	134963399	P39_cKO_H3K4me3_peak_595	321.985	.
chr1	134987400	134988199	P39_cKO_H3K4me3_peak_596	287.275	.
chr1	135146000	135148599	P39_cKO_H3K4me3_peak_597	437.08	.
chr1	135248400	135248999	P39_cKO_H3K4me3_peak_598	268.832	.
chr1	135282600	135284599	P39_cKO_H3K4me3_peak_599	383.016	.
chr1	135312400	135314399	P39_cKO_H3K4me3_peak_600	353.495	.
chr1	135372400	135373199	P39_cKO_H3K4me3_peak_601	233.742	.
chr1	135373600	135375599	P39_cKO_H3K4me3_peak_602	410.931	.
chr1	135429200	135431199	P39_cKO_H3K4me3_peak_603	346.921	.
chr1	135508800	135510999	P39_cKO_H3K4me3_peak_604	268.175	.
chr1	135582200	135585799	P39_cKO_H3K4me3_peak_605	422.889	.
chr1	135687000	135688799	P39_cKO_H3K4me3_peak_606	283.622	.
chr1	135728800	135729599	P39_cKO_H3K4me3_peak_607	307.689	.
chr1	135765800	135767399	P39_cKO_H3K4me3_peak_608	405.332	.
chr1	135818200	135819399	P39_cKO_H3K4me3_peak_609	208.687	.
chr1	136017600	136019199	P39_cKO_H3K4me3_peak_610	310.664	.
chr1	136039200	136041199	P39_cKO_H3K4me3_peak_611	169.65	.
chr1	136130200	136134999	P39_cKO_H3K4me3_peak_612	312.817	.
chr1	136140000	136140799	P39_cKO_H3K4me3_peak_613	639.882	.
chr1	136233200	136234799	P39_cKO_H3K4me3_peak_614	245.771	.
chr1	136259400	136261199	P39_cKO_H3K4me3_peak_615	495.953	.
chr1	136343400	136346799	P39_cKO_H3K4me3_peak_616	480.092	.
chr1	136414800	136415999	P39_cKO_H3K4me3_peak_617	366.185	.
chr1	136465800	136466599	P39_cKO_H3K4me3_peak_618	420.617	.
chr1	136624200	136626799	P39_cKO_H3K4me3_peak_619	355.532	.
chr1	136627200	136629999	P39_cKO_H3K4me3_peak_620	151.429	.
chr1	136781800	136781999	P39_cKO_H3K4me3_peak_621	339.882	.
chr1	137324200	137325799	P39_cKO_H3K4me3_peak_622	134.991	.
chr1	137898200	137902799	P39_cKO_H3K4me3_peak_623	276.672	.
chr1	138136200	138136999	P39_cKO_H3K4me3_peak_624	229.928	.
chr1	138617400	138620199	P39_cKO_H3K4me3_peak_625	310.143	.
chr1	138856400	138857199	P39_cKO_H3K4me3_peak_626	502.331	.
chr1	138962800	138964999	P39_cKO_H3K4me3_peak_627	394.901	.
chr1	139421600	139423399	P39_cKO_H3K4me3_peak_628	432.955	.
chr1	139454400	139455799	P39_cKO_H3K4me3_peak_629	255.082	.
chr1	140245400	140248799	P39_cKO_H3K4me3_peak_630	317.76	.
chr1	141346800	141348599	P39_cKO_H3K4me3_peak_631	119.237	.
chr1	143309600	143311799	P39_cKO_H3K4me3_peak_632	86.8303	.
chr1	143640400	143644799	P39_cKO_H3K4me3_peak_633	352.535	.
chr1	143645200	143647799	P39_cKO_H3K4me3_peak_634	142.154	.
chr1	143701400	143703599	P39_cKO_H3K4me3_peak_635	337.864	.
chr1	143739000	143740799	P39_cKO_H3K4me3_peak_636	446.921	.
chr1	143776000	143778399	P39_cKO_H3K4me3_peak_637	458.804	.
chr1	144002400	144004799	P39_cKO_H3K4me3_peak_638	399.177	.
chr1	145954800	145956999	P39_cKO_H3K4me3_peak_639	43.5343	.
chr1	146493400	146499399	P39_cKO_H3K4me3_peak_640	330.571	.
chr1	146805200	146805999	P39_cKO_H3K4me3_peak_641	168.832	.
chr1	146928400	146930199	P39_cKO_H3K4me3_peak_642	100.65	.
chr1	147129400	147130799	P39_cKO_H3K4me3_peak_643	156.874	.
chr1	150099200	150101399	P39_cKO_H3K4me3_peak_644	362.121	.
chr1	150391400	150394199	P39_cKO_H3K4me3_peak_645	343.011	.
chr1	150680800	150681599	P39_cKO_H3K4me3_peak_646	146.593	.
chr1	151086800	151087999	P39_cKO_H3K4me3_peak_647	186.448	.
chr1	151344000	151347399	P39_cKO_H3K4me3_peak_648	372.075	.
chr1	151427800	151429599	P39_cKO_H3K4me3_peak_649	456.874	.
chr1	151499400	151501399	P39_cKO_H3K4me3_peak_650	398.378	.
chr1	151571000	151571799	P39_cKO_H3K4me3_peak_651	255.082	.
chr1	151754600	151756599	P39_cKO_H3K4me3_peak_652	394.314	.
chr1	152087600	152091399	P39_cKO_H3K4me3_peak_653	411.441	.
chr1	152385800	152386999	P39_cKO_H3K4me3_peak_654	495.341	.
chr1	152399600	152400799	P39_cKO_H3K4me3_peak_655	325.864	.
chr1	152624600	152625599	P39_cKO_H3K4me3_peak_656	441.872	.
chr1	152763400	152767799	P39_cKO_H3K4me3_peak_657	452.303	.
chr1	152901000	152904799	P39_cKO_H3K4me3_peak_658	384.533	.
chr1	152954000	152957199	P39_cKO_H3K4me3_peak_659	392.005	.
chr1	153185600	153186599	P39_cKO_H3K4me3_peak_660	306.178	.
chr1	153330200	153334199	P39_cKO_H3K4me3_peak_661	413.578	.
chr1	153345600	153346599	P39_cKO_H3K4me3_peak_662	74.6741	.
chr1	153424000	153425599	P39_cKO_H3K4me3_peak_663	254.178	.
chr1	153486200	153487799	P39_cKO_H3K4me3_peak_664	541.079	.
chr1	153548400	153549999	P39_cKO_H3K4me3_peak_665	232.482	.
chr1	153652800	153655199	P39_cKO_H3K4me3_peak_666	338.785	.
chr1	153740200	153741399	P39_cKO_H3K4me3_peak_667	324.012	.
chr1	153749000	153750799	P39_cKO_H3K4me3_peak_668	236.405	.
chr1	153751400	153752599	P39_cKO_H3K4me3_peak_669	185.825	.
chr1	153899000	153901599	P39_cKO_H3K4me3_peak_670	396.001	.
chr1	154204400	154206999	P39_cKO_H3K4me3_peak_671	263.828	.
chr1	154721000	154727399	P39_cKO_H3K4me3_peak_672	324.226	.
chr1	154882200	154884799	P39_cKO_H3K4me3_peak_673	270.367	.
chr1	155083000	155084399	P39_cKO_H3K4me3_peak_674	288.424	.
chr1	155095600	155099799	P39_cKO_H3K4me3_peak_675	374.196	.
chr1	155157800	155159999	P39_cKO_H3K4me3_peak_676	435.129	.
chr1	155243600	155245399	P39_cKO_H3K4me3_peak_677	277.321	.
chr1	155415400	155417799	P39_cKO_H3K4me3_peak_678	360.567	.
chr1	155557800	155559599	P39_cKO_H3K4me3_peak_679	542.266	.
chr1	155656400	155658399	P39_cKO_H3K4me3_peak_680	69.8378	.
chr1	155812000	155813999	P39_cKO_H3K4me3_peak_681	368.832	.
chr1	155971200	155974599	P39_cKO_H3K4me3_peak_682	360.045	.
chr1	156035400	156037199	P39_cKO_H3K4me3_peak_683	698.378	.
chr1	156040600	156041999	P39_cKO_H3K4me3_peak_684	373.669	.
chr1	156301600	156303799	P39_cKO_H3K4me3_peak_685	326.389	.
chr1	156420600	156421599	P39_cKO_H3K4me3_peak_686	220.617	.
chr1	156473800	156474599	P39_cKO_H3K4me3_peak_687	627.329	.
chr1	156558400	156560799	P39_cKO_H3K4me3_peak_688	406.178	.
chr1	156673400	156674599	P39_cKO_H3K4me3_peak_689	300.65	.
chr1	156716800	156719599	P39_cKO_H3K4me3_peak_690	326.507	.
chr1	156938400	156940799	P39_cKO_H3K4me3_peak_691	434.437	.
chr1	157230000	157231599	P39_cKO_H3K4me3_peak_692	204.415	.
chr1	157325400	157327399	P39_cKO_H3K4me3_peak_693	107.689	.
chr1	157410000	157413399	P39_cKO_H3K4me3_peak_694	452.657	.
chr1	157554200	157555799	P39_cKO_H3K4me3_peak_695	276.805	.
chr1	158351000	158356799	P39_cKO_H3K4me3_peak_696	364.167	.
chr1	158361400	158365199	P39_cKO_H3K4me3_peak_697	322.325	.
chr1	159231400	159234199	P39_cKO_H3K4me3_peak_698	332.165	.
chr1	159523200	159525999	P39_cKO_H3K4me3_peak_699	369.794	.
chr1	160044200	160044799	P39_cKO_H3K4me3_peak_700	220.617	.
chr1	160195200	160196199	P39_cKO_H3K4me3_peak_701	453.632	.
chr1	160210600	160213999	P39_cKO_H3K4me3_peak_702	372.639	.
chr1	160348800	160352599	P39_cKO_H3K4me3_peak_703	265.934	.
chr1	160577000	160579999	P39_cKO_H3K4me3_peak_704	187.614	.
chr1	160791600	160793199	P39_cKO_H3K4me3_peak_705	694.314	.
chr1	160905800	160908199	P39_cKO_H3K4me3_peak_706	459.76	.
chr1	161034000	161037799	P39_cKO_H3K4me3_peak_707	400.763	.
chr1	161069800	161071599	P39_cKO_H3K4me3_peak_708	342.856	.
chr1	161130400	161131999	P39_cKO_H3K4me3_peak_709	420.617	.
chr1	161142400	161143599	P39_cKO_H3K4me3_peak_710	604.267	.
chr1	161170600	161171199	P39_cKO_H3K4me3_peak_711	249.193	.
chr1	161249400	161251599	P39_cKO_H3K4me3_peak_712	360.641	.
chr1	161875200	161877399	P39_cKO_H3K4me3_peak_713	392.933	.
chr1	161968600	161970399	P39_cKO_H3K4me3_peak_714	433.742	.
chr1	162475800	162478599	P39_cKO_H3K4me3_peak_715	453.495	.
chr1	162547600	162549199	P39_cKO_H3K4me3_peak_716	295.434	.
chr1	162570000	162572199	P39_cKO_H3K4me3_peak_717	448.371	.
chr1	162738200	162741199	P39_cKO_H3K4me3_peak_718	364.808	.
chr1	162928800	162929799	P39_cKO_H3K4me3_peak_719	155.082	.
chr1	163402200	163404399	P39_cKO_H3K4me3_peak_720	290.696	.
chr1	163778800	163780799	P39_cKO_H3K4me3_peak_721	384.36	.
chr1	163928800	163930999	P39_cKO_H3K4me3_peak_722	424.784	.
chr1	163994200	163995799	P39_cKO_H3K4me3_peak_723	386.448	.
chr1	164248200	164251399	P39_cKO_H3K4me3_peak_724	434.263	.
chr1	164275200	164276399	P39_cKO_H3K4me3_peak_725	337.457	.
chr1	164306600	164308399	P39_cKO_H3K4me3_peak_726	418.889	.
chr1	164453200	164459399	P39_cKO_H3K4me3_peak_727	422.179	.
chr1	164460200	164461199	P39_cKO_H3K4me3_peak_728	188.424	.
chr1	164898800	164899799	P39_cKO_H3K4me3_peak_729	256.874	.
chr1	165193400	165194799	P39_cKO_H3K4me3_peak_730	313.578	.
chr1	165235400	165237799	P39_cKO_H3K4me3_peak_731	348.628	.
chr1	165281600	165283199	P39_cKO_H3K4me3_peak_732	494.314	.
chr1	165458600	165463799	P39_cKO_H3K4me3_peak_733	450.874	.
chr1	165633400	165635199	P39_cKO_H3K4me3_peak_734	358.644	.
chr1	165641000	165643399	P39_cKO_H3K4me3_peak_735	389.281	.
chr1	165707200	165708399	P39_cKO_H3K4me3_peak_736	153.006	.
chr1	165763400	165764799	P39_cKO_H3K4me3_peak_737	264.674	.
chr1	166000800	166003599	P39_cKO_H3K4me3_peak_738	430.571	.
chr1	166047400	166049199	P39_cKO_H3K4me3_peak_739	106.761	.
chr1	166253800	166257799	P39_cKO_H3K4me3_peak_740	372.946	.
chr1	166308800	166309799	P39_cKO_H3K4me3_peak_741	335.818	.
chr1	166378400	166380399	P39_cKO_H3K4me3_peak_742	516.553	.
chr1	166409000	166410199	P39_cKO_H3K4me3_peak_743	428.417	.
chr1	166939800	166940799	P39_cKO_H3K4me3_peak_744	229.928	.
chr1	167000400	167003599	P39_cKO_H3K4me3_peak_745	418.172	.
chr1	167283400	167285999	P39_cKO_H3K4me3_peak_746	431.484	.
chr1	167307800	167309399	P39_cKO_H3K4me3_peak_747	397.485	.
chr1	167340000	167340599	P39_cKO_H3K4me3_peak_748	439.882	.
chr1	167349600	167350999	P39_cKO_H3K4me3_peak_749	364.167	.
chr1	167391600	167394399	P39_cKO_H3K4me3_peak_750	393.996	.
chr1	167598200	167599199	P39_cKO_H3K4me3_peak_751	266.185	.
chr1	168423400	168424399	P39_cKO_H3K4me3_peak_752	287.275	.
chr1	168424800	168432799	P39_cKO_H3K4me3_peak_753	364.227	.
chr1	168676200	168676999	P39_cKO_H3K4me3_peak_754	249.193	.
chr1	169531200	169532399	P39_cKO_H3K4me3_peak_755	292.933	.
chr1	169743000	169748799	P39_cKO_H3K4me3_peak_756	356.874	.
chr1	169968600	169970199	P39_cKO_H3K4me3_peak_757	477.964	.
chr1	170173200	170175999	P39_cKO_H3K4me3_peak_758	497.036	.
chr1	170214200	170215799	P39_cKO_H3K4me3_peak_759	576.027	.
chr1	170255000	170255999	P39_cKO_H3K4me3_peak_760	398.378	.
chr1	170585600	170590399	P39_cKO_H3K4me3_peak_761	386.448	.
chr1	170644000	170646599	P39_cKO_H3K4me3_peak_762	355.532	.
chr1	170856000	170857799	P39_cKO_H3K4me3_peak_763	115.266	.
chr1	170866400	170869399	P39_cKO_H3K4me3_peak_764	356.463	.
chr1	170884200	170885999	P39_cKO_H3K4me3_peak_765	314.424	.
chr1	170907200	170908999	P39_cKO_H3K4me3_peak_766	298.378	.
chr1	170998200	170998799	P39_cKO_H3K4me3_peak_767	275.245	.
chr1	171032200	171035199	P39_cKO_H3K4me3_peak_768	257.188	.
chr1	171035800	171038599	P39_cKO_H3K4me3_peak_769	316.435	.
chr1	171044200	171045599	P39_cKO_H3K4me3_peak_770	321.379	.
chr1	171063800	171065399	P39_cKO_H3K4me3_peak_771	195.681	.
chr1	171077400	171078999	P39_cKO_H3K4me3_peak_772	90.6964	.
chr1	171085400	171086399	P39_cKO_H3K4me3_peak_773	219.237	.
chr1	171101600	171102999	P39_cKO_H3K4me3_peak_774	436.844	.
chr1	171110600	171111999	P39_cKO_H3K4me3_peak_775	275.245	.
chr1	171113600	171114399	P39_cKO_H3K4me3_peak_776	362.121	.
chr1	171149200	171150999	P39_cKO_H3K4me3_peak_777	462.121	.
chr1	171195400	171196399	P39_cKO_H3K4me3_peak_778	368.832	.
chr1	171221400	171222999	P39_cKO_H3K4me3_peak_779	292.933	.
chr1	171246000	171247999	P39_cKO_H3K4me3_peak_780	257.715	.
chr1	171269400	171271599	P39_cKO_H3K4me3_peak_781	405.226	.
chr1	171280400	171281799	P39_cKO_H3K4me3_peak_782	317.642	.
chr1	171286600	171288599	P39_cKO_H3K4me3_peak_783	402.331	.
chr1	171293400	171295599	P39_cKO_H3K4me3_peak_784	234.223	.
chr1	171328000	171330799	P39_cKO_H3K4me3_peak_785	485.825	.
chr1	171344600	171346599	P39_cKO_H3K4me3_peak_786	445.771	.
chr1	171359800	171362399	P39_cKO_H3K4me3_peak_787	321.758	.
chr1	171380000	171380799	P39_cKO_H3K4me3_peak_788	239.882	.
chr1	171411000	171413399	P39_cKO_H3K4me3_peak_789	431.104	.
chr1	171437400	171438999	P39_cKO_H3K4me3_peak_790	98.378	.
chr1	171503200	171504799	P39_cKO_H3K4me3_peak_791	335.301	.
chr1	172025200	172028199	P39_cKO_H3K4me3_peak_792	308.687	.
chr1	172053600	172054599	P39_cKO_H3K4me3_peak_793	333.742	.
chr1	172081600	172083799	P39_cKO_H3K4me3_peak_794	424.924	.
chr1	172126200	172127799	P39_cKO_H3K4me3_peak_795	297.14	.
chr1	172147400	172149399	P39_cKO_H3K4me3_peak_796	429.283	.
chr1	172203400	172207199	P39_cKO_H3K4me3_peak_797	383.066	.
chr1	172295200	172298399	P39_cKO_H3K4me3_peak_798	113.578	.
chr1	172311800	172315799	P39_cKO_H3K4me3_peak_799	351.911	.
chr1	172326800	172329799	P39_cKO_H3K4me3_peak_800	373.351	.
chr1	172376000	172377799	P39_cKO_H3K4me3_peak_801	485.825	.
chr1	172481600	172482799	P39_cKO_H3K4me3_peak_802	246.593	.
chr1	172520800	172521599	P39_cKO_H3K4me3_peak_803	375.245	.
chr1	172549800	172550999	P39_cKO_H3K4me3_peak_804	277.733	.
chr1	172562000	172563999	P39_cKO_H3K4me3_peak_805	276.381	.
chr1	172616200	172617399	P39_cKO_H3K4me3_peak_806	168.832	.
chr1	172632400	172633599	P39_cKO_H3K4me3_peak_807	320.617	.
chr1	173365600	173368399	P39_cKO_H3K4me3_peak_808	522.748	.
chr1	173389200	173391199	P39_cKO_H3K4me3_peak_809	409.926	.
chr1	174501600	174504599	P39_cKO_H3K4me3_peak_810	453.571	.
chr1	174920800	174922599	P39_cKO_H3K4me3_peak_811	256.388	.
chr1	175490800	175493199	P39_cKO_H3K4me3_peak_812	482.61	.
chr1	175624600	175626199	P39_cKO_H3K4me3_peak_813	410.336	.
chr1	175688600	175693399	P39_cKO_H3K4me3_peak_814	256.518	.
chr1	175880000	175881199	P39_cKO_H3K4me3_peak_815	388.71	.
chr1	176272800	176275799	P39_cKO_H3K4me3_peak_816	255.461	.
chr1	176812200	176815399	P39_cKO_H3K4me3_peak_817	454.804	.
chr1	177256400	177259599	P39_cKO_H3K4me3_peak_818	443.444	.
chr1	177322600	177323599	P39_cKO_H3K4me3_peak_819	227.329	.
chr1	177338800	177339199	P39_cKO_H3K4me3_peak_820	213.578	.
chr1	177441400	177441999	P39_cKO_H3K4me3_peak_821	441.377	.
chr1	177442400	177450599	P39_cKO_H3K4me3_peak_822	318.111	.
chr1	177795000	177796999	P39_cKO_H3K4me3_peak_823	471.472	.
chr1	177982800	177983999	P39_cKO_H3K4me3_peak_824	395.681	.
chr1	178186800	178188999	P39_cKO_H3K4me3_peak_825	332.287	.
chr1	178275600	178277599	P39_cKO_H3K4me3_peak_826	262.121	.
chr1	178317400	178321599	P39_cKO_H3K4me3_peak_827	347.682	.
chr1	178335200	178338199	P39_cKO_H3K4me3_peak_828	398.378	.
chr1	178369000	178369999	P39_cKO_H3K4me3_peak_829	376.805	.
chr1	178405200	178406799	P39_cKO_H3K4me3_peak_830	281.385	.
chr1	178527200	178531599	P39_cKO_H3K4me3_peak_831	399.972	.
chr1	178798400	178799399	P39_cKO_H3K4me3_peak_832	170.694	.
chr1	179516600	179518199	P39_cKO_H3K4me3_peak_833	394.314	.
chr1	179545000	179548599	P39_cKO_H3K4me3_peak_834	359.813	.
chr1	179667600	179669199	P39_cKO_H3K4me3_peak_835	415.371	.
chr1	179802600	179804999	P39_cKO_H3K4me3_peak_836	473.985	.
chr1	179847800	179848399	P39_cKO_H3K4me3_peak_837	239.882	.
chr1	179959200	179963199	P39_cKO_H3K4me3_peak_838	379.113	.
chr1	180194800	180196599	P39_cKO_H3K4me3_peak_839	518.309	.
chr1	180254800	180257199	P39_cKO_H3K4me3_peak_840	346.921	.
chr1	180330600	180333399	P39_cKO_H3K4me3_peak_841	245.771	.
chr1	180365000	180365999	P39_cKO_H3K4me3_peak_842	345.771	.
chr1	180480400	180484199	P39_cKO_H3K4me3_peak_843	336.034	.
chr1	180568600	180570999	P39_cKO_H3K4me3_peak_844	380.69	.
chr1	180640600	180642199	P39_cKO_H3K4me3_peak_845	485.094	.
chr1	180725400	180727399	P39_cKO_H3K4me3_peak_846	445.771	.
chr1	180768200	180768799	P39_cKO_H3K4me3_peak_847	188.424	.
chr1	180777400	180778599	P39_cKO_H3K4me3_peak_848	386.697	.
chr1	180811600	180815199	P39_cKO_H3K4me3_peak_849	464.48	.
chr1	180850200	180852199	P39_cKO_H3K4me3_peak_850	529.498	.
chr1	180894200	180895799	P39_cKO_H3K4me3_peak_851	113.578	.
chr1	180903400	180905599	P39_cKO_H3K4me3_peak_852	308.064	.
chr1	180941600	180943199	P39_cKO_H3K4me3_peak_853	372.075	.
chr1	181016600	181017799	P39_cKO_H3K4me3_peak_854	207.019	.
chr1	181142800	181144999	P39_cKO_H3K4me3_peak_855	374.931	.
chr1	181150800	181151999	P39_cKO_H3K4me3_peak_856	377.964	.
chr1	181209200	181212999	P39_cKO_H3K4me3_peak_857	462.489	.
chr1	181351600	181355999	P39_cKO_H3K4me3_peak_858	391.6	.
chr1	181841000	181843399	P39_cKO_H3K4me3_peak_859	363.403	.
chr1	182018200	182019599	P39_cKO_H3K4me3_peak_860	411.764	.
chr1	182020000	182021599	P39_cKO_H3K4me3_peak_861	306.178	.
chr1	182124600	182126199	P39_cKO_H3K4me3_peak_862	347.682	.
chr1	182281000	182283199	P39_cKO_H3K4me3_peak_863	435.301	.
chr1	182339800	182340399	P39_cKO_H3K4me3_peak_864	255.082	.
chr1	182340800	182341999	P39_cKO_H3K4me3_peak_865	747.207	.
chr1	182408200	182410399	P39_cKO_H3K4me3_peak_866	454.178	.
chr1	182516600	182517999	P39_cKO_H3K4me3_peak_867	441.079	.
chr1	182539000	182539799	P39_cKO_H3K4me3_peak_868	239.882	.
chr1	182762600	182766199	P39_cKO_H3K4me3_peak_869	480.884	.
chr1	182959200	182960399	P39_cKO_H3K4me3_peak_870	224.681	.
chr1	183220400	183221799	P39_cKO_H3K4me3_peak_871	319.852	.
chr1	183296000	183298599	P39_cKO_H3K4me3_peak_872	426.823	.
chr1	183344800	183346599	P39_cKO_H3K4me3_peak_873	412.261	.
chr1	183368400	183370199	P39_cKO_H3K4me3_peak_874	361.475	.
chr1	183387200	183389799	P39_cKO_H3K4me3_peak_875	347.682	.
chr1	184033200	184035799	P39_cKO_H3K4me3_peak_876	384.628	.
chr1	184731600	184732399	P39_cKO_H3K4me3_peak_877	139.882	.
chr1	184844000	184846999	P39_cKO_H3K4me3_peak_878	375.469	.
chr1	184881400	184884399	P39_cKO_H3K4me3_peak_879	263.698	.
chr1	184997200	184999599	P39_cKO_H3K4me3_peak_880	444.483	.
chr1	185000000	185000199	P39_cKO_H3K4me3_peak_881	590.132	.
chr1	185203200	185205799	P39_cKO_H3K4me3_peak_882	515.014	.
chr1	185328400	185329799	P39_cKO_H3K4me3_peak_883	354.721	.
chr1	185332000	185332999	P39_cKO_H3K4me3_peak_884	370.138	.
chr1	185362400	185364199	P39_cKO_H3K4me3_peak_885	459.896	.
chr1	185454000	185455999	P39_cKO_H3K4me3_peak_886	324.924	.
chr1	186116600	186117799	P39_cKO_H3K4me3_peak_887	305.089	.
chr1	186703400	186706999	P39_cKO_H3K4me3_peak_888	277.538	.
chr1	186748000	186750199	P39_cKO_H3K4me3_peak_889	371.386	.
chr1	186833400	186834799	P39_cKO_H3K4me3_peak_890	181.385	.
chr1	187125000	187126599	P39_cKO_H3K4me3_peak_891	148.371	.
chr1	187215000	187216199	P39_cKO_H3K4me3_peak_892	504.267	.
chr1	187608800	187610199	P39_cKO_H3K4me3_peak_893	184.628	.
chr1	187650400	187653799	P39_cKO_H3K4me3_peak_894	367.184	.
chr1	187997000	188000199	P39_cKO_H3K4me3_peak_895	229.928	.
chr1	188154600	188155199	P39_cKO_H3K4me3_peak_896	231.636	.
chr1	189006800	189008399	P39_cKO_H3K4me3_peak_897	417.46	.
chr1	189340600	189342199	P39_cKO_H3K4me3_peak_898	162.121	.
chr1	189342600	189344599	P39_cKO_H3K4me3_peak_899	383.77	.
chr1	189687600	189688799	P39_cKO_H3K4me3_peak_900	244.612	.
chr1	189727400	189728799	P39_cKO_H3K4me3_peak_901	355.082	.
chr1	189920200	189923399	P39_cKO_H3K4me3_peak_902	343.053	.
chr1	190169200	190170999	P39_cKO_H3K4me3_peak_903	144.189	.
chr1	190248000	190249399	P39_cKO_H3K4me3_peak_904	103.625	.
chr1	190910400	190912399	P39_cKO_H3K4me3_peak_905	327.329	.
chr1	190927600	190929799	P39_cKO_H3K4me3_peak_906	338.54	.
chr1	190978400	190979199	P39_cKO_H3K4me3_peak_907	322.889	.
chr1	191024400	191026799	P39_cKO_H3K4me3_peak_908	360.74	.
chr1	191062200	191063799	P39_cKO_H3K4me3_peak_909	373.442	.
chr1	191097600	191098799	P39_cKO_H3K4me3_peak_910	149.193	.
chr1	191182000	191185399	P39_cKO_H3K4me3_peak_911	223.532	.
chr1	191224000	191225599	P39_cKO_H3K4me3_peak_912	338.674	.
chr1	191312600	191312999	P39_cKO_H3K4me3_peak_913	356.874	.
chr1	191317200	191318399	P39_cKO_H3K4me3_peak_914	414.776	.
chr1	191325400	191326999	P39_cKO_H3K4me3_peak_915	423.171	.
chr1	191394000	191398199	P39_cKO_H3K4me3_peak_916	350.036	.
chr1	191538800	191541799	P39_cKO_H3K4me3_peak_917	151.429	.
chr1	191574800	191576799	P39_cKO_H3K4me3_peak_918	264.167	.
chr1	191611800	191612799	P39_cKO_H3K4me3_peak_919	181.385	.
chr1	191717200	191722399	P39_cKO_H3K4me3_peak_920	367.184	.
chr1	191820800	191822199	P39_cKO_H3K4me3_peak_921	333.043	.
chr1	191904800	191908999	P39_cKO_H3K4me3_peak_922	387.881	.
chr1	191989800	191990399	P39_cKO_H3K4me3_peak_923	367.184	.
chr1	192090800	192093399	P39_cKO_H3K4me3_peak_924	364.393	.
chr1	192135600	192139199	P39_cKO_H3K4me3_peak_925	414.776	.
chr1	192190400	192194199	P39_cKO_H3K4me3_peak_926	419.023	.
chr1	192769800	192771599	P39_cKO_H3K4me3_peak_927	408.687	.
chr1	192834000	192835799	P39_cKO_H3K4me3_peak_928	301.897	.
chr1	192854400	192857199	P39_cKO_H3K4me3_peak_929	339.882	.
chr1	193033600	193036399	P39_cKO_H3K4me3_peak_930	383.305	.
chr1	193128800	193130599	P39_cKO_H3K4me3_peak_931	363.148	.
chr1	193172400	193174599	P39_cKO_H3K4me3_peak_932	324.384	.
chr1	193272400	193273199	P39_cKO_H3K4me3_peak_933	165.036	.
chr1	193367400	193370399	P39_cKO_H3K4me3_peak_934	386.552	.
chr1	194619000	194625599	P39_cKO_H3K4me3_peak_935	394.314	.
chr1	194938400	194939599	P39_cKO_H3K4me3_peak_936	342.266	.
chr1	194975400	194978399	P39_cKO_H3K4me3_peak_937	381.836	.
chr1	195017200	195019999	P39_cKO_H3K4me3_peak_938	365.934	.
chr1	195020400	195022199	P39_cKO_H3K4me3_peak_939	209.396	.
chr1	195130000	195132399	P39_cKO_H3K4me3_peak_940	245.246	.
chr2	3118200	3119999	P39_cKO_H3K4me3_peak_941	486.914	.
chr2	3283400	3286399	P39_cKO_H3K4me3_peak_942	356.109	.
chr2	3330800	3333599	P39_cKO_H3K4me3_peak_943	282.583	.
chr2	3418600	3419599	P39_cKO_H3K4me3_peak_944	309.926	.
chr2	3423800	3424999	P39_cKO_H3K4me3_peak_945	330.214	.
chr2	3474000	3475599	P39_cKO_H3K4me3_peak_946	424.012	.
chr2	3511800	3513599	P39_cKO_H3K4me3_peak_947	445.048	.
chr2	3713000	3713999	P39_cKO_H3K4me3_peak_948	285.825	.
chr2	4017200	4020199	P39_cKO_H3K4me3_peak_949	375.767	.
chr2	4152000	4153799	P39_cKO_H3K4me3_peak_950	173.985	.
chr2	4400800	4402799	P39_cKO_H3K4me3_peak_951	409.184	.
chr2	4558400	4559999	P39_cKO_H3K4me3_peak_952	221.595	.
chr2	4651200	4652199	P39_cKO_H3K4me3_peak_953	508.064	.
chr2	4717200	4718799	P39_cKO_H3K4me3_peak_954	366.185	.
chr2	4880400	4883599	P39_cKO_H3K4me3_peak_955	501.025	.
chr2	4918400	4919799	P39_cKO_H3K4me3_peak_956	325.68	.
chr2	5063200	5064599	P39_cKO_H3K4me3_peak_957	395.681	.
chr2	5137600	5138799	P39_cKO_H3K4me3_peak_958	509.926	.
chr2	5712000	5715599	P39_cKO_H3K4me3_peak_959	405.035	.
chr2	5844200	5845799	P39_cKO_H3K4me3_peak_960	469.16	.
chr2	5894200	5895799	P39_cKO_H3K4me3_peak_961	884.728	.
chr2	5942000	5943199	P39_cKO_H3K4me3_peak_962	271.002	.
chr2	5950200	5952599	P39_cKO_H3K4me3_peak_963	443.124	.
chr2	6129400	6130599	P39_cKO_H3K4me3_peak_964	425.126	.
chr2	6322200	6324199	P39_cKO_H3K4me3_peak_965	628.146	.
chr2	6352600	6353999	P39_cKO_H3K4me3_peak_966	170.694	.
chr2	6868400	6872399	P39_cKO_H3K4me3_peak_967	294.999	.
chr2	6872800	6874599	P39_cKO_H3K4me3_peak_968	195.136	.
chr2	6882000	6885599	P39_cKO_H3K4me3_peak_969	296.766	.
chr2	7392400	7396999	P39_cKO_H3K4me3_peak_970	309.481	.
chr2	8830600	8832399	P39_cKO_H3K4me3_peak_971	92.9332	.
chr2	10047400	10049599	P39_cKO_H3K4me3_peak_972	354.657	.
chr2	10079000	10081399	P39_cKO_H3K4me3_peak_973	391.622	.
chr2	10372400	10375599	P39_cKO_H3K4me3_peak_974	268.059	.
chr2	11116200	11117799	P39_cKO_H3K4me3_peak_975	69.8378	.
chr2	11171800	11172999	P39_cKO_H3K4me3_peak_976	198.378	.
chr2	11284600	11285999	P39_cKO_H3K4me3_peak_977	122.889	.
chr2	11500000	11503999	P39_cKO_H3K4me3_peak_978	382.881	.
chr2	11535200	11535999	P39_cKO_H3K4me3_peak_979	394.314	.
chr2	11552600	11554799	P39_cKO_H3K4me3_peak_980	304.267	.
chr2	11602200	11603799	P39_cKO_H3K4me3_peak_981	463.586	.
chr2	11705200	11706799	P39_cKO_H3K4me3_peak_982	283.77	.
chr2	11774800	11779599	P39_cKO_H3K4me3_peak_983	364.936	.
chr2	12299400	12302199	P39_cKO_H3K4me3_peak_984	249.712	.
chr2	12418400	12419599	P39_cKO_H3K4me3_peak_985	417.843	.
chr2	13006200	13011599	P39_cKO_H3K4me3_peak_986	381.676	.
chr2	13270600	13272199	P39_cKO_H3K4me3_peak_987	378.786	.
chr2	13544000	13544999	P39_cKO_H3K4me3_peak_988	484.36	.
chr2	13573400	13575399	P39_cKO_H3K4me3_peak_989	172.075	.
chr2	13793000	13794199	P39_cKO_H3K4me3_peak_990	798.378	.
chr2	14054800	14056599	P39_cKO_H3K4me3_peak_991	394.314	.
chr2	14072400	14075199	P39_cKO_H3K4me3_peak_992	443.444	.
chr2	14603600	14605999	P39_cKO_H3K4me3_peak_993	302.145	.
chr2	14738800	14741199	P39_cKO_H3K4me3_peak_994	377.964	.
chr2	14873000	14875799	P39_cKO_H3K4me3_peak_995	345.128	.
chr2	15048400	15049599	P39_cKO_H3K4me3_peak_996	285.825	.
chr2	15054200	15057199	P39_cKO_H3K4me3_peak_997	393.996	.
chr2	16355200	16359999	P39_cKO_H3K4me3_peak_998	359.626	.
chr2	17729600	17731799	P39_cKO_H3K4me3_peak_999	449.568	.
chr2	17741600	17742399	P39_cKO_H3K4me3_peak_1000	120.617	.
chr2	18025800	18026799	P39_cKO_H3K4me3_peak_1001	253.632	.
chr2	18027200	18029399	P39_cKO_H3K4me3_peak_1002	317.76	.
chr2	18045400	18049599	P39_cKO_H3K4me3_peak_1003	408.496	.
chr2	18056000	18058199	P39_cKO_H3K4me3_peak_1004	323.236	.
chr2	18063600	18066199	P39_cKO_H3K4me3_peak_1005	533.742	.
chr2	18391200	18393199	P39_cKO_H3K4me3_peak_1006	372.76	.
chr2	18586800	18588399	P39_cKO_H3K4me3_peak_1007	378.786	.
chr2	18607400	18609999	P39_cKO_H3K4me3_peak_1008	331.211	.
chr2	18671600	18673199	P39_cKO_H3K4me3_peak_1009	600.368	.
chr2	18676800	18677399	P39_cKO_H3K4me3_peak_1010	459.521	.
chr2	18677800	18678799	P39_cKO_H3K4me3_peak_1011	504.267	.
chr2	18680800	18681399	P39_cKO_H3K4me3_peak_1012	231.636	.
chr2	18688800	18690999	P39_cKO_H3K4me3_peak_1013	267.184	.
chr2	18693600	18694999	P39_cKO_H3K4me3_peak_1014	470.138	.
chr2	18766400	18767799	P39_cKO_H3K4me3_peak_1015	437.457	.
chr2	18799200	18801599	P39_cKO_H3K4me3_peak_1016	302.031	.
chr2	18995400	18998999	P39_cKO_H3K4me3_peak_1017	365.994	.
chr2	19198800	19199599	P39_cKO_H3K4me3_peak_1018	244.612	.
chr2	19275800	19276399	P39_cKO_H3K4me3_peak_1019	320.617	.
chr2	19344800	19345399	P39_cKO_H3K4me3_peak_1020	398.378	.
chr2	19371400	19372199	P39_cKO_H3K4me3_peak_1021	536.844	.
chr2	19657000	19662199	P39_cKO_H3K4me3_peak_1022	402.887	.
chr2	19909200	19912199	P39_cKO_H3K4me3_peak_1023	386.222	.
chr2	20339000	20341799	P39_cKO_H3K4me3_peak_1024	239.882	.
chr2	20452600	20454599	P39_cKO_H3K4me3_peak_1025	145.128	.
chr2	20519600	20521399	P39_cKO_H3K4me3_peak_1026	235.818	.
chr2	20942800	20943599	P39_cKO_H3K4me3_peak_1027	132.843	.
chr2	20965400	20969999	P39_cKO_H3K4me3_peak_1028	437.762	.
chr2	21141600	21142599	P39_cKO_H3K4me3_peak_1029	256.109	.
chr2	21204400	21206799	P39_cKO_H3K4me3_peak_1030	390.132	.
chr2	21366800	21372999	P39_cKO_H3K4me3_peak_1031	343.276	.
chr2	21918000	21918399	P39_cKO_H3K4me3_peak_1032	598.378	.
chr2	22773600	22774599	P39_cKO_H3K4me3_peak_1033	165.036	.
chr2	22894800	22896599	P39_cKO_H3K4me3_peak_1034	361.475	.
chr2	23038800	23040599	P39_cKO_H3K4me3_peak_1035	428.516	.
chr2	23067600	23069999	P39_cKO_H3K4me3_peak_1036	419.468	.
chr2	23155600	23157599	P39_cKO_H3K4me3_peak_1037	355.082	.
chr2	23234200	23235199	P39_cKO_H3K4me3_peak_1038	613.578	.
chr2	23321000	23321799	P39_cKO_H3K4me3_peak_1039	285.825	.
chr2	23571000	23572599	P39_cKO_H3K4me3_peak_1040	461.383	.
chr2	23644600	23645799	P39_cKO_H3K4me3_peak_1041	133.742	.
chr2	24047600	24049199	P39_cKO_H3K4me3_peak_1042	265.036	.
chr2	24760600	24763999	P39_cKO_H3K4me3_peak_1043	349.568	.
chr2	24918400	24919999	P39_cKO_H3K4me3_peak_1044	513.578	.
chr2	24934000	24935799	P39_cKO_H3K4me3_peak_1045	318.731	.
chr2	24949200	24951799	P39_cKO_H3K4me3_peak_1046	384.36	.
chr2	24962400	24963599	P39_cKO_H3K4me3_peak_1047	358.204	.
chr2	24974200	24976399	P39_cKO_H3K4me3_peak_1048	425.68	.
chr2	25054200	25055999	P39_cKO_H3K4me3_peak_1049	476.222	.
chr2	25180000	25181999	P39_cKO_H3K4me3_peak_1050	208.687	.
chr2	25209800	25211799	P39_cKO_H3K4me3_peak_1051	397.648	.
chr2	25223400	25225399	P39_cKO_H3K4me3_peak_1052	460.827	.
chr2	25240800	25243399	P39_cKO_H3K4me3_peak_1053	381.385	.
chr2	25254600	25256399	P39_cKO_H3K4me3_peak_1054	498.378	.
chr2	25261400	25263999	P39_cKO_H3K4me3_peak_1055	337.08	.
chr2	25271200	25273399	P39_cKO_H3K4me3_peak_1056	426.823	.
chr2	25316000	25319399	P39_cKO_H3K4me3_peak_1057	457.939	.
chr2	25331600	25333799	P39_cKO_H3K4me3_peak_1058	406.936	.
chr2	25355600	25356599	P39_cKO_H3K4me3_peak_1059	372.075	.
chr2	25364200	25365999	P39_cKO_H3K4me3_peak_1060	305.486	.
chr2	25371800	25373199	P39_cKO_H3K4me3_peak_1061	197.14	.
chr2	25402600	25404399	P39_cKO_H3K4me3_peak_1062	430.214	.
chr2	25428400	25429999	P39_cKO_H3K4me3_peak_1063	457.762	.
chr2	25460000	25461599	P39_cKO_H3K4me3_peak_1064	350.191	.
chr2	25500000	25502199	P39_cKO_H3K4me3_peak_1065	321.595	.
chr2	25546200	25547599	P39_cKO_H3K4me3_peak_1066	421.758	.
chr2	25556800	25559199	P39_cKO_H3K4me3_peak_1067	443.444	.
chr2	25574200	25575199	P39_cKO_H3K4me3_peak_1068	270.138	.
chr2	25578000	25580199	P39_cKO_H3K4me3_peak_1069	236.844	.
chr2	25580600	25582399	P39_cKO_H3K4me3_peak_1070	317.843	.
chr2	25607200	25608599	P39_cKO_H3K4me3_peak_1071	515.014	.
chr2	25621200	25622199	P39_cKO_H3K4me3_peak_1072	321.985	.
chr2	25706400	25708399	P39_cKO_H3K4me3_peak_1073	425.864	.
chr2	25862800	25864999	P39_cKO_H3K4me3_peak_1074	230.324	.
chr2	25877400	25879599	P39_cKO_H3K4me3_peak_1075	393.487	.
chr2	25981400	25984599	P39_cKO_H3K4me3_peak_1076	359.521	.
chr2	26020600	26022199	P39_cKO_H3K4me3_peak_1077	408.064	.
chr2	26091000	26092399	P39_cKO_H3K4me3_peak_1078	383.622	.
chr2	26122200	26123199	P39_cKO_H3K4me3_peak_1079	524.012	.
chr2	26139200	26141599	P39_cKO_H3K4me3_peak_1080	501.025	.
chr2	26202200	26203799	P39_cKO_H3K4me3_peak_1081	126.131	.
chr2	26236400	26237799	P39_cKO_H3K4me3_peak_1082	425.126	.
chr2	26315200	26317199	P39_cKO_H3K4me3_peak_1083	343.835	.
chr2	26350600	26353199	P39_cKO_H3K4me3_peak_1084	396.65	.
chr2	26380000	26380799	P39_cKO_H3K4me3_peak_1085	449.193	.
chr2	26388200	26390599	P39_cKO_H3K4me3_peak_1086	395.136	.
chr2	26407600	26409399	P39_cKO_H3K4me3_peak_1087	290.132	.
chr2	26444200	26447199	P39_cKO_H3K4me3_peak_1088	387.275	.
chr2	26502400	26503799	P39_cKO_H3K4me3_peak_1089	122.889	.
chr2	26586200	26587399	P39_cKO_H3K4me3_peak_1090	451.429	.
chr2	26603800	26604799	P39_cKO_H3K4me3_peak_1091	139.882	.
chr2	26628000	26629799	P39_cKO_H3K4me3_peak_1092	489.423	.
chr2	26638600	26640399	P39_cKO_H3K4me3_peak_1093	351.429	.
chr2	26902000	26903999	P39_cKO_H3K4me3_peak_1094	387.799	.
chr2	26908800	26912199	P39_cKO_H3K4me3_peak_1095	358.644	.
chr2	26915400	26917399	P39_cKO_H3K4me3_peak_1096	399.518	.
chr2	26932400	26934199	P39_cKO_H3K4me3_peak_1097	382.135	.
chr2	26963200	26964999	P39_cKO_H3K4me3_peak_1098	375.245	.
chr2	27009400	27011199	P39_cKO_H3K4me3_peak_1099	435.818	.
chr2	27026400	27028599	P39_cKO_H3K4me3_peak_1100	376.805	.
chr2	27079200	27080399	P39_cKO_H3K4me3_peak_1101	120.617	.
chr2	27140000	27142999	P39_cKO_H3K4me3_peak_1102	347.411	.
chr2	27425400	27427399	P39_cKO_H3K4me3_peak_1103	317.843	.
chr2	27441800	27443599	P39_cKO_H3K4me3_peak_1104	357.359	.
chr2	27474200	27476599	P39_cKO_H3K4me3_peak_1105	528.959	.
chr2	27496400	27497199	P39_cKO_H3K4me3_peak_1106	139.882	.
chr2	27514200	27516199	P39_cKO_H3K4me3_peak_1107	446.411	.
chr2	27540000	27541199	P39_cKO_H3K4me3_peak_1108	273.985	.
chr2	27676400	27676999	P39_cKO_H3K4me3_peak_1109	322.889	.
chr2	27677600	27678599	P39_cKO_H3K4me3_peak_1110	281.385	.
chr2	27884800	27888399	P39_cKO_H3K4me3_peak_1111	260.235	.
chr2	28098600	28099399	P39_cKO_H3K4me3_peak_1112	206.178	.
chr2	28192400	28196399	P39_cKO_H3K4me3_peak_1113	426.011	.
chr2	28196800	28200399	P39_cKO_H3K4me3_peak_1114	168.832	.
chr2	28205800	28211199	P39_cKO_H3K4me3_peak_1115	352.121	.
chr2	28446200	28447599	P39_cKO_H3K4me3_peak_1116	444.806	.
chr2	28466000	28466399	P39_cKO_H3K4me3_peak_1117	157.939	.
chr2	28468000	28468999	P39_cKO_H3K4me3_peak_1118	405.089	.
chr2	28512600	28515999	P39_cKO_H3K4me3_peak_1119	299.219	.
chr2	28532800	28536199	P39_cKO_H3K4me3_peak_1120	329.625	.
chr2	28582400	28583399	P39_cKO_H3K4me3_peak_1121	302.887	.
chr2	28640600	28642799	P39_cKO_H3K4me3_peak_1122	389.423	.
chr2	28699400	28700599	P39_cKO_H3K4me3_peak_1123	327.329	.
chr2	28780200	28781799	P39_cKO_H3K4me3_peak_1124	187.275	.
chr2	28838600	28841599	P39_cKO_H3K4me3_peak_1125	450.573	.
chr2	29059800	29060999	P39_cKO_H3K4me3_peak_1126	375.245	.
chr2	29124600	29126199	P39_cKO_H3K4me3_peak_1127	359.896	.
chr2	29194600	29194999	P39_cKO_H3K4me3_peak_1128	239.882	.
chr2	29249600	29253799	P39_cKO_H3K4me3_peak_1129	374.277	.
chr2	29319800	29321199	P39_cKO_H3K4me3_peak_1130	146.593	.
chr2	29346600	29347799	P39_cKO_H3K4me3_peak_1131	539.882	.
chr2	29619800	29621399	P39_cKO_H3K4me3_peak_1132	417.642	.
chr2	29747000	29747799	P39_cKO_H3K4me3_peak_1133	222.889	.
chr2	29786800	29789199	P39_cKO_H3K4me3_peak_1134	344.321	.
chr2	29802200	29804799	P39_cKO_H3K4me3_peak_1135	360.74	.
chr2	29819400	29821199	P39_cKO_H3K4me3_peak_1136	215.781	.
chr2	29826400	29828199	P39_cKO_H3K4me3_peak_1137	436.075	.
chr2	29868800	29870199	P39_cKO_H3K4me3_peak_1138	283.939	.
chr2	29889000	29891199	P39_cKO_H3K4me3_peak_1139	334.368	.
chr2	29935000	29935999	P39_cKO_H3K4me3_peak_1140	592.238	.
chr2	29964200	29969199	P39_cKO_H3K4me3_peak_1141	340.84	.
chr2	30048200	30049399	P39_cKO_H3K4me3_peak_1142	437.457	.
chr2	30061800	30063199	P39_cKO_H3K4me3_peak_1143	333.742	.
chr2	30065600	30067999	P39_cKO_H3K4me3_peak_1144	427.329	.
chr2	30093200	30094799	P39_cKO_H3K4me3_peak_1145	492.933	.
chr2	30123000	30125599	P39_cKO_H3K4me3_peak_1146	408.064	.
chr2	30133400	30134799	P39_cKO_H3K4me3_peak_1147	365.18	.
chr2	30170400	30172599	P39_cKO_H3K4me3_peak_1148	341.079	.
chr2	30177600	30178799	P39_cKO_H3K4me3_peak_1149	298.378	.
chr2	30205000	30207199	P39_cKO_H3K4me3_peak_1150	313.578	.
chr2	30236600	30239599	P39_cKO_H3K4me3_peak_1151	437.123	.
chr2	30285400	30287599	P39_cKO_H3K4me3_peak_1152	471.539	.
chr2	30356400	30359199	P39_cKO_H3K4me3_peak_1153	304.652	.
chr2	30364000	30365999	P39_cKO_H3K4me3_peak_1154	351.429	.
chr2	30392200	30393999	P39_cKO_H3K4me3_peak_1155	439.02	.
chr2	30413400	30417199	P39_cKO_H3K4me3_peak_1156	458.534	.
chr2	30463800	30464599	P39_cKO_H3K4me3_peak_1157	219.237	.
chr2	30470000	30470799	P39_cKO_H3K4me3_peak_1158	239.882	.
chr2	30471200	30474599	P39_cKO_H3K4me3_peak_1159	461.326	.
chr2	30594400	30595999	P39_cKO_H3K4me3_peak_1160	275.245	.
chr2	30676600	30677999	P39_cKO_H3K4me3_peak_1161	181.385	.
chr2	30801000	30801999	P39_cKO_H3K4me3_peak_1162	395.681	.
chr2	30806800	30809799	P39_cKO_H3K4me3_peak_1163	354.178	.
chr2	30826600	30828599	P39_cKO_H3K4me3_peak_1164	384.57	.
chr2	30845000	30845799	P39_cKO_H3K4me3_peak_1165	155.082	.
chr2	30952600	30954199	P39_cKO_H3K4me3_peak_1166	425.126	.
chr2	30966800	30968599	P39_cKO_H3K4me3_peak_1167	384.812	.
chr2	30981200	30983399	P39_cKO_H3K4me3_peak_1168	442.266	.
chr2	31140200	31142599	P39_cKO_H3K4me3_peak_1169	399.606	.
chr2	31151600	31153199	P39_cKO_H3K4me3_peak_1170	418.309	.
chr2	31245000	31247999	P39_cKO_H3K4me3_peak_1171	399.786	.
chr2	31258800	31259399	P39_cKO_H3K4me3_peak_1172	320.617	.
chr2	31297800	31298599	P39_cKO_H3K4me3_peak_1173	155.082	.
chr2	31469400	31470999	P39_cKO_H3K4me3_peak_1174	168.832	.
chr2	31572000	31573799	P39_cKO_H3K4me3_peak_1175	421.24	.
chr2	31653800	31654999	P39_cKO_H3K4me3_peak_1176	364.167	.
chr2	31669200	31671599	P39_cKO_H3K4me3_peak_1177	342.266	.
chr2	31687800	31690199	P39_cKO_H3K4me3_peak_1178	397.14	.
chr2	31801000	31802599	P39_cKO_H3K4me3_peak_1179	618.889	.
chr2	31845400	31846399	P39_cKO_H3K4me3_peak_1180	239.882	.
chr2	31950000	31950799	P39_cKO_H3K4me3_peak_1181	125.443	.
chr2	31973600	31975599	P39_cKO_H3K4me3_peak_1182	380.563	.
chr2	32079000	32080999	P39_cKO_H3K4me3_peak_1183	48.128	.
chr2	32081600	32084999	P39_cKO_H3K4me3_peak_1184	399.786	.
chr2	32095400	32096599	P39_cKO_H3K4me3_peak_1185	353.632	.
chr2	32137400	32137999	P39_cKO_H3K4me3_peak_1186	209.396	.
chr2	32150400	32153999	P39_cKO_H3K4me3_peak_1187	397.432	.
chr2	32235600	32237599	P39_cKO_H3K4me3_peak_1188	317.46	.
chr2	32259200	32260399	P39_cKO_H3K4me3_peak_1189	340.971	.
chr2	32287000	32289199	P39_cKO_H3K4me3_peak_1190	463.828	.
chr2	32349400	32353599	P39_cKO_H3K4me3_peak_1191	410.336	.
chr2	32362600	32364199	P39_cKO_H3K4me3_peak_1192	340.88	.
chr2	32379600	32382799	P39_cKO_H3K4me3_peak_1193	405.089	.
chr2	32395200	32397799	P39_cKO_H3K4me3_peak_1194	348.223	.
chr2	32428600	32431599	P39_cKO_H3K4me3_peak_1195	191.819	.
chr2	32449400	32453199	P39_cKO_H3K4me3_peak_1196	395.136	.
chr2	32534600	32538399	P39_cKO_H3K4me3_peak_1197	373.985	.
chr2	32570800	32571799	P39_cKO_H3K4me3_peak_1198	342.856	.
chr2	32574800	32576399	P39_cKO_H3K4me3_peak_1199	351.429	.
chr2	32586800	32590799	P39_cKO_H3K4me3_peak_1200	251.812	.
chr2	32606600	32608399	P39_cKO_H3K4me3_peak_1201	338.876	.
chr2	32625400	32627799	P39_cKO_H3K4me3_peak_1202	372.075	.
chr2	32628200	32629399	P39_cKO_H3K4me3_peak_1203	156.874	.
chr2	32693400	32694399	P39_cKO_H3K4me3_peak_1204	385.825	.
chr2	32711400	32714399	P39_cKO_H3K4me3_peak_1205	372.075	.
chr2	32741200	32743999	P39_cKO_H3K4me3_peak_1206	402.331	.
chr2	32756800	32758399	P39_cKO_H3K4me3_peak_1207	333.742	.
chr2	32775200	32776599	P39_cKO_H3K4me3_peak_1208	243.835	.
chr2	32844400	32848399	P39_cKO_H3K4me3_peak_1209	409.463	.
chr2	32875000	32877599	P39_cKO_H3K4me3_peak_1210	498.378	.
chr2	32960600	32963399	P39_cKO_H3K4me3_peak_1211	405.486	.
chr2	32966200	32967799	P39_cKO_H3K4me3_peak_1212	306.178	.
chr2	32980800	32982599	P39_cKO_H3K4me3_peak_1213	439.212	.
chr2	33083400	33087399	P39_cKO_H3K4me3_peak_1214	205.671	.
chr2	33128800	33132399	P39_cKO_H3K4me3_peak_1215	346.11	.
chr2	33370000	33370799	P39_cKO_H3K4me3_peak_1216	415.963	.
chr2	33429200	33431999	P39_cKO_H3K4me3_peak_1217	357.467	.
chr2	33467600	33468799	P39_cKO_H3K4me3_peak_1218	499.972	.
chr2	33543200	33544999	P39_cKO_H3K4me3_peak_1219	275.245	.
chr2	33580600	33581399	P39_cKO_H3K4me3_peak_1220	175.245	.
chr2	33615600	33617199	P39_cKO_H3K4me3_peak_1221	352.81	.
chr2	33885000	33887999	P39_cKO_H3K4me3_peak_1222	315.266	.
chr2	34249000	34250399	P39_cKO_H3K4me3_peak_1223	273.985	.
chr2	34371000	34373399	P39_cKO_H3K4me3_peak_1224	315.172	.
chr2	34406400	34408399	P39_cKO_H3K4me3_peak_1225	370.138	.
chr2	34639000	34639599	P39_cKO_H3K4me3_peak_1226	190.132	.
chr2	34753400	34754799	P39_cKO_H3K4me3_peak_1227	565.516	.
chr2	34771000	34773599	P39_cKO_H3K4me3_peak_1228	445.246	.
chr2	34799200	34800199	P39_cKO_H3K4me3_peak_1229	424.681	.
chr2	34802000	34803399	P39_cKO_H3K4me3_peak_1230	432.692	.
chr2	34825400	34826799	P39_cKO_H3K4me3_peak_1231	317.642	.
chr2	34869800	34871799	P39_cKO_H3K4me3_peak_1232	357.359	.
chr2	34913600	34914599	P39_cKO_H3K4me3_peak_1233	298.378	.
chr2	35108800	35110399	P39_cKO_H3K4me3_peak_1234	370.138	.
chr2	35131800	35132599	P39_cKO_H3K4me3_peak_1235	146.593	.
chr2	35199200	35201799	P39_cKO_H3K4me3_peak_1236	456.874	.
chr2	35256200	35256999	P39_cKO_H3K4me3_peak_1237	572.075	.
chr2	35336200	35337399	P39_cKO_H3K4me3_peak_1238	339.882	.
chr2	35557400	35560599	P39_cKO_H3K4me3_peak_1239	306.178	.
chr2	35581600	35582999	P39_cKO_H3K4me3_peak_1240	288.424	.
chr2	35661000	35664199	P39_cKO_H3K4me3_peak_1241	464.089	.
chr2	35978000	35980199	P39_cKO_H3K4me3_peak_1242	337.328	.
chr2	36011200	36011999	P39_cKO_H3K4me3_peak_1243	213.578	.
chr2	36048200	36049799	P39_cKO_H3K4me3_peak_1244	389.186	.
chr2	36135600	36137199	P39_cKO_H3K4me3_peak_1245	406.178	.
chr2	36202800	36204199	P39_cKO_H3K4me3_peak_1246	86.4481	.
chr2	36230400	36231399	P39_cKO_H3K4me3_peak_1247	256.874	.
chr2	36610600	36612599	P39_cKO_H3K4me3_peak_1248	110.931	.
chr2	36805800	36807599	P39_cKO_H3K4me3_peak_1249	119.237	.
chr2	37055400	37056799	P39_cKO_H3K4me3_peak_1250	188.424	.
chr2	37309800	37311399	P39_cKO_H3K4me3_peak_1251	81.3855	.
chr2	37358200	37359399	P39_cKO_H3K4me3_peak_1252	468.422	.
chr2	37421600	37423399	P39_cKO_H3K4me3_peak_1253	551.429	.
chr2	37430200	37431799	P39_cKO_H3K4me3_peak_1254	429.19	.
chr2	37442200	37443999	P39_cKO_H3K4me3_peak_1255	408.064	.
chr2	37452000	37453399	P39_cKO_H3K4me3_peak_1256	396.36	.
chr2	37516200	37516999	P39_cKO_H3K4me3_peak_1257	213.578	.
chr2	37701400	37704399	P39_cKO_H3K4me3_peak_1258	414.424	.
chr2	37775800	37777999	P39_cKO_H3K4me3_peak_1259	112.419	.
chr2	38286200	38287599	P39_cKO_H3K4me3_peak_1260	479.113	.
chr2	38339400	38341399	P39_cKO_H3K4me3_peak_1261	282.508	.
chr2	38346400	38348599	P39_cKO_H3K4me3_peak_1262	249.193	.
chr2	38350600	38358199	P39_cKO_H3K4me3_peak_1263	362.121	.
chr2	38379200	38380199	P39_cKO_H3K4me3_peak_1264	413.578	.
chr2	38423600	38424999	P39_cKO_H3K4me3_peak_1265	146.593	.
chr2	38511400	38513399	P39_cKO_H3K4me3_peak_1266	425.68	.
chr2	38643200	38644799	P39_cKO_H3K4me3_peak_1267	414.378	.
chr2	38823400	38824199	P39_cKO_H3K4me3_peak_1268	239.882	.
chr2	38924400	38927199	P39_cKO_H3K4me3_peak_1269	552.535	.
chr2	38997400	38998999	P39_cKO_H3K4me3_peak_1270	290.132	.
chr2	39004000	39005999	P39_cKO_H3K4me3_peak_1271	423.639	.
chr2	39007400	39009599	P39_cKO_H3K4me3_peak_1272	421.985	.
chr2	39064600	39066199	P39_cKO_H3K4me3_peak_1273	463.586	.
chr2	39188800	39191199	P39_cKO_H3K4me3_peak_1274	412.128	.
chr2	39224800	39226999	P39_cKO_H3K4me3_peak_1275	406.936	.
chr2	42650200	42653999	P39_cKO_H3K4me3_peak_1276	362.943	.
chr2	43785600	43788199	P39_cKO_H3K4me3_peak_1277	129.385	.
chr2	44242800	44243999	P39_cKO_H3K4me3_peak_1278	284.948	.
chr2	44556800	44558199	P39_cKO_H3K4me3_peak_1279	246.593	.
chr2	44632400	44635199	P39_cKO_H3K4me3_peak_1280	204.832	.
chr2	44926000	44928199	P39_cKO_H3K4me3_peak_1281	393.487	.
chr2	45104800	45106199	P39_cKO_H3K4me3_peak_1282	139.882	.
chr2	45107200	45113199	P39_cKO_H3K4me3_peak_1283	403.002	.
chr2	45115800	45117999	P39_cKO_H3K4me3_peak_1284	513.578	.
chr2	45158000	45158599	P39_cKO_H3K4me3_peak_1285	390.132	.
chr2	45356000	45357999	P39_cKO_H3K4me3_peak_1286	107.689	.
chr2	45486000	45486999	P39_cKO_H3K4me3_peak_1287	139.882	.
chr2	46620200	46621399	P39_cKO_H3K4me3_peak_1288	74.6741	.
chr2	47531000	47532599	P39_cKO_H3K4me3_peak_1289	170.694	.
chr2	48813200	48817199	P39_cKO_H3K4me3_peak_1290	437.744	.
chr2	48948400	48951399	P39_cKO_H3K4me3_peak_1291	446.214	.
chr2	49312800	49313399	P39_cKO_H3K4me3_peak_1292	351.429	.
chr2	49450800	49453599	P39_cKO_H3K4me3_peak_1293	470.625	.
chr2	49571200	49572799	P39_cKO_H3K4me3_peak_1294	198.378	.
chr2	49619000	49621599	P39_cKO_H3K4me3_peak_1295	469.462	.
chr2	49787200	49788399	P39_cKO_H3K4me3_peak_1296	527.329	.
chr2	50066200	50067399	P39_cKO_H3K4me3_peak_1297	458.644	.
chr2	50295200	50296999	P39_cKO_H3K4me3_peak_1298	329.19	.
chr2	51146000	51149399	P39_cKO_H3K4me3_peak_1299	457.694	.
chr2	51933600	51935599	P39_cKO_H3K4me3_peak_1300	388.233	.
chr2	51972600	51973399	P39_cKO_H3K4me3_peak_1301	335.818	.
chr2	52037800	52039799	P39_cKO_H3K4me3_peak_1302	101.179	.
chr2	52072400	52073599	P39_cKO_H3K4me3_peak_1303	409.926	.
chr2	52423600	52425799	P39_cKO_H3K4me3_peak_1304	356.388	.
chr2	52556200	52558999	P39_cKO_H3K4me3_peak_1305	215.266	.
chr2	52673600	52677199	P39_cKO_H3K4me3_peak_1306	370.057	.
chr2	52741400	52743399	P39_cKO_H3K4me3_peak_1307	381.385	.
chr2	52857400	52860599	P39_cKO_H3K4me3_peak_1308	405.417	.
chr2	53065200	53066999	P39_cKO_H3K4me3_peak_1309	116.749	.
chr2	53190200	53192799	P39_cKO_H3K4me3_peak_1310	409.514	.
chr2	53501800	53502399	P39_cKO_H3K4me3_peak_1311	290.132	.
chr2	54083400	54085599	P39_cKO_H3K4me3_peak_1312	303.927	.
chr2	54435400	54438399	P39_cKO_H3K4me3_peak_1313	390.132	.
chr2	55435200	55440199	P39_cKO_H3K4me3_peak_1314	373.066	.
chr2	57111600	57113199	P39_cKO_H3K4me3_peak_1315	153.006	.
chr2	57114200	57117399	P39_cKO_H3K4me3_peak_1316	357.285	.
chr2	57123200	57124599	P39_cKO_H3K4me3_peak_1317	398.378	.
chr2	57180800	57182799	P39_cKO_H3K4me3_peak_1318	292.428	.
chr2	57236200	57238999	P39_cKO_H3K4me3_peak_1319	362.806	.
chr2	58356800	58358199	P39_cKO_H3K4me3_peak_1320	403.625	.
chr2	58564800	58569399	P39_cKO_H3K4me3_peak_1321	379.658	.
chr2	59159600	59163399	P39_cKO_H3K4me3_peak_1322	452.81	.
chr2	59522400	59522799	P39_cKO_H3K4me3_peak_1323	166.185	.
chr2	59611400	59614799	P39_cKO_H3K4me3_peak_1324	372.075	.
chr2	59881800	59883399	P39_cKO_H3K4me3_peak_1325	356.279	.
chr2	60036600	60037799	P39_cKO_H3K4me3_peak_1326	357.939	.
chr2	60124200	60125799	P39_cKO_H3K4me3_peak_1327	486.697	.
chr2	60208000	60211199	P39_cKO_H3K4me3_peak_1328	294.51	.
chr2	60282800	60284599	P39_cKO_H3K4me3_peak_1329	283.622	.
chr2	60383000	60383599	P39_cKO_H3K4me3_peak_1330	639.882	.
chr2	60879800	60881999	P39_cKO_H3K4me3_peak_1331	375.245	.
chr2	60961200	60963999	P39_cKO_H3K4me3_peak_1332	387.994	.
chr2	61592600	61593999	P39_cKO_H3K4me3_peak_1333	427.329	.
chr2	61655200	61657399	P39_cKO_H3K4me3_peak_1334	374.797	.
chr2	61711200	61712999	P39_cKO_H3K4me3_peak_1335	387.275	.
chr2	61802000	61813599	P39_cKO_H3K4me3_peak_1336	381.224	.
chr2	61814000	61815199	P39_cKO_H3K4me3_peak_1337	201.549	.
chr2	62046000	62048599	P39_cKO_H3K4me3_peak_1338	412.976	.
chr2	62411600	62412599	P39_cKO_H3K4me3_peak_1339	239.882	.
chr2	62458400	62458999	P39_cKO_H3K4me3_peak_1340	306.178	.
chr2	62645600	62646399	P39_cKO_H3K4me3_peak_1341	216.435	.
chr2	62663600	62665799	P39_cKO_H3K4me3_peak_1342	291.819	.
chr2	63181000	63185599	P39_cKO_H3K4me3_peak_1343	411.441	.
chr2	64074800	64075599	P39_cKO_H3K4me3_peak_1344	147.682	.
chr2	64097000	64099199	P39_cKO_H3K4me3_peak_1345	243.276	.
chr2	65021200	65023399	P39_cKO_H3K4me3_peak_1346	349.032	.
chr2	65042400	65043799	P39_cKO_H3K4me3_peak_1347	122.889	.
chr2	65238000	65239599	P39_cKO_H3K4me3_peak_1348	462.121	.
chr2	65565600	65567599	P39_cKO_H3K4me3_peak_1349	334.437	.
chr2	65620000	65622999	P39_cKO_H3K4me3_peak_1350	287.044	.
chr2	65668200	65670799	P39_cKO_H3K4me3_peak_1351	336.565	.
chr2	65817600	65818799	P39_cKO_H3K4me3_peak_1352	151.429	.
chr2	65845000	65848999	P39_cKO_H3K4me3_peak_1353	309.926	.
chr2	65860000	65860999	P39_cKO_H3K4me3_peak_1354	229.928	.
chr2	65930000	65933999	P39_cKO_H3K4me3_peak_1355	359.723	.
chr2	66041800	66042199	P39_cKO_H3K4me3_peak_1356	398.378	.
chr2	66124000	66125399	P39_cKO_H3K4me3_peak_1357	442.266	.
chr2	66255600	66257799	P39_cKO_H3K4me3_peak_1358	413.578	.
chr2	66407800	66410399	P39_cKO_H3K4me3_peak_1359	413.578	.
chr2	66439800	66442199	P39_cKO_H3K4me3_peak_1360	211.966	.
chr2	66634400	66635199	P39_cKO_H3K4me3_peak_1361	313.578	.
chr2	67514600	67518199	P39_cKO_H3K4me3_peak_1362	292.536	.
chr2	67564800	67567799	P39_cKO_H3K4me3_peak_1363	479.571	.
chr2	68470600	68472799	P39_cKO_H3K4me3_peak_1364	454.721	.
chr2	68861000	68863999	P39_cKO_H3K4me3_peak_1365	437.61	.
chr2	69205600	69206399	P39_cKO_H3K4me3_peak_1366	257.467	.
chr2	69585400	69586399	P39_cKO_H3K4me3_peak_1367	188.424	.
chr2	69646800	69648199	P39_cKO_H3K4me3_peak_1368	386.914	.
chr2	69712200	69714199	P39_cKO_H3K4me3_peak_1369	302.685	.
chr2	69722000	69724199	P39_cKO_H3K4me3_peak_1370	399.376	.
chr2	69789000	69790599	P39_cKO_H3K4me3_peak_1371	399.376	.
chr2	69822200	69824199	P39_cKO_H3K4me3_peak_1372	396.07	.
chr2	69861000	69862799	P39_cKO_H3K4me3_peak_1373	433.742	.
chr2	69885000	69885999	P39_cKO_H3K4me3_peak_1374	541.377	.
chr2	69896800	69899199	P39_cKO_H3K4me3_peak_1375	434.783	.
chr2	70474800	70475799	P39_cKO_H3K4me3_peak_1376	427.329	.
chr2	70508600	70509599	P39_cKO_H3K4me3_peak_1377	267.184	.
chr2	70562800	70564399	P39_cKO_H3K4me3_peak_1378	244.612	.
chr2	70660800	70663399	P39_cKO_H3K4me3_peak_1379	292.489	.
chr2	70704400	70704999	P39_cKO_H3K4me3_peak_1380	190.132	.
chr2	70823800	70825399	P39_cKO_H3K4me3_peak_1381	545.771	.
chr2	71054400	71056399	P39_cKO_H3K4me3_peak_1382	342.63	.
chr2	71211600	71212799	P39_cKO_H3K4me3_peak_1383	527.329	.
chr2	71366200	71368199	P39_cKO_H3K4me3_peak_1384	389.358	.
chr2	71388600	71389799	P39_cKO_H3K4me3_peak_1385	374.797	.
chr2	71452800	71454399	P39_cKO_H3K4me3_peak_1386	300.368	.
chr2	71528800	71530199	P39_cKO_H3K4me3_peak_1387	71.4319	.
chr2	71545200	71546199	P39_cKO_H3K4me3_peak_1388	168.832	.
chr2	71580800	71581599	P39_cKO_H3K4me3_peak_1389	368.832	.
chr2	71629000	71630399	P39_cKO_H3K4me3_peak_1390	346.921	.
chr2	71786800	71788399	P39_cKO_H3K4me3_peak_1391	379.875	.
chr2	71872800	71874599	P39_cKO_H3K4me3_peak_1392	284.134	.
chr2	71979400	71983399	P39_cKO_H3K4me3_peak_1393	301.025	.
chr2	72285600	72286599	P39_cKO_H3K4me3_peak_1394	444.321	.
chr2	72475800	72476799	P39_cKO_H3K4me3_peak_1395	181.385	.
chr2	72978400	72981599	P39_cKO_H3K4me3_peak_1396	532.391	.
chr2	73213400	73214999	P39_cKO_H3K4me3_peak_1397	456.874	.
chr2	73311600	73313799	P39_cKO_H3K4me3_peak_1398	341.377	.
chr2	73385200	73387199	P39_cKO_H3K4me3_peak_1399	388.71	.
chr2	73528800	73529999	P39_cKO_H3K4me3_peak_1400	415.371	.
chr2	73560600	73562199	P39_cKO_H3K4me3_peak_1401	194.314	.
chr2	73584600	73585799	P39_cKO_H3K4me3_peak_1402	313.578	.
chr2	73654200	73660999	P39_cKO_H3K4me3_peak_1403	370.416	.
chr2	73773800	73774999	P39_cKO_H3K4me3_peak_1404	209.396	.
chr2	73775400	73776799	P39_cKO_H3K4me3_peak_1405	328.959	.
chr2	73891200	73893999	P39_cKO_H3K4me3_peak_1406	444.806	.
chr2	73910200	73911799	P39_cKO_H3K4me3_peak_1407	483.066	.
chr2	74577800	74579999	P39_cKO_H3K4me3_peak_1408	422.325	.
chr2	74691400	74692399	P39_cKO_H3K4me3_peak_1409	262.121	.
chr2	74762800	74763599	P39_cKO_H3K4me3_peak_1410	155.082	.
chr2	74825200	74826799	P39_cKO_H3K4me3_peak_1411	506.81	.
chr2	75658200	75660599	P39_cKO_H3K4me3_peak_1412	378.129	.
chr2	75781000	75781399	P39_cKO_H3K4me3_peak_1413	572.075	.
chr2	75831800	75833199	P39_cKO_H3K4me3_peak_1414	493.487	.
chr2	75938000	75939799	P39_cKO_H3K4me3_peak_1415	370.463	.
chr2	75981400	75982599	P39_cKO_H3K4me3_peak_1416	337.864	.
chr2	76338600	76338999	P39_cKO_H3K4me3_peak_1417	262.121	.
chr2	76369800	76370999	P39_cKO_H3K4me3_peak_1418	476.027	.
chr2	76406000	76409399	P39_cKO_H3K4me3_peak_1419	469.242	.
chr2	76647200	76648999	P39_cKO_H3K4me3_peak_1420	322.479	.
chr2	76672400	76673599	P39_cKO_H3K4me3_peak_1421	194.314	.
chr2	76674800	76676399	P39_cKO_H3K4me3_peak_1422	429.928	.
chr2	76971000	76971599	P39_cKO_H3K4me3_peak_1423	132.843	.
chr2	77171600	77172399	P39_cKO_H3K4me3_peak_1424	198.378	.
chr2	77279400	77280399	P39_cKO_H3K4me3_peak_1425	415.963	.
chr2	77280800	77281399	P39_cKO_H3K4me3_peak_1426	327.329	.
chr2	77518800	77519799	P39_cKO_H3K4me3_peak_1427	176.139	.
chr2	77701200	77703999	P39_cKO_H3K4me3_peak_1428	160.235	.
chr2	77814400	77817799	P39_cKO_H3K4me3_peak_1429	361.514	.
chr2	77945000	77946999	P39_cKO_H3K4me3_peak_1430	415.963	.
chr2	78047800	78049999	P39_cKO_H3K4me3_peak_1431	85.3383	.
chr2	78868200	78871399	P39_cKO_H3K4me3_peak_1432	364.674	.
chr2	78872000	78873199	P39_cKO_H3K4me3_peak_1433	206.178	.
chr2	79255200	79256399	P39_cKO_H3K4me3_peak_1434	277.733	.
chr2	79428400	79429399	P39_cKO_H3K4me3_peak_1435	316.435	.
chr2	79452400	79457199	P39_cKO_H3K4me3_peak_1436	329.928	.
chr2	79634600	79636599	P39_cKO_H3K4me3_peak_1437	417.46	.
chr2	80126000	80130199	P39_cKO_H3K4me3_peak_1438	347.492	.
chr2	80314800	80316799	P39_cKO_H3K4me3_peak_1439	407.856	.
chr2	80446000	80449199	P39_cKO_H3K4me3_peak_1440	313.578	.
chr2	80579400	80581999	P39_cKO_H3K4me3_peak_1441	411.342	.
chr2	80616400	80617999	P39_cKO_H3K4me3_peak_1442	276.139	.
chr2	80638600	80639999	P39_cKO_H3K4me3_peak_1443	262.121	.
chr2	80869800	80870799	P39_cKO_H3K4me3_peak_1444	165.036	.
chr2	82052000	82055599	P39_cKO_H3K4me3_peak_1445	396.48	.
chr2	83511600	83513399	P39_cKO_H3K4me3_peak_1446	159.146	.
chr2	83643600	83645999	P39_cKO_H3K4me3_peak_1447	387.851	.
chr2	83723600	83726399	P39_cKO_H3K4me3_peak_1448	389.6	.
chr2	83812200	83814999	P39_cKO_H3K4me3_peak_1449	364.04	.
chr2	84444400	84446199	P39_cKO_H3K4me3_peak_1450	134.437	.
chr2	84647200	84651799	P39_cKO_H3K4me3_peak_1451	315.233	.
chr2	84669200	84671599	P39_cKO_H3K4me3_peak_1452	281.385	.
chr2	84676400	84680199	P39_cKO_H3K4me3_peak_1453	365.683	.
chr2	84713600	84716399	P39_cKO_H3K4me3_peak_1454	449.755	.
chr2	84726600	84728399	P39_cKO_H3K4me3_peak_1455	249.666	.
chr2	84733800	84737599	P39_cKO_H3K4me3_peak_1456	369.005	.
chr2	84741800	84743799	P39_cKO_H3K4me3_peak_1457	193.724	.
chr2	84798400	84799599	P39_cKO_H3K4me3_peak_1458	448.628	.
chr2	84826200	84828199	P39_cKO_H3K4me3_peak_1459	439.882	.
chr2	84839600	84840599	P39_cKO_H3K4me3_peak_1460	139.882	.
chr2	84883400	84888599	P39_cKO_H3K4me3_peak_1461	359.407	.
chr2	85036400	85038599	P39_cKO_H3K4me3_peak_1462	294.963	.
chr2	85047400	85049799	P39_cKO_H3K4me3_peak_1463	427.329	.
chr2	85050200	85051199	P39_cKO_H3K4me3_peak_1464	509.926	.
chr2	85194200	85195799	P39_cKO_H3K4me3_peak_1465	135.442	.
chr2	85197400	85199199	P39_cKO_H3K4me3_peak_1466	316.178	.
chr2	85252400	85253399	P39_cKO_H3K4me3_peak_1467	195.136	.
chr2	86020200	86020799	P39_cKO_H3K4me3_peak_1468	439.882	.
chr2	86724000	86725599	P39_cKO_H3K4me3_peak_1469	63.6977	.
chr2	87526000	87526599	P39_cKO_H3K4me3_peak_1470	390.132	.
chr2	89763800	89765599	P39_cKO_H3K4me3_peak_1471	133.742	.
chr2	90577800	90581399	P39_cKO_H3K4me3_peak_1472	501.897	.
chr2	90667200	90668199	P39_cKO_H3K4me3_peak_1473	313.578	.
chr2	90678800	90680199	P39_cKO_H3K4me3_peak_1474	522.325	.
chr2	90744600	90746999	P39_cKO_H3K4me3_peak_1475	297.735	.
chr2	90782800	90783399	P39_cKO_H3K4me3_peak_1476	239.882	.
chr2	90846000	90848399	P39_cKO_H3K4me3_peak_1477	385.427	.
chr2	90884600	90887799	P39_cKO_H3K4me3_peak_1478	322.567	.
chr2	90889000	90890599	P39_cKO_H3K4me3_peak_1479	291.819	.
chr2	90903600	90905999	P39_cKO_H3K4me3_peak_1480	347.682	.
chr2	90916600	90918399	P39_cKO_H3K4me3_peak_1481	336.075	.
chr2	90939600	90941599	P39_cKO_H3K4me3_peak_1482	457.408	.
chr2	90964800	90966399	P39_cKO_H3K4me3_peak_1483	339.882	.
chr2	91053800	91055199	P39_cKO_H3K4me3_peak_1484	581.385	.
chr2	91068200	91070999	P39_cKO_H3K4me3_peak_1485	312.674	.
chr2	91077600	91078799	P39_cKO_H3K4me3_peak_1486	262.121	.
chr2	91179800	91183599	P39_cKO_H3K4me3_peak_1487	365.12	.
chr2	91202200	91203999	P39_cKO_H3K4me3_peak_1488	464.674	.
chr2	91236400	91237999	P39_cKO_H3K4me3_peak_1489	337.185	.
chr2	91255200	91258599	P39_cKO_H3K4me3_peak_1490	400.763	.
chr2	91264600	91266199	P39_cKO_H3K4me3_peak_1491	384.948	.
chr2	91443600	91445199	P39_cKO_H3K4me3_peak_1492	310.931	.
chr2	91457000	91459599	P39_cKO_H3K4me3_peak_1493	239.882	.
chr2	91526400	91528399	P39_cKO_H3K4me3_peak_1494	424.384	.
chr2	91648800	91650999	P39_cKO_H3K4me3_peak_1495	408.865	.
chr2	91709600	91711599	P39_cKO_H3K4me3_peak_1496	328.634	.
chr2	91730000	91731399	P39_cKO_H3K4me3_peak_1497	621.473	.
chr2	91921200	91925399	P39_cKO_H3K4me3_peak_1498	393.775	.
chr2	91949200	91950199	P39_cKO_H3K4me3_peak_1499	255.082	.
chr2	91961400	91964399	P39_cKO_H3K4me3_peak_1500	455.682	.
chr2	91974200	91976599	P39_cKO_H3K4me3_peak_1501	333.043	.
chr2	92007600	92009199	P39_cKO_H3K4me3_peak_1502	308.687	.
chr2	92023800	92024799	P39_cKO_H3K4me3_peak_1503	162.121	.
chr2	92055200	92056399	P39_cKO_H3K4me3_peak_1504	129.928	.
chr2	92058200	92060599	P39_cKO_H3K4me3_peak_1505	374.617	.
chr2	92182800	92183399	P39_cKO_H3K4me3_peak_1506	385.825	.
chr2	92183800	92186399	P39_cKO_H3K4me3_peak_1507	712.674	.
chr2	92374200	92376399	P39_cKO_H3K4me3_peak_1508	307.512	.
chr2	92387400	92390199	P39_cKO_H3K4me3_peak_1509	357.939	.
chr2	92399000	92401799	P39_cKO_H3K4me3_peak_1510	340.681	.
chr2	92430600	92435399	P39_cKO_H3K4me3_peak_1511	416.212	.
chr2	92457200	92460999	P39_cKO_H3K4me3_peak_1512	319.468	.
chr2	92483800	92485199	P39_cKO_H3K4me3_peak_1513	176.139	.
chr2	92528600	92529999	P39_cKO_H3K4me3_peak_1514	285.825	.
chr2	92599600	92603399	P39_cKO_H3K4me3_peak_1515	383.824	.
chr2	92603800	92605599	P39_cKO_H3K4me3_peak_1516	198.378	.
chr2	92914400	92918599	P39_cKO_H3K4me3_peak_1517	416.258	.
chr2	93014400	93016399	P39_cKO_H3K4me3_peak_1518	195.136	.
chr2	93045000	93046799	P39_cKO_H3K4me3_peak_1519	388.233	.
chr2	93186800	93189599	P39_cKO_H3K4me3_peak_1520	330.382	.
chr2	93231000	93232399	P39_cKO_H3K4me3_peak_1521	127.329	.
chr2	93333400	93334799	P39_cKO_H3K4me3_peak_1522	233.742	.
chr2	93821200	93822799	P39_cKO_H3K4me3_peak_1523	409.926	.
chr2	93848600	93850199	P39_cKO_H3K4me3_peak_1524	258.644	.
chr2	93954800	93957399	P39_cKO_H3K4me3_peak_1525	406.178	.
chr2	93976000	93976999	P39_cKO_H3K4me3_peak_1526	196.07	.
chr2	94010000	94011399	P39_cKO_H3K4me3_peak_1527	467.184	.
chr2	94156400	94158599	P39_cKO_H3K4me3_peak_1528	314.605	.
chr2	94177600	94179399	P39_cKO_H3K4me3_peak_1529	419.756	.
chr2	94240400	94242599	P39_cKO_H3K4me3_peak_1530	393.855	.
chr2	94243200	94243799	P39_cKO_H3K4me3_peak_1531	448.628	.
chr2	94244400	94247799	P39_cKO_H3K4me3_peak_1532	251.429	.
chr2	94273200	94274399	P39_cKO_H3K4me3_peak_1533	157.939	.
chr2	94405000	94407399	P39_cKO_H3K4me3_peak_1534	432.021	.
chr2	94436800	94438199	P39_cKO_H3K4me3_peak_1535	494.314	.
chr2	96317600	96321199	P39_cKO_H3K4me3_peak_1536	324.995	.
chr2	97466400	97473999	P39_cKO_H3K4me3_peak_1537	437.123	.
chr2	97644000	97645999	P39_cKO_H3K4me3_peak_1538	87.7985	.
chr2	100217400	100218799	P39_cKO_H3K4me3_peak_1539	62.121	.
chr2	101628400	101629199	P39_cKO_H3K4me3_peak_1540	774.459	.
chr2	101651800	101652999	P39_cKO_H3K4me3_peak_1541	134.437	.
chr2	101678000	101679599	P39_cKO_H3K4me3_peak_1542	455.082	.
chr2	101796000	101798199	P39_cKO_H3K4me3_peak_1543	129.385	.
chr2	101885800	101886999	P39_cKO_H3K4me3_peak_1544	375.245	.
chr2	102185000	102186799	P39_cKO_H3K4me3_peak_1545	301.025	.
chr2	102399800	102401799	P39_cKO_H3K4me3_peak_1546	356.388	.
chr2	102407000	102407999	P39_cKO_H3K4me3_peak_1547	153.006	.
chr2	102449200	102452399	P39_cKO_H3K4me3_peak_1548	430.784	.
chr2	102548800	102552599	P39_cKO_H3K4me3_peak_1549	255.708	.
chr2	102658000	102663999	P39_cKO_H3K4me3_peak_1550	356.874	.
chr2	103072000	103074799	P39_cKO_H3K4me3_peak_1551	364.955	.
chr2	103483200	103485599	P39_cKO_H3K4me3_peak_1552	292.933	.
chr2	103565600	103568399	P39_cKO_H3K4me3_peak_1553	130.862	.
chr2	103760400	103761799	P39_cKO_H3K4me3_peak_1554	486.914	.
chr2	103795600	103798199	P39_cKO_H3K4me3_peak_1555	439.882	.
chr2	103968800	103970999	P39_cKO_H3K4me3_peak_1556	476.805	.
chr2	104027200	104030199	P39_cKO_H3K4me3_peak_1557	413.578	.
chr2	104122400	104123399	P39_cKO_H3K4me3_peak_1558	346.593	.
chr2	104406600	104411199	P39_cKO_H3K4me3_peak_1559	389.849	.
chr2	104491600	104495599	P39_cKO_H3K4me3_peak_1560	400.887	.
chr2	104589600	104591999	P39_cKO_H3K4me3_peak_1561	357.23	.
chr2	104711000	104712799	P39_cKO_H3K4me3_peak_1562	544.612	.
chr2	104742200	104743199	P39_cKO_H3K4me3_peak_1563	401.025	.
chr2	104815800	104818599	P39_cKO_H3K4me3_peak_1564	392.72	.
chr2	104849200	104849999	P39_cKO_H3K4me3_peak_1565	236.405	.
chr2	105016000	105017599	P39_cKO_H3K4me3_peak_1566	386.222	.
chr2	105224200	105225599	P39_cKO_H3K4me3_peak_1567	95.1358	.
chr2	105398400	105399799	P39_cKO_H3K4me3_peak_1568	447.682	.
chr2	105676200	105676999	P39_cKO_H3K4me3_peak_1569	281.385	.
chr2	105903400	105905399	P39_cKO_H3K4me3_peak_1570	419.852	.
chr2	106002400	106003999	P39_cKO_H3K4me3_peak_1571	351.429	.
chr2	106649600	106650799	P39_cKO_H3K4me3_peak_1572	442.856	.
chr2	106692800	106696399	P39_cKO_H3K4me3_peak_1573	439.248	.
chr2	106973400	106975199	P39_cKO_H3K4me3_peak_1574	365.18	.
chr2	107290200	107293599	P39_cKO_H3K4me3_peak_1575	397.906	.
chr2	109277600	109278399	P39_cKO_H3K4me3_peak_1576	273.985	.
chr2	109280000	109281399	P39_cKO_H3K4me3_peak_1577	326.131	.
chr2	109673200	109679799	P39_cKO_H3K4me3_peak_1578	254.178	.
chr2	109692200	109695399	P39_cKO_H3K4me3_peak_1579	320.617	.
chr2	109890200	109892799	P39_cKO_H3K4me3_peak_1580	426.232	.
chr2	109917000	109919799	P39_cKO_H3K4me3_peak_1581	377.115	.
chr2	110017000	110018799	P39_cKO_H3K4me3_peak_1582	338.954	.
chr2	110362200	110363599	P39_cKO_H3K4me3_peak_1583	213.578	.
chr2	110948000	110950799	P39_cKO_H3K4me3_peak_1584	339.212	.
chr2	112238800	112242399	P39_cKO_H3K4me3_peak_1585	422.889	.
chr2	112261800	112263199	P39_cKO_H3K4me3_peak_1586	399.708	.
chr2	112265400	112268199	P39_cKO_H3K4me3_peak_1587	356.642	.
chr2	112367000	112368799	P39_cKO_H3K4me3_peak_1588	324.848	.
chr2	112378800	112380599	P39_cKO_H3K4me3_peak_1589	395.681	.
chr2	112453800	112456399	P39_cKO_H3K4me3_peak_1590	385.825	.
chr2	112491800	112493799	P39_cKO_H3K4me3_peak_1591	360.641	.
chr2	113215600	113218199	P39_cKO_H3K4me3_peak_1592	362.121	.
chr2	113327000	113329599	P39_cKO_H3K4me3_peak_1593	296.225	.
chr2	113757400	113759599	P39_cKO_H3K4me3_peak_1594	204.832	.
chr2	113827200	113829199	P39_cKO_H3K4me3_peak_1595	346.73	.
chr2	113848000	113849399	P39_cKO_H3K4me3_peak_1596	528.959	.
chr2	114013000	114014399	P39_cKO_H3K4me3_peak_1597	213.578	.
chr2	114174000	114175399	P39_cKO_H3K4me3_peak_1598	376.287	.
chr2	114200800	114201799	P39_cKO_H3K4me3_peak_1599	395.681	.
chr2	114653600	114655399	P39_cKO_H3K4me3_peak_1600	433.742	.
chr2	114853000	114855199	P39_cKO_H3K4me3_peak_1601	129.928	.
chr2	115580800	115582199	P39_cKO_H3K4me3_peak_1602	338.54	.
chr2	115852400	115853199	P39_cKO_H3K4me3_peak_1603	439.882	.
chr2	115854600	115856399	P39_cKO_H3K4me3_peak_1604	201.549	.
chr2	116008800	116010399	P39_cKO_H3K4me3_peak_1605	192.933	.
chr2	116056200	116058799	P39_cKO_H3K4me3_peak_1606	289.186	.
chr2	116060000	116072599	P39_cKO_H3K4me3_peak_1607	387.057	.
chr2	116075000	116076399	P39_cKO_H3K4me3_peak_1608	306.178	.
chr2	116899400	116900799	P39_cKO_H3K4me3_peak_1609	262.121	.
chr2	116975000	116976199	P39_cKO_H3K4me3_peak_1610	320.617	.
chr2	117119800	117125599	P39_cKO_H3K4me3_peak_1611	379.508	.
chr2	117231400	117231799	P39_cKO_H3K4me3_peak_1612	562.121	.
chr2	117249400	117250799	P39_cKO_H3K4me3_peak_1613	330.862	.
chr2	117336600	117343399	P39_cKO_H3K4me3_peak_1614	315.489	.
chr2	118248800	118250799	P39_cKO_H3K4me3_peak_1615	99.828	.
chr2	118372800	118374199	P39_cKO_H3K4me3_peak_1616	317.141	.
chr2	118388000	118389399	P39_cKO_H3K4me3_peak_1617	402.331	.
chr2	118478200	118480199	P39_cKO_H3K4me3_peak_1618	355.802	.
chr2	118554200	118555399	P39_cKO_H3K4me3_peak_1619	448.628	.
chr2	118598200	118598799	P39_cKO_H3K4me3_peak_1620	139.882	.
chr2	118663000	118664999	P39_cKO_H3K4me3_peak_1621	433.043	.
chr2	118676600	118677999	P39_cKO_H3K4me3_peak_1622	207.259	.
chr2	118702000	118704399	P39_cKO_H3K4me3_peak_1623	340.971	.
chr2	118745000	118747999	P39_cKO_H3K4me3_peak_1624	403.228	.
chr2	118761800	118762599	P39_cKO_H3K4me3_peak_1625	155.082	.
chr2	118779400	118781599	P39_cKO_H3K4me3_peak_1626	259.813	.
chr2	118813600	118814599	P39_cKO_H3K4me3_peak_1627	244.612	.
chr2	118861600	118862599	P39_cKO_H3K4me3_peak_1628	242.856	.
chr2	118896400	118897399	P39_cKO_H3K4me3_peak_1629	218.309	.
chr2	118900400	118903399	P39_cKO_H3K4me3_peak_1630	564.167	.
chr2	118926200	118927199	P39_cKO_H3K4me3_peak_1631	213.578	.
chr2	118975600	118977399	P39_cKO_H3K4me3_peak_1632	187.275	.
chr2	119028200	119029599	P39_cKO_H3K4me3_peak_1633	305.593	.
chr2	119034600	119035799	P39_cKO_H3K4me3_peak_1634	463.148	.
chr2	119046200	119047799	P39_cKO_H3K4me3_peak_1635	383.939	.
chr2	119112200	119113399	P39_cKO_H3K4me3_peak_1636	482.881	.
chr2	119156000	119157399	P39_cKO_H3K4me3_peak_1637	524.012	.
chr2	119167000	119167999	P39_cKO_H3K4me3_peak_1638	365.516	.
chr2	119207400	119210199	P39_cKO_H3K4me3_peak_1639	419.929	.
chr2	119236800	119237799	P39_cKO_H3K4me3_peak_1640	268.832	.
chr2	119269800	119271599	P39_cKO_H3K4me3_peak_1641	298.378	.
chr2	119288400	119290199	P39_cKO_H3K4me3_peak_1642	381.385	.
chr2	119325600	119327799	P39_cKO_H3K4me3_peak_1643	293.724	.
chr2	119337800	119338599	P39_cKO_H3K4me3_peak_1644	256.874	.
chr2	119350600	119352199	P39_cKO_H3K4me3_peak_1645	556.874	.
chr2	119476600	119478799	P39_cKO_H3K4me3_peak_1646	476.287	.
chr2	119547000	119549199	P39_cKO_H3K4me3_peak_1647	323.236	.
chr2	119593400	119595399	P39_cKO_H3K4me3_peak_1648	438.371	.
chr2	119617800	119618999	P39_cKO_H3K4me3_peak_1649	291.339	.
chr2	119662000	119663799	P39_cKO_H3K4me3_peak_1650	346.411	.
chr2	119674400	119676599	P39_cKO_H3K4me3_peak_1651	384.812	.
chr2	119742000	119745199	P39_cKO_H3K4me3_peak_1652	432.903	.
chr2	119757400	119760399	P39_cKO_H3K4me3_peak_1653	439.128	.
chr2	119786800	119788199	P39_cKO_H3K4me3_peak_1654	302.331	.
chr2	119798800	119802799	P39_cKO_H3K4me3_peak_1655	368.363	.
chr2	119872400	119874799	P39_cKO_H3K4me3_peak_1656	298.378	.
chr2	119896400	119898399	P39_cKO_H3K4me3_peak_1657	230.324	.
chr2	119972200	119974399	P39_cKO_H3K4me3_peak_1658	357.939	.
chr2	120027200	120028599	P39_cKO_H3K4me3_peak_1659	209.926	.
chr2	120076000	120077399	P39_cKO_H3K4me3_peak_1660	113.578	.
chr2	120153600	120154999	P39_cKO_H3K4me3_peak_1661	354.721	.
chr2	120242600	120245999	P39_cKO_H3K4me3_peak_1662	329.19	.
chr2	120352200	120353799	P39_cKO_H3K4me3_peak_1663	443.835	.
chr2	120402800	120404999	P39_cKO_H3K4me3_peak_1664	351.429	.
chr2	120562800	120564399	P39_cKO_H3K4me3_peak_1665	378.655	.
chr2	120567000	120568599	P39_cKO_H3K4me3_peak_1666	330.862	.
chr2	120607200	120610399	P39_cKO_H3K4me3_peak_1667	381.385	.
chr2	120628600	120629599	P39_cKO_H3K4me3_peak_1668	756.874	.
chr2	120729400	120732399	P39_cKO_H3K4me3_peak_1669	381.385	.
chr2	120849200	120851399	P39_cKO_H3K4me3_peak_1670	377.733	.
chr2	120885400	120886399	P39_cKO_H3K4me3_peak_1671	247.682	.
chr2	120969600	120971799	P39_cKO_H3K4me3_peak_1672	415.726	.
chr2	120976600	120978199	P39_cKO_H3K4me3_peak_1673	344.113	.
chr2	121007200	121009399	P39_cKO_H3K4me3_peak_1674	281.385	.
chr2	121139400	121141599	P39_cKO_H3K4me3_peak_1675	337.864	.
chr2	121170000	121171999	P39_cKO_H3K4me3_peak_1676	410.664	.
chr2	121270200	121271999	P39_cKO_H3K4me3_peak_1677	409.926	.
chr2	121288600	121291199	P39_cKO_H3K4me3_peak_1678	407.019	.
chr2	121294200	121298199	P39_cKO_H3K4me3_peak_1679	356.874	.
chr2	121354200	121355399	P39_cKO_H3K4me3_peak_1680	431.636	.
chr2	121358200	121359999	P39_cKO_H3K4me3_peak_1681	333.17	.
chr2	121413200	121416399	P39_cKO_H3K4me3_peak_1682	422.479	.
chr2	121448600	121450599	P39_cKO_H3K4me3_peak_1683	538.674	.
chr2	121456800	121457799	P39_cKO_H3K4me3_peak_1684	458.644	.
chr2	121473200	121474399	P39_cKO_H3K4me3_peak_1685	427.329	.
chr2	121505800	121507399	P39_cKO_H3K4me3_peak_1686	363.148	.
chr2	121509200	121509999	P39_cKO_H3K4me3_peak_1687	255.082	.
chr2	121803400	121808599	P39_cKO_H3K4me3_peak_1688	313.578	.
chr2	121866000	121868999	P39_cKO_H3K4me3_peak_1689	399.786	.
chr2	121955400	121957399	P39_cKO_H3K4me3_peak_1690	426.011	.
chr2	122027800	122029399	P39_cKO_H3K4me3_peak_1691	378.786	.
chr2	122117400	122118999	P39_cKO_H3K4me3_peak_1692	311.502	.
chr2	122147400	122148999	P39_cKO_H3K4me3_peak_1693	399.518	.
chr2	122234000	122235599	P39_cKO_H3K4me3_peak_1694	355.532	.
chr2	122300400	122302399	P39_cKO_H3K4me3_peak_1695	196.586	.
chr2	122348000	122349399	P39_cKO_H3K4me3_peak_1696	291.339	.
chr2	122367600	122369799	P39_cKO_H3K4me3_peak_1697	421.303	.
chr2	122374600	122376799	P39_cKO_H3K4me3_peak_1698	311.154	.
chr2	122377200	122378799	P39_cKO_H3K4me3_peak_1699	372.075	.
chr2	122466800	122467999	P39_cKO_H3K4me3_peak_1700	334.991	.
chr2	122610800	122611799	P39_cKO_H3K4me3_peak_1701	275.245	.
chr2	122630000	122632599	P39_cKO_H3K4me3_peak_1702	446.251	.
chr2	122637600	122638199	P39_cKO_H3K4me3_peak_1703	247.682	.
chr2	122681200	122682199	P39_cKO_H3K4me3_peak_1704	52.8453	.
chr2	122700200	122703399	P39_cKO_H3K4me3_peak_1705	419.023	.
chr2	122738000	122739799	P39_cKO_H3K4me3_peak_1706	348.942	.
chr2	122765200	122765599	P39_cKO_H3K4me3_peak_1707	213.578	.
chr2	123754400	123755199	P39_cKO_H3K4me3_peak_1708	292.933	.
chr2	124089800	124092199	P39_cKO_H3K4me3_peak_1709	454.721	.
chr2	124609200	124612599	P39_cKO_H3K4me3_peak_1710	293.112	.
chr2	125122000	125124199	P39_cKO_H3K4me3_peak_1711	399.972	.
chr2	125135800	125137399	P39_cKO_H3K4me3_peak_1712	347.207	.
chr2	125247000	125248599	P39_cKO_H3K4me3_peak_1713	402.331	.
chr2	125504400	125506599	P39_cKO_H3K4me3_peak_1714	363.488	.
chr2	125624000	125625799	P39_cKO_H3K4me3_peak_1715	427.329	.
chr2	125672200	125674799	P39_cKO_H3K4me3_peak_1716	381.385	.
chr2	125722600	125724399	P39_cKO_H3K4me3_peak_1717	329.498	.
chr2	125781000	125783799	P39_cKO_H3K4me3_peak_1718	388.71	.
chr2	125857800	125859599	P39_cKO_H3K4me3_peak_1719	479.44	.
chr2	125865800	125867199	P39_cKO_H3K4me3_peak_1720	319.237	.
chr2	126151600	126153199	P39_cKO_H3K4me3_peak_1721	374.459	.
chr2	126552600	126554199	P39_cKO_H3K4me3_peak_1722	358.204	.
chr2	126674000	126676599	P39_cKO_H3K4me3_peak_1723	485.825	.
chr2	126706800	126708399	P39_cKO_H3K4me3_peak_1724	343.835	.
chr2	126875200	126876999	P39_cKO_H3K4me3_peak_1725	511.398	.
chr2	126932000	126933599	P39_cKO_H3K4me3_peak_1726	460.045	.
chr2	127008400	127009799	P39_cKO_H3K4me3_peak_1727	459.521	.
chr2	127070600	127071399	P39_cKO_H3K4me3_peak_1728	368.832	.
chr2	127133600	127134599	P39_cKO_H3K4me3_peak_1729	366.185	.
chr2	127143000	127143799	P39_cKO_H3K4me3_peak_1730	181.385	.
chr2	127181800	127183799	P39_cKO_H3K4me3_peak_1731	154.178	.
chr2	127207600	127209199	P39_cKO_H3K4me3_peak_1732	333.742	.
chr2	127246800	127249399	P39_cKO_H3K4me3_peak_1733	392.536	.
chr2	127269400	127271799	P39_cKO_H3K4me3_peak_1734	460.827	.
chr2	127335800	127337599	P39_cKO_H3K4me3_peak_1735	281.385	.
chr2	127443400	127444999	P39_cKO_H3K4me3_peak_1736	326.011	.
chr2	127517200	127522599	P39_cKO_H3K4me3_peak_1737	305.703	.
chr2	127584000	127585199	P39_cKO_H3K4me3_peak_1738	298.378	.
chr2	127586600	127588399	P39_cKO_H3K4me3_peak_1739	379.737	.
chr2	127788200	127789399	P39_cKO_H3K4me3_peak_1740	431.636	.
chr2	127791200	127792599	P39_cKO_H3K4me3_peak_1741	429.928	.
chr2	127831400	127832399	P39_cKO_H3K4me3_peak_1742	181.385	.
chr2	128125200	128128399	P39_cKO_H3K4me3_peak_1743	292.348	.
chr2	128686400	128687599	P39_cKO_H3K4me3_peak_1744	373.985	.
chr2	128698000	128698799	P39_cKO_H3K4me3_peak_1745	146.593	.
chr2	128817400	128819999	P39_cKO_H3K4me3_peak_1746	362.121	.
chr2	128863600	128864199	P39_cKO_H3K4me3_peak_1747	267.184	.
chr2	128943200	128944399	P39_cKO_H3K4me3_peak_1748	632.165	.
chr2	128966400	128969599	P39_cKO_H3K4me3_peak_1749	427.329	.
chr2	129038800	129039599	P39_cKO_H3K4me3_peak_1750	309.926	.
chr2	129065400	129067999	P39_cKO_H3K4me3_peak_1751	353.171	.
chr2	129100800	129101799	P39_cKO_H3K4me3_peak_1752	406.178	.
chr2	129129200	129130999	P39_cKO_H3K4me3_peak_1753	301.025	.
chr2	129197800	129200999	P39_cKO_H3K4me3_peak_1754	407.124	.
chr2	129296600	129297999	P39_cKO_H3K4me3_peak_1755	353.632	.
chr2	129574000	129574799	P39_cKO_H3K4me3_peak_1756	125.443	.
chr2	129591800	129597599	P39_cKO_H3K4me3_peak_1757	398.378	.
chr2	129699000	129700199	P39_cKO_H3K4me3_peak_1758	170.694	.
chr2	129800200	129802799	P39_cKO_H3K4me3_peak_1759	446.849	.
chr2	129908800	129909599	P39_cKO_H3K4me3_peak_1760	524.012	.
chr2	130177200	130179799	P39_cKO_H3K4me3_peak_1761	423.05	.
chr2	130273600	130276199	P39_cKO_H3K4me3_peak_1762	360.527	.
chr2	130283400	130285799	P39_cKO_H3K4me3_peak_1763	383.622	.
chr2	130294800	130296399	P39_cKO_H3K4me3_peak_1764	222.889	.
chr2	130423400	130425799	P39_cKO_H3K4me3_peak_1765	396.913	.
chr2	130449800	130452199	P39_cKO_H3K4me3_peak_1766	338.154	.
chr2	130563400	130565599	P39_cKO_H3K4me3_peak_1767	422.325	.
chr2	130629000	130630199	P39_cKO_H3K4me3_peak_1768	422.325	.
chr2	130640200	130643199	P39_cKO_H3K4me3_peak_1769	286.31	.
chr2	130663400	130665199	P39_cKO_H3K4me3_peak_1770	219.237	.
chr2	130667200	130668599	P39_cKO_H3K4me3_peak_1771	356.109	.
chr2	130696600	130697799	P39_cKO_H3K4me3_peak_1772	206.178	.
chr2	130837200	130841199	P39_cKO_H3K4me3_peak_1773	324.57	.
chr2	130905600	130907999	P39_cKO_H3K4me3_peak_1774	453.93	.
chr2	131040200	131042399	P39_cKO_H3K4me3_peak_1775	446.73	.
chr2	131159000	131160999	P39_cKO_H3K4me3_peak_1776	365.934	.
chr2	131174400	131174999	P39_cKO_H3K4me3_peak_1777	245.771	.
chr2	131177600	131179799	P39_cKO_H3K4me3_peak_1778	351.429	.
chr2	131180200	131181399	P39_cKO_H3K4me3_peak_1779	367.184	.
chr2	131186200	131187999	P39_cKO_H3K4me3_peak_1780	325.297	.
chr2	131209600	131211399	P39_cKO_H3K4me3_peak_1781	352.81	.
chr2	131233400	131234799	P39_cKO_H3K4me3_peak_1782	190.901	.
chr2	131261000	131263799	P39_cKO_H3K4me3_peak_1783	369.037	.
chr2	131351200	131353599	P39_cKO_H3K4me3_peak_1784	415.625	.
chr2	131491400	131493799	P39_cKO_H3K4me3_peak_1785	377.836	.
chr2	131545800	131546999	P39_cKO_H3K4me3_peak_1786	146.593	.
chr2	131556600	131563599	P39_cKO_H3K4me3_peak_1787	338.809	.
chr2	131909200	131913999	P39_cKO_H3K4me3_peak_1788	312.318	.
chr2	132028600	132030999	P39_cKO_H3K4me3_peak_1789	309.184	.
chr2	132110400	132112399	P39_cKO_H3K4me3_peak_1790	272.075	.
chr2	132143600	132144799	P39_cKO_H3K4me3_peak_1791	408.332	.
chr2	132145200	132145999	P39_cKO_H3K4me3_peak_1792	498.378	.
chr2	132246600	132248399	P39_cKO_H3K4me3_peak_1793	342.529	.
chr2	132252200	132253799	P39_cKO_H3K4me3_peak_1794	379.571	.
chr2	132262600	132265399	P39_cKO_H3K4me3_peak_1795	444.189	.
chr2	132384600	132385599	P39_cKO_H3K4me3_peak_1796	513.578	.
chr2	132575800	132578799	P39_cKO_H3K4me3_peak_1797	357.23	.
chr2	132686600	132687399	P39_cKO_H3K4me3_peak_1798	184.948	.
chr2	132781000	132785199	P39_cKO_H3K4me3_peak_1799	300.368	.
chr2	132815200	132816799	P39_cKO_H3K4me3_peak_1800	385.825	.
chr2	132846400	132847999	P39_cKO_H3K4me3_peak_1801	367.184	.
chr2	132879000	132879999	P39_cKO_H3K4me3_peak_1802	153.968	.
chr2	133437200	133437999	P39_cKO_H3K4me3_peak_1803	155.082	.
chr2	133551800	133555199	P39_cKO_H3K4me3_peak_1804	282.332	.
chr2	134642600	134644399	P39_cKO_H3K4me3_peak_1805	419.082	.
chr2	134785800	134789799	P39_cKO_H3K4me3_peak_1806	395.918	.
chr2	135658400	135661199	P39_cKO_H3K4me3_peak_1807	343.276	.
chr2	136057200	136061999	P39_cKO_H3K4me3_peak_1808	340.84	.
chr2	136384400	136388599	P39_cKO_H3K4me3_peak_1809	315.7	.
chr2	136678400	136679799	P39_cKO_H3K4me3_peak_1810	298.378	.
chr2	136713000	136717999	P39_cKO_H3K4me3_peak_1811	448.628	.
chr2	136718600	136719399	P39_cKO_H3K4me3_peak_1812	166.185	.
chr2	136890400	136892799	P39_cKO_H3K4me3_peak_1813	349.032	.
chr2	137082600	137083399	P39_cKO_H3K4me3_peak_1814	198.378	.
chr2	137113800	137114999	P39_cKO_H3K4me3_peak_1815	133.742	.
chr2	137115400	137117599	P39_cKO_H3K4me3_peak_1816	178.348	.
chr2	137356200	137357199	P39_cKO_H3K4me3_peak_1817	139.882	.
chr2	138255600	138258399	P39_cKO_H3K4me3_peak_1818	343.375	.
chr2	138277600	138282599	P39_cKO_H3K4me3_peak_1819	327.329	.
chr2	139676600	139679199	P39_cKO_H3K4me3_peak_1820	433.258	.
chr2	140065800	140067599	P39_cKO_H3K4me3_peak_1821	345.771	.
chr2	140169800	140171999	P39_cKO_H3K4me3_peak_1822	436.332	.
chr2	140394800	140396999	P39_cKO_H3K4me3_peak_1823	367.735	.
chr2	140664800	140666999	P39_cKO_H3K4me3_peak_1824	156.388	.
chr2	140667400	140671599	P39_cKO_H3K4me3_peak_1825	348.223	.
chr2	141337600	141339399	P39_cKO_H3K4me3_peak_1826	176.139	.
chr2	141434600	141435999	P39_cKO_H3K4me3_peak_1827	134.437	.
chr2	142900800	142904199	P39_cKO_H3K4me3_peak_1828	291.189	.
chr2	143062200	143064599	P39_cKO_H3K4me3_peak_1829	362.121	.
chr2	143544800	143550399	P39_cKO_H3K4me3_peak_1830	360.641	.
chr2	143862000	143863599	P39_cKO_H3K4me3_peak_1831	159.813	.
chr2	143914400	143916999	P39_cKO_H3K4me3_peak_1832	371.539	.
chr2	144010000	144011799	P39_cKO_H3K4me3_peak_1833	317.46	.
chr2	144164400	144166399	P39_cKO_H3K4me3_peak_1834	262.121	.
chr2	144171800	144172799	P39_cKO_H3K4me3_peak_1835	213.578	.
chr2	144268800	144271399	P39_cKO_H3K4me3_peak_1836	346.593	.
chr2	144329400	144332399	P39_cKO_H3K4me3_peak_1837	439.02	.
chr2	144368600	144370199	P39_cKO_H3K4me3_peak_1838	339.882	.
chr2	144458600	144459799	P39_cKO_H3K4me3_peak_1839	298.378	.
chr2	144526000	144528799	P39_cKO_H3K4me3_peak_1840	401.025	.
chr2	144550000	144550999	P39_cKO_H3K4me3_peak_1841	325.68	.
chr2	144555400	144557399	P39_cKO_H3K4me3_peak_1842	411.764	.
chr2	144594000	144594999	P39_cKO_H3K4me3_peak_1843	504.267	.
chr2	144599400	144601399	P39_cKO_H3K4me3_peak_1844	380.254	.
chr2	145167200	145169399	P39_cKO_H3K4me3_peak_1845	398.378	.
chr2	145674800	145675999	P39_cKO_H3K4me3_peak_1846	213.578	.
chr2	145859800	145862799	P39_cKO_H3K4me3_peak_1847	345.246	.
chr2	145902800	145904399	P39_cKO_H3K4me3_peak_1848	390.132	.
chr2	145933800	145935199	P39_cKO_H3K4me3_peak_1849	484.948	.
chr2	146220400	146224999	P39_cKO_H3K4me3_peak_1850	327.329	.
chr2	146510800	146512199	P39_cKO_H3K4me3_peak_1851	424.49	.
chr2	146745400	146746399	P39_cKO_H3K4me3_peak_1852	164.393	.
chr2	146855400	146856599	P39_cKO_H3K4me3_peak_1853	329.928	.
chr2	147012400	147013999	P39_cKO_H3K4me3_peak_1854	438.674	.
chr2	147545400	147546999	P39_cKO_H3K4me3_peak_1855	245.771	.
chr2	148394800	148399999	P39_cKO_H3K4me3_peak_1856	332.656	.
chr2	148671800	148673399	P39_cKO_H3K4me3_peak_1857	429.928	.
chr2	148677200	148679199	P39_cKO_H3K4me3_peak_1858	72.6392	.
chr2	148680400	148681999	P39_cKO_H3K4me3_peak_1859	458.393	.
chr2	148730600	148733199	P39_cKO_H3K4me3_peak_1860	305.005	.
chr2	148752200	148752799	P39_cKO_H3K4me3_peak_1861	190.132	.
chr2	148873200	148875799	P39_cKO_H3K4me3_peak_1862	290.132	.
chr2	149830000	149832999	P39_cKO_H3K4me3_peak_1863	466.416	.
chr2	150136000	150137199	P39_cKO_H3K4me3_peak_1864	335.818	.
chr2	150217600	150218999	P39_cKO_H3K4me3_peak_1865	293.724	.
chr2	150261600	150263399	P39_cKO_H3K4me3_peak_1866	124.681	.
chr2	150311000	150312399	P39_cKO_H3K4me3_peak_1867	233.742	.
chr2	150362000	150363199	P39_cKO_H3K4me3_peak_1868	338.371	.
chr2	150376000	150377799	P39_cKO_H3K4me3_peak_1869	66.1852	.
chr2	150450800	150451799	P39_cKO_H3K4me3_peak_1870	396.36	.
chr2	150607600	150609199	P39_cKO_H3K4me3_peak_1871	460.393	.
chr2	150666800	150668599	P39_cKO_H3K4me3_peak_1872	279.737	.
chr2	150748800	150750199	P39_cKO_H3K4me3_peak_1873	321.758	.
chr2	150786200	150789399	P39_cKO_H3K4me3_peak_1874	282.135	.
chr2	150901800	150905199	P39_cKO_H3K4me3_peak_1875	344.718	.
chr2	150909200	150910199	P39_cKO_H3K4me3_peak_1876	413.578	.
chr2	151008600	151009799	P39_cKO_H3K4me3_peak_1877	322.889	.
chr2	151037800	151040199	P39_cKO_H3K4me3_peak_1878	404.791	.
chr2	151493800	151495999	P39_cKO_H3K4me3_peak_1879	368.832	.
chr2	151541600	151545599	P39_cKO_H3K4me3_peak_1880	381.795	.
chr2	151575600	151576799	P39_cKO_H3K4me3_peak_1881	176.139	.
chr2	151629200	151633199	P39_cKO_H3K4me3_peak_1882	323.339	.
chr2	151701800	151703199	P39_cKO_H3K4me3_peak_1883	485.825	.
chr2	151739800	151741799	P39_cKO_H3K4me3_peak_1884	327.329	.
chr2	151792600	151794399	P39_cKO_H3K4me3_peak_1885	107.689	.
chr2	151979400	151980799	P39_cKO_H3K4me3_peak_1886	338.674	.
chr2	152029400	152029999	P39_cKO_H3K4me3_peak_1887	376.805	.
chr2	152048400	152049799	P39_cKO_H3K4me3_peak_1888	195.136	.
chr2	152079800	152083399	P39_cKO_H3K4me3_peak_1889	311.764	.
chr2	152091600	152094399	P39_cKO_H3K4me3_peak_1890	150.191	.
chr2	152105000	152106799	P39_cKO_H3K4me3_peak_1891	473.033	.
chr2	152143400	152144799	P39_cKO_H3K4me3_peak_1892	173.139	.
chr2	152226400	152228599	P39_cKO_H3K4me3_peak_1893	385.051	.
chr2	152293400	152294999	P39_cKO_H3K4me3_peak_1894	460.393	.
chr2	152331600	152333199	P39_cKO_H3K4me3_peak_1895	543.835	.
chr2	152343400	152344599	P39_cKO_H3K4me3_peak_1896	288.424	.
chr2	152374800	152376999	P39_cKO_H3K4me3_peak_1897	207.689	.
chr2	152395200	152399799	P39_cKO_H3K4me3_peak_1898	375.382	.
chr2	152413200	152415399	P39_cKO_H3K4me3_peak_1899	481.386	.
chr2	152668800	152671999	P39_cKO_H3K4me3_peak_1900	382.442	.
chr2	152687200	152687799	P39_cKO_H3K4me3_peak_1901	234.991	.
chr2	152736200	152737799	P39_cKO_H3K4me3_peak_1902	181.385	.
chr2	152828200	152831999	P39_cKO_H3K4me3_peak_1903	341.958	.
chr2	152847400	152848799	P39_cKO_H3K4me3_peak_1904	181.385	.
chr2	152950400	152952599	P39_cKO_H3K4me3_peak_1905	378.069	.
chr2	152962200	152962999	P39_cKO_H3K4me3_peak_1906	358.644	.
chr2	153014200	153015599	P39_cKO_H3K4me3_peak_1907	499.376	.
chr2	153031200	153034999	P39_cKO_H3K4me3_peak_1908	343.444	.
chr2	153107400	153108999	P39_cKO_H3K4me3_peak_1909	181.385	.
chr2	153161000	153162399	P39_cKO_H3K4me3_peak_1910	442.435	.
chr2	153182800	153184599	P39_cKO_H3K4me3_peak_1911	65.0356	.
chr2	153224400	153225999	P39_cKO_H3K4me3_peak_1912	348.061	.
chr2	153239800	153242599	P39_cKO_H3K4me3_peak_1913	381.385	.
chr2	153291000	153292399	P39_cKO_H3K4me3_peak_1914	371.271	.
chr2	153344800	153347999	P39_cKO_H3K4me3_peak_1915	425.348	.
chr2	153443200	153444399	P39_cKO_H3K4me3_peak_1916	522.889	.
chr2	153444800	153445799	P39_cKO_H3K4me3_peak_1917	339.882	.
chr2	153492000	153493799	P39_cKO_H3K4me3_peak_1918	473.669	.
chr2	153527000	153530599	P39_cKO_H3K4me3_peak_1919	545.048	.
chr2	153631600	153632999	P39_cKO_H3K4me3_peak_1920	410.453	.
chr2	153648800	153650799	P39_cKO_H3K4me3_peak_1921	276.139	.
chr2	153740600	153742599	P39_cKO_H3K4me3_peak_1922	418.018	.
chr2	154371600	154373399	P39_cKO_H3K4me3_peak_1923	280.092	.
chr2	154407000	154408599	P39_cKO_H3K4me3_peak_1924	450.635	.
chr2	154435800	154437999	P39_cKO_H3K4me3_peak_1925	376.027	.
chr2	154555400	154559599	P39_cKO_H3K4me3_peak_1926	291.147	.
chr2	154568000	154570399	P39_cKO_H3K4me3_peak_1927	378.348	.
chr2	154603000	154604199	P39_cKO_H3K4me3_peak_1928	308.687	.
chr2	154612600	154614199	P39_cKO_H3K4me3_peak_1929	407.689	.
chr2	154656600	154658599	P39_cKO_H3K4me3_peak_1930	378.655	.
chr2	154790000	154793599	P39_cKO_H3K4me3_peak_1931	370.625	.
chr2	154891600	154893399	P39_cKO_H3K4me3_peak_1932	431.636	.
chr2	155018600	155019799	P39_cKO_H3K4me3_peak_1933	265.036	.
chr2	155050400	155051599	P39_cKO_H3K4me3_peak_1934	216.435	.
chr2	155073600	155075399	P39_cKO_H3K4me3_peak_1935	464.674	.
chr2	155133200	155135199	P39_cKO_H3K4me3_peak_1936	400.368	.
chr2	155235800	155237799	P39_cKO_H3K4me3_peak_1937	400.548	.
chr2	155276000	155278199	P39_cKO_H3K4me3_peak_1938	383.939	.
chr2	155356600	155358799	P39_cKO_H3K4me3_peak_1939	311.154	.
chr2	155381000	155383399	P39_cKO_H3K4me3_peak_1940	351.429	.
chr2	155472600	155474599	P39_cKO_H3K4me3_peak_1941	340.88	.
chr2	155513000	155515399	P39_cKO_H3K4me3_peak_1942	402.331	.
chr2	155517400	155518999	P39_cKO_H3K4me3_peak_1943	298.378	.
chr2	155591800	155593199	P39_cKO_H3K4me3_peak_1944	331.028	.
chr2	155613000	155614199	P39_cKO_H3K4me3_peak_1945	173.985	.
chr2	155629000	155629799	P39_cKO_H3K4me3_peak_1946	345.771	.
chr2	155691000	155692599	P39_cKO_H3K4me3_peak_1947	385.199	.
chr2	155728600	155729799	P39_cKO_H3K4me3_peak_1948	438.876	.
chr2	155775600	155776799	P39_cKO_H3K4me3_peak_1949	481.386	.
chr2	155817000	155819599	P39_cKO_H3K4me3_peak_1950	197.14	.
chr2	155825800	155827799	P39_cKO_H3K4me3_peak_1951	581.385	.
chr2	155929600	155930799	P39_cKO_H3K4me3_peak_1952	437.864	.
chr2	155955800	155957399	P39_cKO_H3K4me3_peak_1953	338.876	.
chr2	156007400	156008799	P39_cKO_H3K4me3_peak_1954	427.329	.
chr2	156065000	156066199	P39_cKO_H3K4me3_peak_1955	539.882	.
chr2	156110400	156112199	P39_cKO_H3K4me3_peak_1956	486.448	.
chr2	156143200	156145599	P39_cKO_H3K4me3_peak_1957	282.332	.
chr2	156178600	156181399	P39_cKO_H3K4me3_peak_1958	367.445	.
chr2	156195800	156197599	P39_cKO_H3K4me3_peak_1959	422.567	.
chr2	156311400	156313999	P39_cKO_H3K4me3_peak_1960	334.311	.
chr2	156391400	156392999	P39_cKO_H3K4me3_peak_1961	538.371	.
chr2	156420400	156423399	P39_cKO_H3K4me3_peak_1962	304.092	.
chr2	156474800	156478599	P39_cKO_H3K4me3_peak_1963	491.714	.
chr2	156547200	156548399	P39_cKO_H3K4me3_peak_1964	433.742	.
chr2	156612800	156616799	P39_cKO_H3K4me3_peak_1965	395.136	.
chr2	156720400	156723399	P39_cKO_H3K4me3_peak_1966	397.373	.
chr2	156840200	156841199	P39_cKO_H3K4me3_peak_1967	227.329	.
chr2	156862000	156864399	P39_cKO_H3K4me3_peak_1968	414.537	.
chr2	156990200	156992399	P39_cKO_H3K4me3_peak_1969	551.429	.
chr2	157006600	157007599	P39_cKO_H3K4me3_peak_1970	257.467	.
chr2	157077400	157079799	P39_cKO_H3K4me3_peak_1971	436.229	.
chr2	157134200	157135599	P39_cKO_H3K4me3_peak_1972	422.325	.
chr2	157203800	157205599	P39_cKO_H3K4me3_peak_1973	369.16	.
chr2	157278200	157279999	P39_cKO_H3K4me3_peak_1974	454.178	.
chr2	157367200	157368399	P39_cKO_H3K4me3_peak_1975	508.064	.
chr2	157423600	157425599	P39_cKO_H3K4me3_peak_1976	357.939	.
chr2	157559600	157560799	P39_cKO_H3K4me3_peak_1977	322.889	.
chr2	157565400	157567599	P39_cKO_H3K4me3_peak_1978	354.178	.
chr2	157736600	157738599	P39_cKO_H3K4me3_peak_1979	333.742	.
chr2	157913400	157917399	P39_cKO_H3K4me3_peak_1980	321.595	.
chr2	157943600	157944399	P39_cKO_H3K4me3_peak_1981	281.385	.
chr2	158027400	158029799	P39_cKO_H3K4me3_peak_1982	439.38	.
chr2	158360800	158361799	P39_cKO_H3K4me3_peak_1983	378.348	.
chr2	158375400	158379399	P39_cKO_H3K4me3_peak_1984	418.889	.
chr2	158409200	158411199	P39_cKO_H3K4me3_peak_1985	371.11	.
chr2	158607200	158609199	P39_cKO_H3K4me3_peak_1986	165.036	.
chr2	158611000	158611799	P39_cKO_H3K4me3_peak_1987	206.178	.
chr2	158624600	158626599	P39_cKO_H3K4me3_peak_1988	314.537	.
chr2	158666800	158669799	P39_cKO_H3K4me3_peak_1989	445.327	.
chr2	158768000	158768599	P39_cKO_H3K4me3_peak_1990	433.742	.
chr2	158794000	158795599	P39_cKO_H3K4me3_peak_1991	409.926	.
chr2	160200400	160201599	P39_cKO_H3K4me3_peak_1992	195.136	.
chr2	160364800	160368199	P39_cKO_H3K4me3_peak_1993	222.889	.
chr2	160645400	160647799	P39_cKO_H3K4me3_peak_1994	464.674	.
chr2	160730600	160733799	P39_cKO_H3K4me3_peak_1995	419.468	.
chr2	160871400	160873799	P39_cKO_H3K4me3_peak_1996	504.267	.
chr2	160887200	160888199	P39_cKO_H3K4me3_peak_1997	103.625	.
chr2	161107800	161110199	P39_cKO_H3K4me3_peak_1998	410.21	.
chr2	161177200	161177999	P39_cKO_H3K4me3_peak_1999	717.141	.
chr2	161498600	161499199	P39_cKO_H3K4me3_peak_2000	157.939	.
[truncated: 13,968 more rows]

## Sheet: P39 Control, H3K27ac
chrom	start	end	name	score	strand
chr1	3117600	3122399	P39_Control_H3K27ac_peak_2	162.046	.
chr1	3204000	3205799	P39_Control_H3K27ac_peak_3	76.5445	.
chr1	3292400	3294999	P39_Control_H3K27ac_peak_4	65.5511	.
chr1	3296600	3298199	P39_Control_H3K27ac_peak_5	52.4437	.
chr1	3298600	3300199	P39_Control_H3K27ac_peak_6	322.488	.
chr1	3309600	3312599	P39_Control_H3K27ac_peak_7	63.581	.
chr1	3313000	3315799	P39_Control_H3K27ac_peak_8	29.1991	.
chr1	3320800	3323999	P39_Control_H3K27ac_peak_9	149.497	.
chr1	3326800	3328399	P39_Control_H3K27ac_peak_10	71.0304	.
chr1	3368800	3370799	P39_Control_H3K27ac_peak_11	128.377	.
chr1	3371400	3373799	P39_Control_H3K27ac_peak_12	91.7899	.
chr1	3387800	3393599	P39_Control_H3K27ac_peak_13	147.561	.
chr1	3394800	3395799	P39_Control_H3K27ac_peak_14	109.935	.
chr1	3398000	3401599	P39_Control_H3K27ac_peak_15	103.223	.
chr1	3457000	3458799	P39_Control_H3K27ac_peak_16	59.6846	.
chr1	3559800	3562799	P39_Control_H3K27ac_peak_17	77.9465	.
chr1	3670200	3672599	P39_Control_H3K27ac_peak_18	329.097	.
chr1	3710000	3711799	P39_Control_H3K27ac_peak_19	73.945	.
chr1	3898600	3901799	P39_Control_H3K27ac_peak_20	116.348	.
chr1	3902600	3904799	P39_Control_H3K27ac_peak_21	113.177	.
chr1	4068200	4069599	P39_Control_H3K27ac_peak_22	65.7836	.
chr1	4089000	4091199	P39_Control_H3K27ac_peak_23	141.47	.
chr1	4413800	4415599	P39_Control_H3K27ac_peak_24	214.771	.
chr1	4571200	4572599	P39_Control_H3K27ac_peak_25	108.286	.
chr1	4773000	4773999	P39_Control_H3K27ac_peak_26	109.935	.
chr1	4785000	4786199	P39_Control_H3K27ac_peak_27	273.267	.
chr1	4807000	4808599	P39_Control_H3K27ac_peak_28	198.569	.
chr1	4857000	4858799	P39_Control_H3K27ac_peak_29	234.035	.
chr1	4872800	4873799	P39_Control_H3K27ac_peak_30	92.5316	.
chr1	4906400	4911599	P39_Control_H3K27ac_peak_31	164.809	.
chr1	4925600	4928599	P39_Control_H3K27ac_peak_32	61.7194	.
chr1	5018000	5020799	P39_Control_H3K27ac_peak_33	304.93	.
chr1	5021200	5023599	P39_Control_H3K27ac_peak_34	165.486	.
chr1	5069600	5071999	P39_Control_H3K27ac_peak_35	121.356	.
chr1	5082400	5083599	P39_Control_H3K27ac_peak_36	174.145	.
chr1	5126400	5131999	P39_Control_H3K27ac_peak_37	105.03	.
chr1	5174800	5179999	P39_Control_H3K27ac_peak_38	152.033	.
chr1	5298400	5300199	P39_Control_H3K27ac_peak_39	149.79	.
chr1	5314400	5318599	P39_Control_H3K27ac_peak_40	169.085	.
chr1	5333000	5335599	P39_Control_H3K27ac_peak_41	25.4624	.
chr1	5378600	5383799	P39_Control_H3K27ac_peak_42	130.212	.
chr1	5954600	5956399	P39_Control_H3K27ac_peak_43	101.147	.
chr1	6213400	6215999	P39_Control_H3K27ac_peak_44	260.465	.
chr1	6278600	6280399	P39_Control_H3K27ac_peak_45	83.3686	.
chr1	6483800	6484799	P39_Control_H3K27ac_peak_46	94.1084	.
chr1	7086600	7089799	P39_Control_H3K27ac_peak_47	284.226	.
chr1	7099600	7101999	P39_Control_H3K27ac_peak_48	70.2924	.
chr1	7103600	7107799	P39_Control_H3K27ac_peak_49	97.4898	.
chr1	7110200	7112399	P39_Control_H3K27ac_peak_50	69.3025	.
chr1	7131000	7133599	P39_Control_H3K27ac_peak_51	74.4251	.
chr1	7137600	7142199	P39_Control_H3K27ac_peak_52	139.48	.
chr1	7170000	7171199	P39_Control_H3K27ac_peak_53	189.73	.
chr1	7397000	7398799	P39_Control_H3K27ac_peak_54	337.055	.
chr1	8582200	8583999	P39_Control_H3K27ac_peak_55	139.48	.
chr1	8866600	8869199	P39_Control_H3K27ac_peak_56	84.3786	.
chr1	8944400	8946199	P39_Control_H3K27ac_peak_57	120.47	.
chr1	9125400	9129199	P39_Control_H3K27ac_peak_58	145.754	.
chr1	9170000	9175199	P39_Control_H3K27ac_peak_59	135.283	.
chr1	9209800	9211599	P39_Control_H3K27ac_peak_60	93.7595	.
chr1	9297800	9301799	P39_Control_H3K27ac_peak_61	222.863	.
chr1	9569400	9570599	P39_Control_H3K27ac_peak_62	38.2418	.
chr1	9577000	9579199	P39_Control_H3K27ac_peak_63	132.921	.
chr1	9589600	9591599	P39_Control_H3K27ac_peak_64	54.6805	.
chr1	9600200	9605399	P39_Control_H3K27ac_peak_65	190.536	.
chr1	9606000	9607599	P39_Control_H3K27ac_peak_66	62.3426	.
chr1	9608000	9610999	P39_Control_H3K27ac_peak_67	129.888	.
chr1	9611400	9614599	P39_Control_H3K27ac_peak_68	91.4176	.
chr1	9615000	9635199	P39_Control_H3K27ac_peak_69	180.576	.
chr1	9640600	9649799	P39_Control_H3K27ac_peak_70	113.365	.
chr1	9747000	9748799	P39_Control_H3K27ac_peak_71	103.223	.
chr1	9790200	9793999	P39_Control_H3K27ac_peak_72	126.05	.
chr1	9797200	9801599	P39_Control_H3K27ac_peak_73	178.966	.
chr1	9803800	9805999	P39_Control_H3K27ac_peak_74	105.27	.
chr1	9809800	9813799	P39_Control_H3K27ac_peak_75	187.695	.
chr1	9814400	9816999	P39_Control_H3K27ac_peak_76	96.6344	.
chr1	9821200	9823199	P39_Control_H3K27ac_peak_77	56.7269	.
chr1	9823600	9825799	P39_Control_H3K27ac_peak_78	79.6419	.
chr1	9847600	9849599	P39_Control_H3K27ac_peak_79	175.737	.
chr1	9891200	9892799	P39_Control_H3K27ac_peak_80	63.0869	.
chr1	9908200	9909599	P39_Control_H3K27ac_peak_81	40.9301	.
chr1	9943800	9944799	P39_Control_H3K27ac_peak_82	141.752	.
chr1	9989200	9990999	P39_Control_H3K27ac_peak_83	103.223	.
chr1	9991400	9995999	P39_Control_H3K27ac_peak_84	163.818	.
chr1	9996800	9998999	P39_Control_H3K27ac_peak_85	43.433	.
chr1	10007800	10009799	P39_Control_H3K27ac_peak_86	74.8439	.
chr1	10012000	10013799	P39_Control_H3K27ac_peak_87	35.416	.
chr1	10037400	10038999	P39_Control_H3K27ac_peak_88	205.777	.
chr1	10039800	10040399	P39_Control_H3K27ac_peak_89	165.114	.
chr1	10055000	10059199	P39_Control_H3K27ac_peak_90	86.8733	.
chr1	10126400	10128399	P39_Control_H3K27ac_peak_91	120.673	.
chr1	10132000	10133799	P39_Control_H3K27ac_peak_92	68.4308	.
chr1	10137800	10142999	P39_Control_H3K27ac_peak_93	98.1382	.
chr1	10156600	10160199	P39_Control_H3K27ac_peak_94	82.0728	.
chr1	10163600	10166199	P39_Control_H3K27ac_peak_95	96.738	.
chr1	10228400	10230199	P39_Control_H3K27ac_peak_96	110.752	.
chr1	10231600	10235399	P39_Control_H3K27ac_peak_97	108.087	.
chr1	10246600	10248599	P39_Control_H3K27ac_peak_98	120.839	.
chr1	10595400	10598999	P39_Control_H3K27ac_peak_99	89.4728	.
chr1	10698600	10702399	P39_Control_H3K27ac_peak_100	96.1842	.
chr1	10718400	10721799	P39_Control_H3K27ac_peak_101	204.591	.
chr1	10992000	10994799	P39_Control_H3K27ac_peak_102	136.783	.
chr1	11116200	11116999	P39_Control_H3K27ac_peak_103	119.45	.
chr1	11168600	11170599	P39_Control_H3K27ac_peak_104	72.7377	.
chr1	11177200	11181999	P39_Control_H3K27ac_peak_105	148.922	.
chr1	11216600	11218799	P39_Control_H3K27ac_peak_106	52.9731	.
chr1	11230600	11232399	P39_Control_H3K27ac_peak_107	101.337	.
chr1	11413000	11416799	P39_Control_H3K27ac_peak_108	180.984	.
chr1	11434000	11436999	P39_Control_H3K27ac_peak_109	39.4802	.
chr1	11447000	11448199	P39_Control_H3K27ac_peak_110	125.462	.
chr1	11456800	11458599	P39_Control_H3K27ac_peak_111	56.8831	.
chr1	11548800	11551599	P39_Control_H3K27ac_peak_112	149.79	.
chr1	11561800	11563799	P39_Control_H3K27ac_peak_113	99.0411	.
chr1	11564800	11567599	P39_Control_H3K27ac_peak_114	184.637	.
chr1	11569400	11582399	P39_Control_H3K27ac_peak_115	128.563	.
chr1	11585000	11586599	P39_Control_H3K27ac_peak_116	142.127	.
chr1	11587200	11589399	P39_Control_H3K27ac_peak_117	176.92	.
chr1	11651600	11653799	P39_Control_H3K27ac_peak_118	67.4184	.
chr1	11658200	11661799	P39_Control_H3K27ac_peak_119	80.9839	.
chr1	11741000	11742599	P39_Control_H3K27ac_peak_120	141.752	.
chr1	11786400	11788599	P39_Control_H3K27ac_peak_121	61.19	.
chr1	11894600	11896599	P39_Control_H3K27ac_peak_122	89.4728	.
chr1	11910600	11911999	P39_Control_H3K27ac_peak_123	157.537	.
chr1	11937600	11938799	P39_Control_H3K27ac_peak_124	48.7911	.
chr1	11986800	11988599	P39_Control_H3K27ac_peak_125	61.7194	.
chr1	12007800	12008599	P39_Control_H3K27ac_peak_126	122.488	.
chr1	12009000	12012599	P39_Control_H3K27ac_peak_127	231.939	.
chr1	12115000	12116599	P39_Control_H3K27ac_peak_128	208.286	.
chr1	12281800	12283199	P39_Control_H3K27ac_peak_129	242.127	.
chr1	12344200	12346599	P39_Control_H3K27ac_peak_130	79.4732	.
chr1	12366400	12369399	P39_Control_H3K27ac_peak_131	140.545	.
chr1	12509200	12510799	P39_Control_H3K27ac_peak_132	54.6805	.
chr1	12518600	12521599	P39_Control_H3K27ac_peak_133	119.45	.
chr1	12525800	12529799	P39_Control_H3K27ac_peak_134	85.5354	.
chr1	12618200	12623999	P39_Control_H3K27ac_peak_135	187.919	.
chr1	12691600	12694999	P39_Control_H3K27ac_peak_136	166.671	.
chr1	12718000	12719399	P39_Control_H3K27ac_peak_137	54.6805	.
chr1	12763400	12765799	P39_Control_H3K27ac_peak_138	88.3088	.
chr1	12770000	12771999	P39_Control_H3K27ac_peak_139	67.5538	.
chr1	12835200	12836799	P39_Control_H3K27ac_peak_140	152.256	.
chr1	12865000	12866799	P39_Control_H3K27ac_peak_141	92.5316	.
chr1	12991800	12992999	P39_Control_H3K27ac_peak_142	286.873	.
chr1	13182600	13184999	P39_Control_H3K27ac_peak_143	48.7911	.
chr1	13187600	13190999	P39_Control_H3K27ac_peak_144	145.195	.
chr1	13191400	13194199	P39_Control_H3K27ac_peak_145	153.473	.
chr1	13194800	13201599	P39_Control_H3K27ac_peak_146	113.4	.
chr1	13203000	13205399	P39_Control_H3K27ac_peak_147	76.0929	.
chr1	13244400	13245999	P39_Control_H3K27ac_peak_148	115.561	.
chr1	13254800	13256799	P39_Control_H3K27ac_peak_149	67.4184	.
chr1	13286600	13290399	P39_Control_H3K27ac_peak_150	37.1718	.
chr1	13292800	13294399	P39_Control_H3K27ac_peak_151	126.927	.
chr1	13299000	13301599	P39_Control_H3K27ac_peak_152	89.1633	.
chr1	13302000	13307999	P39_Control_H3K27ac_peak_153	116.151	.
chr1	13312000	13313999	P39_Control_H3K27ac_peak_154	117.907	.
chr1	13314600	13315599	P39_Control_H3K27ac_peak_155	74.8439	.
chr1	13365800	13369999	P39_Control_H3K27ac_peak_156	104.116	.
chr1	13370400	13374999	P39_Control_H3K27ac_peak_157	325.168	.
chr1	13589200	13589799	P39_Control_H3K27ac_peak_158	397.976	.
chr1	13598400	13601199	P39_Control_H3K27ac_peak_159	79.7766	.
chr1	13658600	13660799	P39_Control_H3K27ac_peak_160	172.313	.
chr1	13752000	13757599	P39_Control_H3K27ac_peak_161	67.8049	.
chr1	13864200	13865999	P39_Control_H3K27ac_peak_162	88.0228	.
chr1	13869400	13872599	P39_Control_H3K27ac_peak_163	93.6372	.
chr1	14203600	14205399	P39_Control_H3K27ac_peak_164	96.738	.
chr1	14232000	14234199	P39_Control_H3K27ac_peak_165	77.7418	.
chr1	14234600	14236999	P39_Control_H3K27ac_peak_166	131.234	.
chr1	14309600	14310399	P39_Control_H3K27ac_peak_167	206.618	.
chr1	14754200	14756199	P39_Control_H3K27ac_peak_168	213.177	.
chr1	15285800	15288599	P39_Control_H3K27ac_peak_169	269.736	.
chr1	15357600	15360199	P39_Control_H3K27ac_peak_170	79.5625	.
chr1	15423600	15424599	P39_Control_H3K27ac_peak_171	139.48	.
chr1	15481000	15485199	P39_Control_H3K27ac_peak_172	164.809	.
chr1	15609200	15610999	P39_Control_H3K27ac_peak_173	134.035	.
chr1	15616600	15617599	P39_Control_H3K27ac_peak_174	136.783	.
chr1	15645800	15652999	P39_Control_H3K27ac_peak_175	97.8627	.
chr1	15656200	15656999	P39_Control_H3K27ac_peak_176	216.348	.
chr1	15657400	15659799	P39_Control_H3K27ac_peak_177	40.8098	.
chr1	15682400	15684799	P39_Control_H3K27ac_peak_178	212.104	.
chr1	15709400	15711799	P39_Control_H3K27ac_peak_179	103.223	.
chr1	15716000	15718399	P39_Control_H3K27ac_peak_180	130.46	.
chr1	15723800	15725599	P39_Control_H3K27ac_peak_181	183.369	.
chr1	15726000	15728199	P39_Control_H3K27ac_peak_182	108.737	.
chr1	15769200	15772399	P39_Control_H3K27ac_peak_183	88.4386	.
chr1	15776400	15779599	P39_Control_H3K27ac_peak_184	64.711	.
chr1	15805000	15806199	P39_Control_H3K27ac_peak_185	156.727	.
chr1	15840400	15841599	P39_Control_H3K27ac_peak_186	122.488	.
chr1	15845600	15853799	P39_Control_H3K27ac_peak_187	125.184	.
chr1	16092600	16093599	P39_Control_H3K27ac_peak_188	215.561	.
chr1	16104000	16106199	P39_Control_H3K27ac_peak_189	273.267	.
chr1	16111000	16112999	P39_Control_H3K27ac_peak_190	76.0929	.
chr1	16200600	16202999	P39_Control_H3K27ac_peak_191	131.234	.
chr1	16248400	16250399	P39_Control_H3K27ac_peak_192	135.416	.
chr1	16252600	16254399	P39_Control_H3K27ac_peak_193	168.431	.
chr1	16255800	16257599	P39_Control_H3K27ac_peak_194	140.81	.
chr1	16258000	16263999	P39_Control_H3K27ac_peak_195	186.873	.
chr1	16518400	16519199	P39_Control_H3K27ac_peak_196	397.976	.
chr1	16519600	16520599	P39_Control_H3K27ac_peak_197	324.724	.
chr1	16565000	16566199	P39_Control_H3K27ac_peak_198	151.766	.
chr1	16616400	16621599	P39_Control_H3K27ac_peak_199	211.159	.
chr1	16633800	16637399	P39_Control_H3K27ac_peak_200	149.79	.
chr1	16656200	16658199	P39_Control_H3K27ac_peak_201	152.256	.
chr1	16664800	16666399	P39_Control_H3K27ac_peak_202	117.484	.
chr1	16688000	16689399	P39_Control_H3K27ac_peak_203	105.777	.
chr1	16758400	16759999	P39_Control_H3K27ac_peak_204	156.116	.
chr1	16807800	16811799	P39_Control_H3K27ac_peak_205	204.688	.
chr1	16812200	16813599	P39_Control_H3K27ac_peak_206	160.339	.
chr1	16916000	16918399	P39_Control_H3K27ac_peak_207	113.177	.
chr1	16929600	16931199	P39_Control_H3K27ac_peak_208	98.5689	.
chr1	16934400	16936399	P39_Control_H3K27ac_peak_209	101.337	.
chr1	16979800	16982399	P39_Control_H3K27ac_peak_210	80.9839	.
chr1	16985600	16990199	P39_Control_H3K27ac_peak_211	172.411	.
chr1	16998800	17001199	P39_Control_H3K27ac_peak_212	64.634	.
chr1	17007600	17011199	P39_Control_H3K27ac_peak_213	115.298	.
chr1	17040600	17045599	P39_Control_H3K27ac_peak_214	115.088	.
chr1	17084200	17086999	P39_Control_H3K27ac_peak_215	49.4966	.
chr1	17096200	17099399	P39_Control_H3K27ac_peak_216	180.382	.
chr1	17119000	17121999	P39_Control_H3K27ac_peak_217	183.959	.
chr1	17144800	17146599	P39_Control_H3K27ac_peak_218	97.6949	.
chr1	17312000	17314199	P39_Control_H3K27ac_peak_219	47.8633	.
chr1	18147600	18150399	P39_Control_H3K27ac_peak_220	69.2003	.
chr1	18167200	18170799	P39_Control_H3K27ac_peak_221	64.8088	.
chr1	18179600	18182999	P39_Control_H3K27ac_peak_222	103.223	.
chr1	18535000	18537199	P39_Control_H3K27ac_peak_223	84.6365	.
chr1	18579000	18580399	P39_Control_H3K27ac_peak_224	239.48	.
chr1	18588000	18589799	P39_Control_H3K27ac_peak_225	43.9889	.
chr1	18666600	18669999	P39_Control_H3K27ac_peak_226	177.605	.
chr1	20135000	20138399	P39_Control_H3K27ac_peak_227	120.577	.
chr1	20148200	20149999	P39_Control_H3K27ac_peak_228	52.6046	.
chr1	20758800	20760599	P39_Control_H3K27ac_peak_229	148.361	.
chr1	20872200	20876199	P39_Control_H3K27ac_peak_230	114.915	.
chr1	20882000	20883799	P39_Control_H3K27ac_peak_231	54.6805	.
chr1	20889400	20892399	P39_Control_H3K27ac_peak_232	172.738	.
chr1	20905200	20906999	P39_Control_H3K27ac_peak_233	175.413	.
chr1	20922400	20924399	P39_Control_H3K27ac_peak_234	141.752	.
chr1	20933200	20935799	P39_Control_H3K27ac_peak_235	57.8514	.
chr1	20939400	20941999	P39_Control_H3K27ac_peak_236	136.536	.
chr1	20951000	20953199	P39_Control_H3K27ac_peak_237	203.223	.
chr1	20980400	20984599	P39_Control_H3K27ac_peak_238	61.5111	.
chr1	21008200	21011199	P39_Control_H3K27ac_peak_239	187.397	.
chr1	21165400	21167799	P39_Control_H3K27ac_peak_240	115.899	.
chr1	21188800	21190999	P39_Control_H3K27ac_peak_241	60.3388	.
chr1	21211800	21216599	P39_Control_H3K27ac_peak_242	245.094	.
chr1	21217200	21221999	P39_Control_H3K27ac_peak_243	168.934	.
chr1	21229600	21233999	P39_Control_H3K27ac_peak_244	107.037	.
chr1	21272000	21273799	P39_Control_H3K27ac_peak_245	113.177	.
chr1	21274200	21277599	P39_Control_H3K27ac_peak_246	145.03	.
chr1	21409600	21413999	P39_Control_H3K27ac_peak_247	106.36	.
chr1	21444200	21445799	P39_Control_H3K27ac_peak_248	80.9839	.
chr1	21457800	21459599	P39_Control_H3K27ac_peak_249	78.7813	.
chr1	21463800	21470799	P39_Control_H3K27ac_peak_250	145.644	.
chr1	21496200	21501399	P39_Control_H3K27ac_peak_251	116.348	.
chr1	21505200	21507399	P39_Control_H3K27ac_peak_252	154.68	.
chr1	21535400	21537199	P39_Control_H3K27ac_peak_253	80.9839	.
chr1	21538600	21541199	P39_Control_H3K27ac_peak_254	139.48	.
chr1	21543400	21545199	P39_Control_H3K27ac_peak_255	83.1534	.
chr1	21549200	21550799	P39_Control_H3K27ac_peak_256	103.223	.
chr1	21551400	21555199	P39_Control_H3K27ac_peak_257	147.679	.
chr1	21591800	21593799	P39_Control_H3K27ac_peak_258	103.223	.
chr1	21597400	21598599	P39_Control_H3K27ac_peak_259	192.532	.
chr1	21599000	21601399	P39_Control_H3K27ac_peak_260	112.435	.
chr1	21601800	21603199	P39_Control_H3K27ac_peak_261	117.241	.
chr1	21621000	21622599	P39_Control_H3K27ac_peak_262	105.777	.
chr1	21673400	21680199	P39_Control_H3K27ac_peak_263	123.253	.
chr1	21680600	21681999	P39_Control_H3K27ac_peak_264	50.1717	.
chr1	21682400	21686199	P39_Control_H3K27ac_peak_265	238.138	.
chr1	21715200	21717599	P39_Control_H3K27ac_peak_266	68.4308	.
chr1	21756000	21757799	P39_Control_H3K27ac_peak_267	116.974	.
chr1	21764400	21766599	P39_Control_H3K27ac_peak_268	37.4624	.
chr1	21829600	21830799	P39_Control_H3K27ac_peak_269	54.6805	.
chr1	21867200	21868799	P39_Control_H3K27ac_peak_270	173.584	.
chr1	21921200	21922399	P39_Control_H3K27ac_peak_271	72.7377	.
chr1	21922800	21923799	P39_Control_H3K27ac_peak_272	54.6805	.
chr1	21938200	21941199	P39_Control_H3K27ac_peak_273	119.066	.
chr1	21948000	21951799	P39_Control_H3K27ac_peak_274	46.9499	.
chr1	21958800	21964199	P39_Control_H3K27ac_peak_275	212.178	.
chr1	22032600	22034999	P39_Control_H3K27ac_peak_276	101.843	.
chr1	22167400	22168199	P39_Control_H3K27ac_peak_277	103.223	.
chr1	22210200	22214399	P39_Control_H3K27ac_peak_278	162.291	.
chr1	22222200	22223999	P39_Control_H3K27ac_peak_279	91.5192	.
chr1	22244800	22247799	P39_Control_H3K27ac_peak_280	172.738	.
chr1	22259200	22260799	P39_Control_H3K27ac_peak_281	80.9839	.
chr1	22261600	22265199	P39_Control_H3K27ac_peak_282	98.3868	.
chr1	22265600	22267199	P39_Control_H3K27ac_peak_283	237.868	.
chr1	22304200	22306199	P39_Control_H3K27ac_peak_284	151.028	.
chr1	22306600	22308799	P39_Control_H3K27ac_peak_285	120.839	.
chr1	22348600	22350599	P39_Control_H3K27ac_peak_286	115.088	.
chr1	22508600	22509799	P39_Control_H3K27ac_peak_287	39.4802	.
chr1	22515000	22516399	P39_Control_H3K27ac_peak_288	142.127	.
chr1	22533400	22534799	P39_Control_H3K27ac_peak_289	106.138	.
chr1	22582800	22584199	P39_Control_H3K27ac_peak_290	92.5316	.
chr1	22611600	22622399	P39_Control_H3K27ac_peak_291	123.77	.
chr1	22625200	22629799	P39_Control_H3K27ac_peak_292	104.591	.
chr1	22632200	22632999	P39_Control_H3K27ac_peak_293	61.7194	.
chr1	22638400	22640799	P39_Control_H3K27ac_peak_294	117.907	.
chr1	22645600	22646999	P39_Control_H3K27ac_peak_295	165.784	.
chr1	22649400	22652999	P39_Control_H3K27ac_peak_296	111.796	.
chr1	22653600	22665799	P39_Control_H3K27ac_peak_297	183.483	.
chr1	22673000	22674199	P39_Control_H3K27ac_peak_298	75.5391	.
chr1	22676200	22677999	P39_Control_H3K27ac_peak_299	88.7842	.
chr1	22683400	22685399	P39_Control_H3K27ac_peak_300	129.097	.
chr1	22688800	22691799	P39_Control_H3K27ac_peak_301	97.0304	.
chr1	22692200	22699999	P39_Control_H3K27ac_peak_302	60.3388	.
chr1	22705400	22712199	P39_Control_H3K27ac_peak_303	98.3869	.
chr1	22716400	22721799	P39_Control_H3K27ac_peak_304	153.682	.
chr1	22723000	22732399	P39_Control_H3K27ac_peak_305	171.887	.
chr1	22732800	22733799	P39_Control_H3K27ac_peak_306	165.784	.
chr1	22734200	22736799	P39_Control_H3K27ac_peak_307	109.524	.
chr1	22738000	22744399	P39_Control_H3K27ac_peak_308	85.8513	.
chr1	22746800	22747799	P39_Control_H3K27ac_peak_309	71.673	.
chr1	22751000	22753399	P39_Control_H3K27ac_peak_310	93.537	.
chr1	22760400	22763599	P39_Control_H3K27ac_peak_311	46.0093	.
chr1	22764000	22765799	P39_Control_H3K27ac_peak_312	208.286	.
chr1	22773800	22775199	P39_Control_H3K27ac_peak_313	78.5592	.
chr1	22781200	22784199	P39_Control_H3K27ac_peak_314	37.8682	.
chr1	22788600	22790199	P39_Control_H3K27ac_peak_315	115.561	.
chr1	22804200	22807199	P39_Control_H3K27ac_peak_316	265.338	.
chr1	22894600	22895799	P39_Control_H3K27ac_peak_317	69.8808	.
chr1	22938600	22941399	P39_Control_H3K27ac_peak_318	61.3147	.
chr1	22941800	22945599	P39_Control_H3K27ac_peak_319	195.461	.
chr1	22988000	22989199	P39_Control_H3K27ac_peak_320	142.651	.
chr1	23061400	23062999	P39_Control_H3K27ac_peak_321	88.0228	.
chr1	23063400	23064199	P39_Control_H3K27ac_peak_322	125.462	.
chr1	23097800	23099599	P39_Control_H3K27ac_peak_323	165.114	.
chr1	23102800	23103999	P39_Control_H3K27ac_peak_324	107.732	.
chr1	23116800	23122199	P39_Control_H3K27ac_peak_325	72.7377	.
chr1	23138000	23138999	P39_Control_H3K27ac_peak_326	297.976	.
chr1	23151000	23153399	P39_Control_H3K27ac_peak_327	159.411	.
chr1	23201000	23203999	P39_Control_H3K27ac_peak_328	28.146	.
chr1	23230200	23233199	P39_Control_H3K27ac_peak_329	57.4026	.
chr1	23255600	23258799	P39_Control_H3K27ac_peak_330	132.441	.
chr1	23263200	23265199	P39_Control_H3K27ac_peak_331	133.53	.
chr1	23284800	23287199	P39_Control_H3K27ac_peak_332	45.9342	.
chr1	23378200	23380599	P39_Control_H3K27ac_peak_333	118.571	.
chr1	23381800	23382999	P39_Control_H3K27ac_peak_334	279.777	.
chr1	23408400	23412599	P39_Control_H3K27ac_peak_335	127.157	.
chr1	23462200	23463999	P39_Control_H3K27ac_peak_336	84.9367	.
chr1	23841600	23843999	P39_Control_H3K27ac_peak_337	59.6846	.
chr1	23865000	23866799	P39_Control_H3K27ac_peak_338	134.826	.
chr1	23869600	23871599	P39_Control_H3K27ac_peak_339	42.9991	.
chr1	23909400	23910599	P39_Control_H3K27ac_peak_340	94.1084	.
chr1	23911800	23914399	P39_Control_H3K27ac_peak_341	58.4773	.
chr1	23920400	23922999	P39_Control_H3K27ac_peak_342	161.261	.
chr1	23927800	23929599	P39_Control_H3K27ac_peak_343	101.337	.
chr1	23932400	23935599	P39_Control_H3K27ac_peak_344	154.68	.
chr1	23940400	23946199	P39_Control_H3K27ac_peak_345	145.517	.
chr1	23951600	23952999	P39_Control_H3K27ac_peak_346	139.48	.
chr1	23953600	23955199	P39_Control_H3K27ac_peak_347	50.7811	.
chr1	23958000	23959999	P39_Control_H3K27ac_peak_348	59.0526	.
chr1	23976400	23981399	P39_Control_H3K27ac_peak_349	139.891	.
chr1	23984400	23988199	P39_Control_H3K27ac_peak_350	111.24	.
chr1	24004800	24006199	P39_Control_H3K27ac_peak_351	228.789	.
chr1	24033000	24034799	P39_Control_H3K27ac_peak_352	42.651	.
chr1	24095600	24098199	P39_Control_H3K27ac_peak_353	30.7339	.
chr1	24098800	24101999	P39_Control_H3K27ac_peak_354	214.649	.
chr1	24107000	24108799	P39_Control_H3K27ac_peak_355	199.306	.
chr1	24122800	24124799	P39_Control_H3K27ac_peak_356	67.4184	.
chr1	24218400	24219799	P39_Control_H3K27ac_peak_357	126.441	.
chr1	24220600	24221999	P39_Control_H3K27ac_peak_358	178.559	.
chr1	24222600	24224599	P39_Control_H3K27ac_peak_359	169.736	.
chr1	24225200	24231399	P39_Control_H3K27ac_peak_360	131.036	.
chr1	24237400	24238999	P39_Control_H3K27ac_peak_361	118.423	.
chr1	24457600	24459999	P39_Control_H3K27ac_peak_362	59.9916	.
chr1	24462200	24463999	P39_Control_H3K27ac_peak_363	220.673	.
chr1	24529400	24532599	P39_Control_H3K27ac_peak_364	26.9271	.
chr1	24586000	24588799	P39_Control_H3K27ac_peak_365	181.84	.
chr1	24597400	24599799	P39_Control_H3K27ac_peak_366	122.488	.
chr1	24617000	24619199	P39_Control_H3K27ac_peak_367	144.211	.
chr1	24659200	24666999	P39_Control_H3K27ac_peak_368	139.73	.
chr1	24670600	24672199	P39_Control_H3K27ac_peak_369	40.708	.
chr1	24672600	24682999	P39_Control_H3K27ac_peak_370	172.94	.
chr1	24713600	24716199	P39_Control_H3K27ac_peak_371	114.544	.
chr1	24729200	24732599	P39_Control_H3K27ac_peak_372	148.226	.
chr1	24734200	24736199	P39_Control_H3K27ac_peak_373	103.223	.
chr1	24740400	24742399	P39_Control_H3K27ac_peak_374	29.0966	.
chr1	24758400	24759799	P39_Control_H3K27ac_peak_375	110.53	.
chr1	24865400	24867399	P39_Control_H3K27ac_peak_376	54.6805	.
chr1	24869800	24870999	P39_Control_H3K27ac_peak_377	108.286	.
chr1	24937200	24939199	P39_Control_H3K27ac_peak_378	85.7145	.
chr1	24999400	25002599	P39_Control_H3K27ac_peak_379	35.7327	.
chr1	25007400	25009399	P39_Control_H3K27ac_peak_380	108.286	.
chr1	25033000	25035199	P39_Control_H3K27ac_peak_381	239.48	.
chr1	25043600	25045799	P39_Control_H3K27ac_peak_382	80.9839	.
chr1	25059400	25064999	P39_Control_H3K27ac_peak_383	140.621	.
chr1	25069600	25071199	P39_Control_H3K27ac_peak_384	168.431	.
chr1	25074600	25075999	P39_Control_H3K27ac_peak_385	192.532	.
chr1	25078200	25080599	P39_Control_H3K27ac_peak_386	165.486	.
chr1	25081000	25088799	P39_Control_H3K27ac_peak_387	185.585	.
chr1	25089200	25090999	P39_Control_H3K27ac_peak_388	95.527	.
chr1	25091600	25093799	P39_Control_H3K27ac_peak_389	94.7343	.
chr1	25094400	25095799	P39_Control_H3K27ac_peak_390	61.7194	.
chr1	25096200	25097999	P39_Control_H3K27ac_peak_391	82.5781	.
chr1	25098400	25100999	P39_Control_H3K27ac_peak_392	38.7815	.
chr1	25102000	25110199	P39_Control_H3K27ac_peak_393	168.157	.
chr1	25146800	25149199	P39_Control_H3K27ac_peak_394	82.5781	.
chr1	25155000	25157599	P39_Control_H3K27ac_peak_395	78.127	.
chr1	25158400	25188199	P39_Control_H3K27ac_peak_396	139.123	.
chr1	25188800	25189599	P39_Control_H3K27ac_peak_397	151.766	.
chr1	25190000	25191199	P39_Control_H3K27ac_peak_398	83.6311	.
chr1	25209800	25211999	P39_Control_H3K27ac_peak_399	58.4773	.
chr1	25213200	25216399	P39_Control_H3K27ac_peak_400	98.2904	.
chr1	25227400	25230999	P39_Control_H3K27ac_peak_401	234.957	.
chr1	25243400	25244799	P39_Control_H3K27ac_peak_402	168.431	.
chr1	25267000	25272399	P39_Control_H3K27ac_peak_403	66.6475	.
chr1	25301000	25302999	P39_Control_H3K27ac_peak_404	32.4412	.
chr1	25322600	25324599	P39_Control_H3K27ac_peak_405	78.7813	.
chr1	25325800	25328599	P39_Control_H3K27ac_peak_406	114.771	.
chr1	25448400	25449599	P39_Control_H3K27ac_peak_407	152.256	.
chr1	25453000	25454999	P39_Control_H3K27ac_peak_408	92.5316	.
chr1	25468800	25470799	P39_Control_H3K27ac_peak_409	116.829	.
chr1	25478600	25479999	P39_Control_H3K27ac_peak_410	64.8088	.
chr1	25488800	25493199	P39_Control_H3K27ac_peak_411	90.9375	.
chr1	25503200	25505399	P39_Control_H3K27ac_peak_412	175.539	.
chr1	25509800	25512599	P39_Control_H3K27ac_peak_413	150.691	.
chr1	25538400	25541199	P39_Control_H3K27ac_peak_414	49.7895	.
chr1	25541800	25544399	P39_Control_H3K27ac_peak_415	82.5781	.
chr1	25576000	25577399	P39_Control_H3K27ac_peak_416	130.288	.
chr1	25579200	25580999	P39_Control_H3K27ac_peak_417	137.462	.
chr1	25598400	25600999	P39_Control_H3K27ac_peak_418	139.48	.
chr1	25621400	25624399	P39_Control_H3K27ac_peak_419	110.623	.
chr1	25624800	25627999	P39_Control_H3K27ac_peak_420	57.5374	.
chr1	25641400	25643799	P39_Control_H3K27ac_peak_421	50.7811	.
chr1	25644200	25645999	P39_Control_H3K27ac_peak_422	65.372	.
chr1	25653000	25654199	P39_Control_H3K27ac_peak_423	49.3365	.
chr1	25656400	25659599	P39_Control_H3K27ac_peak_424	139.48	.
chr1	25670400	25675199	P39_Control_H3K27ac_peak_425	63.9914	.
chr1	25678200	25679999	P39_Control_H3K27ac_peak_426	59.0526	.
chr1	25680600	25683399	P39_Control_H3K27ac_peak_427	100.449	.
chr1	25684400	25686799	P39_Control_H3K27ac_peak_428	111.565	.
chr1	25694400	25696399	P39_Control_H3K27ac_peak_429	62.1767	.
chr1	25696800	25700399	P39_Control_H3K27ac_peak_430	157.065	.
chr1	25705200	25707199	P39_Control_H3K27ac_peak_431	50.7811	.
chr1	25717200	25718599	P39_Control_H3K27ac_peak_432	234.035	.
chr1	25757800	25759399	P39_Control_H3K27ac_peak_433	43.1327	.
chr1	25760000	25765399	P39_Control_H3K27ac_peak_434	79.4242	.
chr1	25776000	25779399	P39_Control_H3K27ac_peak_435	70.796	.
chr1	25782400	25784799	P39_Control_H3K27ac_peak_436	31.6024	.
chr1	25792200	25795599	P39_Control_H3K27ac_peak_437	51.4383	.
chr1	25823600	25825199	P39_Control_H3K27ac_peak_438	88.0228	.
chr1	25825600	25832799	P39_Control_H3K27ac_peak_439	182.278	.
chr1	25877000	25878199	P39_Control_H3K27ac_peak_440	92.5316	.
chr1	26276200	26278599	P39_Control_H3K27ac_peak_441	89.3255	.
chr1	26279800	26280999	P39_Control_H3K27ac_peak_442	180.984	.
chr1	26281600	26285999	P39_Control_H3K27ac_peak_443	159.927	.
chr1	26288800	26291399	P39_Control_H3K27ac_peak_444	47.2804	.
chr1	26320000	26322399	P39_Control_H3K27ac_peak_445	56.4727	.
chr1	26402200	26405199	P39_Control_H3K27ac_peak_446	120.216	.
chr1	26426600	26428199	P39_Control_H3K27ac_peak_447	176.093	.
chr1	26856600	26858599	P39_Control_H3K27ac_peak_448	99.7466	.
chr1	26908800	26911599	P39_Control_H3K27ac_peak_449	100.248	.
chr1	26914000	26914999	P39_Control_H3K27ac_peak_450	57.8514	.
chr1	27047800	27049399	P39_Control_H3K27ac_peak_451	80.9839	.
chr1	27262800	27264799	P39_Control_H3K27ac_peak_452	69.4362	.
chr1	27295800	27300399	P39_Control_H3K27ac_peak_453	90.7305	.
chr1	27302000	27305399	P39_Control_H3K27ac_peak_454	117.484	.
chr1	27305800	27307999	P39_Control_H3K27ac_peak_455	82.479	.
chr1	27476000	27478599	P39_Control_H3K27ac_peak_456	201.929	.
chr1	27479200	27479799	P39_Control_H3K27ac_peak_457	254.68	.
chr1	27503200	27504599	P39_Control_H3K27ac_peak_458	146.434	.
chr1	27606600	27610399	P39_Control_H3K27ac_peak_459	186.488	.
chr1	27625400	27627599	P39_Control_H3K27ac_peak_460	101.495	.
chr1	27628000	27630599	P39_Control_H3K27ac_peak_461	197.211	.
chr1	27631200	27632199	P39_Control_H3K27ac_peak_462	265.114	.
chr1	27639600	27642999	P39_Control_H3K27ac_peak_463	123.685	.
chr1	27655600	27658999	P39_Control_H3K27ac_peak_464	97.3815	.
chr1	27697200	27698999	P39_Control_H3K27ac_peak_465	124.724	.
chr1	27720200	27723199	P39_Control_H3K27ac_peak_466	104.688	.
chr1	27882600	27885199	P39_Control_H3K27ac_peak_467	42.9991	.
chr1	27885600	27891399	P39_Control_H3K27ac_peak_468	77.0311	.
chr1	27965200	27966599	P39_Control_H3K27ac_peak_469	57.0651	.
chr1	28003000	28005399	P39_Control_H3K27ac_peak_470	122.488	.
chr1	28044600	28046399	P39_Control_H3K27ac_peak_471	178.559	.
chr1	28046800	28048599	P39_Control_H3K27ac_peak_472	149.79	.
chr1	28100200	28101599	P39_Control_H3K27ac_peak_473	88.0228	.
chr1	28102000	28104199	P39_Control_H3K27ac_peak_474	86.8733	.
chr1	28213600	28216399	P39_Control_H3K27ac_peak_475	228.377	.
chr1	28217800	28219399	P39_Control_H3K27ac_peak_476	91.2933	.
chr1	28348200	28351399	P39_Control_H3K27ac_peak_477	186.488	.
chr1	28370200	28371599	P39_Control_H3K27ac_peak_478	78.2872	.
chr1	28372000	28374399	P39_Control_H3K27ac_peak_479	188.784	.
chr1	28806200	28808599	P39_Control_H3K27ac_peak_480	89.7302	.
chr1	28969200	28973399	P39_Control_H3K27ac_peak_481	184.477	.
chr1	28973800	28975399	P39_Control_H3K27ac_peak_482	38.4075	.
chr1	28998600	29000199	P39_Control_H3K27ac_peak_483	220.216	.
chr1	29182400	29184199	P39_Control_H3K27ac_peak_484	190.67	.
chr1	30017800	30020599	P39_Control_H3K27ac_peak_485	107.287	.
chr1	30137000	30137599	P39_Control_H3K27ac_peak_486	176.92	.
chr1	30180200	30182199	P39_Control_H3K27ac_peak_487	95.527	.
chr1	30182800	30185199	P39_Control_H3K27ac_peak_488	76.9197	.
chr1	30415200	30418999	P39_Control_H3K27ac_peak_489	192.532	.
chr1	30437200	30439199	P39_Control_H3K27ac_peak_490	70.2924	.
chr1	30496200	30499799	P39_Control_H3K27ac_peak_491	77.5074	.
chr1	30502400	30503999	P39_Control_H3K27ac_peak_492	256.473	.
chr1	30553800	30555999	P39_Control_H3K27ac_peak_493	90.6701	.
chr1	30587400	30591999	P39_Control_H3K27ac_peak_494	140.708	.
chr1	30631600	30632799	P39_Control_H3K27ac_peak_495	66.9662	.
chr1	30634400	30637199	P39_Control_H3K27ac_peak_496	63.9914	.
chr1	30680800	30682399	P39_Control_H3K27ac_peak_497	254.68	.
chr1	30684600	30687199	P39_Control_H3K27ac_peak_498	58.3958	.
chr1	30696000	30698199	P39_Control_H3K27ac_peak_499	126.441	.
chr1	30699200	30701999	P39_Control_H3K27ac_peak_500	166.671	.
chr1	30714600	30722399	P39_Control_H3K27ac_peak_501	160.502	.
chr1	30740600	30742399	P39_Control_H3K27ac_peak_502	79.2561	.
chr1	30750000	30757399	P39_Control_H3K27ac_peak_503	157.223	.
chr1	30773000	30774999	P39_Control_H3K27ac_peak_504	88.7842	.
chr1	30792400	30794399	P39_Control_H3K27ac_peak_505	54.6805	.
chr1	30796800	30798399	P39_Control_H3K27ac_peak_506	100.624	.
chr1	30818600	30820999	P39_Control_H3K27ac_peak_507	131.234	.
chr1	30872400	30874799	P39_Control_H3K27ac_peak_508	191.519	.
chr1	30944000	30945999	P39_Control_H3K27ac_peak_509	112.104	.
chr1	30948800	30951199	P39_Control_H3K27ac_peak_510	413.657	.
chr1	31064200	31066399	P39_Control_H3K27ac_peak_511	129.097	.
chr1	31095600	31096799	P39_Control_H3K27ac_peak_512	173.584	.
chr1	31100400	31103599	P39_Control_H3K27ac_peak_513	151.95	.
chr1	31154000	31155199	P39_Control_H3K27ac_peak_514	108.286	.
chr1	31202800	31204599	P39_Control_H3K27ac_peak_515	177.507	.
chr1	31218800	31220399	P39_Control_H3K27ac_peak_516	171.03	.
chr1	31221400	31222999	P39_Control_H3K27ac_peak_517	144.727	.
chr1	31258400	31261199	P39_Control_H3K27ac_peak_518	103.223	.
chr1	32172000	32175999	P39_Control_H3K27ac_peak_519	185.423	.
chr1	32177400	32180199	P39_Control_H3K27ac_peak_520	42.3657	.
chr1	32223000	32226599	P39_Control_H3K27ac_peak_521	107.096	.
chr1	32241600	32245199	P39_Control_H3K27ac_peak_522	102.324	.
chr1	32257200	32259599	P39_Control_H3K27ac_peak_523	103.223	.
chr1	32293000	32298799	P39_Control_H3K27ac_peak_524	155.948	.
chr1	32299400	32305399	P39_Control_H3K27ac_peak_525	186.687	.
chr1	32306000	32308199	P39_Control_H3K27ac_peak_526	58.4773	.
chr1	32339200	32341599	P39_Control_H3K27ac_peak_527	108.737	.
chr1	32346200	32352199	P39_Control_H3K27ac_peak_528	153.278	.
chr1	32393400	32396199	P39_Control_H3K27ac_peak_529	127.799	.
chr1	32403000	32405199	P39_Control_H3K27ac_peak_530	51.6108	.
chr1	32406800	32408599	P39_Control_H3K27ac_peak_531	114.241	.
chr1	32409200	32410999	P39_Control_H3K27ac_peak_532	29.0966	.
chr1	32426800	32431199	P39_Control_H3K27ac_peak_533	90.4357	.
chr1	32431600	32436199	P39_Control_H3K27ac_peak_534	48.7911	.
chr1	32442800	32447199	P39_Control_H3K27ac_peak_535	146.434	.
chr1	32460200	32461399	P39_Control_H3K27ac_peak_536	75.5391	.
chr1	32462400	32464599	P39_Control_H3K27ac_peak_537	178.182	.
chr1	32465000	32466599	P39_Control_H3K27ac_peak_538	54.6805	.
chr1	32469000	32471999	P39_Control_H3K27ac_peak_539	124.195	.
chr1	32477600	32480799	P39_Control_H3K27ac_peak_540	183.631	.
chr1	32487200	32489999	P39_Control_H3K27ac_peak_541	76.677	.
chr1	32490400	32493799	P39_Control_H3K27ac_peak_542	74.5133	.
chr1	32495400	32498399	P39_Control_H3K27ac_peak_543	36.7835	.
chr1	32499000	32501399	P39_Control_H3K27ac_peak_544	99.7466	.
chr1	32501800	32504599	P39_Control_H3K27ac_peak_545	163.427	.
chr1	32505600	32507999	P39_Control_H3K27ac_peak_546	124.118	.
chr1	32532600	32533799	P39_Control_H3K27ac_peak_547	100.248	.
chr1	32625400	32626199	P39_Control_H3K27ac_peak_548	119.45	.
chr1	32626600	32628799	P39_Control_H3K27ac_peak_549	28.7161	.
chr1	32629400	32630999	P39_Control_H3K27ac_peak_550	73.5839	.
chr1	32631600	32637199	P39_Control_H3K27ac_peak_551	122.488	.
chr1	32638400	32642199	P39_Control_H3K27ac_peak_552	49.1663	.
chr1	32687800	32690199	P39_Control_H3K27ac_peak_553	63.5161	.
chr1	33123600	33128999	P39_Control_H3K27ac_peak_554	84.6928	.
chr1	33173400	33174999	P39_Control_H3K27ac_peak_555	125.041	.
chr1	33175600	33176599	P39_Control_H3K27ac_peak_556	213.177	.
chr1	33194400	33195199	P39_Control_H3K27ac_peak_557	44.7269	.
chr1	33195600	33197599	P39_Control_H3K27ac_peak_558	49.7895	.
chr1	33270200	33271999	P39_Control_H3K27ac_peak_559	143.133	.
chr1	33522800	33524799	P39_Control_H3K27ac_peak_560	43.9889	.
chr1	33528600	33532799	P39_Control_H3K27ac_peak_561	58.1362	.
chr1	33636400	33637799	P39_Control_H3K27ac_peak_562	72.7377	.
chr1	33641400	33643399	P39_Control_H3K27ac_peak_563	88.1989	.
chr1	33669600	33670799	P39_Control_H3K27ac_peak_564	220.977	.
chr1	33672200	33673599	P39_Control_H3K27ac_peak_565	183.959	.
chr1	33719200	33720599	P39_Control_H3K27ac_peak_566	391.138	.
chr1	33741600	33744599	P39_Control_H3K27ac_peak_567	86.5334	.
chr1	33753400	33754799	P39_Control_H3K27ac_peak_568	63.0869	.
chr1	33757000	33760199	P39_Control_H3K27ac_peak_569	188.784	.
chr1	33769600	33772999	P39_Control_H3K27ac_peak_570	51.4383	.
chr1	33775800	33777799	P39_Control_H3K27ac_peak_571	80.9839	.
chr1	33813000	33814999	P39_Control_H3K27ac_peak_572	236.238	.
chr1	33816600	33818599	P39_Control_H3K27ac_peak_573	172.13	.
chr1	33906600	33907799	P39_Control_H3K27ac_peak_574	139.48	.
chr1	33929600	33933199	P39_Control_H3K27ac_peak_575	64.3829	.
chr1	33933800	33936399	P39_Control_H3K27ac_peak_576	104.8	.
chr1	33939400	33941799	P39_Control_H3K27ac_peak_577	115.899	.
chr1	33945600	33949199	P39_Control_H3K27ac_peak_578	179.887	.
chr1	33963600	33965599	P39_Control_H3K27ac_peak_579	30.7339	.
chr1	33966200	33967799	P39_Control_H3K27ac_peak_580	91.2933	.
chr1	33980400	33981399	P39_Control_H3K27ac_peak_581	222.488	.
chr1	33982200	33984599	P39_Control_H3K27ac_peak_582	54.6805	.
chr1	34005400	34007799	P39_Control_H3K27ac_peak_583	151.438	.
chr1	34010800	34012199	P39_Control_H3K27ac_peak_584	331.234	.
chr1	34043600	34045399	P39_Control_H3K27ac_peak_585	196.904	.
chr1	34050000	34051399	P39_Control_H3K27ac_peak_586	57.28	.
chr1	34054800	34056599	P39_Control_H3K27ac_peak_587	122.488	.
chr1	34093400	34095799	P39_Control_H3K27ac_peak_588	112.3	.
chr1	34096800	34098399	P39_Control_H3K27ac_peak_589	100.915	.
chr1	34138200	34141799	P39_Control_H3K27ac_peak_590	116.348	.
chr1	34142200	34143799	P39_Control_H3K27ac_peak_591	129.813	.
chr1	34177000	34178599	P39_Control_H3K27ac_peak_592	43.787	.
chr1	34180800	34183999	P39_Control_H3K27ac_peak_593	117.241	.
chr1	34213200	34215599	P39_Control_H3K27ac_peak_594	32.4412	.
chr1	34247800	34248999	P39_Control_H3K27ac_peak_595	160.339	.
chr1	34300200	34301199	P39_Control_H3K27ac_peak_596	234.035	.
chr1	34408600	34410599	P39_Control_H3K27ac_peak_597	44.7269	.
chr1	34433000	34434399	P39_Control_H3K27ac_peak_598	183.369	.
chr1	34434800	34435799	P39_Control_H3K27ac_peak_599	224.724	.
chr1	34439200	34440799	P39_Control_H3K27ac_peak_600	116.348	.
chr1	34570000	34572399	P39_Control_H3K27ac_peak_601	82.6913	.
chr1	34578800	34580399	P39_Control_H3K27ac_peak_602	305.777	.
chr1	34749000	34751199	P39_Control_H3K27ac_peak_603	145.754	.
chr1	34752200	34754799	P39_Control_H3K27ac_peak_604	156.116	.
chr1	34777600	34782799	P39_Control_H3K27ac_peak_605	136.364	.
chr1	34793200	34794999	P39_Control_H3K27ac_peak_606	152.605	.
chr1	34798800	34799999	P39_Control_H3K27ac_peak_607	159.992	.
chr1	34800800	34807199	P39_Control_H3K27ac_peak_608	196.671	.
chr1	34810200	34816999	P39_Control_H3K27ac_peak_609	143.433	.
chr1	34819600	34825799	P39_Control_H3K27ac_peak_610	163.368	.
chr1	34828400	34831199	P39_Control_H3K27ac_peak_611	79.372	.
chr1	34831600	34833399	P39_Control_H3K27ac_peak_612	210.752	.
chr1	34843000	34844199	P39_Control_H3K27ac_peak_613	135.873	.
chr1	34848800	34850399	P39_Control_H3K27ac_peak_614	297.976	.
chr1	34877400	34878599	P39_Control_H3K27ac_peak_615	34.0354	.
chr1	35159800	35163399	P39_Control_H3K27ac_peak_616	112.718	.
chr1	35177200	35178599	P39_Control_H3K27ac_peak_617	165.784	.
chr1	35179000	35183399	P39_Control_H3K27ac_peak_618	111.689	.
chr1	35196200	35204399	P39_Control_H3K27ac_peak_619	145.583	.
chr1	35331200	35332999	P39_Control_H3K27ac_peak_620	72.7377	.
chr1	35358800	35361999	P39_Control_H3K27ac_peak_621	133.638	.
chr1	35362400	35363599	P39_Control_H3K27ac_peak_622	141.47	.
chr1	35373200	35375199	P39_Control_H3K27ac_peak_623	31.7986	.
chr1	35384800	35386799	P39_Control_H3K27ac_peak_624	61.7194	.
chr1	35387800	35388799	P39_Control_H3K27ac_peak_625	183.959	.
chr1	35402800	35404999	P39_Control_H3K27ac_peak_626	223.486	.
chr1	35425600	35431399	P39_Control_H3K27ac_peak_627	98.8176	.
chr1	35519800	35525399	P39_Control_H3K27ac_peak_628	99.4264	.
chr1	35532800	35538599	P39_Control_H3K27ac_peak_629	143.787	.
chr1	35549200	35553599	P39_Control_H3K27ac_peak_630	80.9839	.
chr1	35575400	35576599	P39_Control_H3K27ac_peak_631	92.5316	.
chr1	35611000	35613999	P39_Control_H3K27ac_peak_632	77.3313	.
chr1	35646400	35648999	P39_Control_H3K27ac_peak_633	104.93	.
chr1	35672800	35675399	P39_Control_H3K27ac_peak_634	104.591	.
chr1	35728600	35730799	P39_Control_H3K27ac_peak_635	71.673	.
chr1	35748400	35750199	P39_Control_H3K27ac_peak_636	130.016	.
chr1	35758400	35762199	P39_Control_H3K27ac_peak_637	159.006	.
chr1	35762600	35765799	P39_Control_H3K27ac_peak_638	126.301	.
chr1	35767000	35768999	P39_Control_H3K27ac_peak_639	47.8633	.
chr1	35853000	35855599	P39_Control_H3K27ac_peak_640	101.147	.
chr1	35877400	35880999	P39_Control_H3K27ac_peak_641	271.673	.
chr1	35881600	35882599	P39_Control_H3K27ac_peak_642	168.431	.
chr1	35926000	35927399	P39_Control_H3K27ac_peak_643	172.738	.
chr1	35933400	35936999	P39_Control_H3K27ac_peak_644	170.869	.
chr1	35944600	35946399	P39_Control_H3K27ac_peak_645	190.67	.
chr1	35949800	35951599	P39_Control_H3K27ac_peak_646	126.441	.
chr1	35993600	35997999	P39_Control_H3K27ac_peak_647	147.969	.
chr1	36029600	36031399	P39_Control_H3K27ac_peak_648	126.59	.
chr1	36064000	36066399	P39_Control_H3K27ac_peak_649	162.343	.
chr1	36067800	36071399	P39_Control_H3K27ac_peak_650	238.475	.
chr1	36082800	36084199	P39_Control_H3K27ac_peak_651	141.752	.
chr1	36087000	36089399	P39_Control_H3K27ac_peak_652	48.7911	.
chr1	36171600	36174199	P39_Control_H3K27ac_peak_653	80.9839	.
chr1	36191200	36193199	P39_Control_H3K27ac_peak_654	145.37	.
chr1	36216600	36218599	P39_Control_H3K27ac_peak_655	89.4728	.
chr1	36243400	36244599	P39_Control_H3K27ac_peak_656	237.462	.
chr1	36367600	36369199	P39_Control_H3K27ac_peak_657	150.498	.
chr1	36400400	36402399	P39_Control_H3K27ac_peak_658	73.389	.
chr1	36444200	36446799	P39_Control_H3K27ac_peak_659	34.5892	.
chr1	36457000	36459199	P39_Control_H3K27ac_peak_660	57.6862	.
chr1	36471000	36474799	P39_Control_H3K27ac_peak_661	64.634	.
chr1	36511200	36512199	P39_Control_H3K27ac_peak_662	128.377	.
chr1	36546600	36548799	P39_Control_H3K27ac_peak_663	251.028	.
chr1	36556000	36559799	P39_Control_H3K27ac_peak_664	289.73	.
chr1	36579400	36581199	P39_Control_H3K27ac_peak_665	174.844	.
chr1	36605000	36607599	P39_Control_H3K27ac_peak_666	105.945	.
chr1	36627800	36629799	P39_Control_H3K27ac_peak_667	80.9839	.
chr1	36690800	36692799	P39_Control_H3K27ac_peak_668	164.634	.
chr1	36697200	36699199	P39_Control_H3K27ac_peak_669	176.92	.
chr1	36706200	36708199	P39_Control_H3K27ac_peak_670	113.177	.
chr1	36708600	36710599	P39_Control_H3K27ac_peak_671	104.364	.
chr1	36743200	36745999	P39_Control_H3K27ac_peak_672	167.609	.
chr1	36784400	36785799	P39_Control_H3K27ac_peak_673	173.945	.
chr1	36788800	36790999	P39_Control_H3K27ac_peak_674	56.5914	.
chr1	36791600	36794399	P39_Control_H3K27ac_peak_675	67.7389	.
chr1	36797000	36800799	P39_Control_H3K27ac_peak_676	248.791	.
chr1	36801200	36802399	P39_Control_H3K27ac_peak_677	185.714	.
chr1	36803600	36805199	P39_Control_H3K27ac_peak_678	180.984	.
chr1	36809600	36811599	P39_Control_H3K27ac_peak_679	92.5316	.
chr1	36812000	36816599	P39_Control_H3K27ac_peak_680	74.4744	.
chr1	36831000	36833399	P39_Control_H3K27ac_peak_681	110.94	.
chr1	36846200	36847599	P39_Control_H3K27ac_peak_682	120.216	.
chr1	36854400	36856399	P39_Control_H3K27ac_peak_683	139.48	.
chr1	36860800	36861999	P39_Control_H3K27ac_peak_684	125.462	.
chr1	36862600	36865599	P39_Control_H3K27ac_peak_685	83.2559	.
chr1	36867800	36870799	P39_Control_H3K27ac_peak_686	78.6756	.
chr1	36871400	36873399	P39_Control_H3K27ac_peak_687	135.873	.
chr1	36874400	36875799	P39_Control_H3K27ac_peak_688	98.5689	.
chr1	36902600	36903999	P39_Control_H3K27ac_peak_689	72.7377	.
chr1	36908000	36910599	P39_Control_H3K27ac_peak_690	131.234	.
chr1	36917000	36921199	P39_Control_H3K27ac_peak_691	156.55	.
chr1	36938800	36940799	P39_Control_H3K27ac_peak_692	326.197	.
chr1	37059800	37061799	P39_Control_H3K27ac_peak_693	196.904	.
chr1	37063200	37066199	P39_Control_H3K27ac_peak_694	115.088	.
chr1	37066600	37067999	P39_Control_H3K27ac_peak_695	36.7835	.
chr1	37076600	37078999	P39_Control_H3K27ac_peak_696	168.431	.
chr1	37081200	37082399	P39_Control_H3K27ac_peak_697	147.28	.
chr1	37097200	37098599	P39_Control_H3K27ac_peak_698	172.738	.
chr1	37099800	37102199	P39_Control_H3K27ac_peak_699	76.9197	.
chr1	37103000	37104599	P39_Control_H3K27ac_peak_700	132.174	.
chr1	37113400	37114599	P39_Control_H3K27ac_peak_701	176.093	.
chr1	37115800	37118599	P39_Control_H3K27ac_peak_702	171.887	.
chr1	37122200	37122999	P39_Control_H3K27ac_peak_703	68.4308	.
chr1	37149000	37150599	P39_Control_H3K27ac_peak_704	149.166	.
chr1	37151000	37152999	P39_Control_H3K27ac_peak_705	67.5538	.
chr1	37219200	37221799	P39_Control_H3K27ac_peak_706	168.431	.
chr1	37230800	37232599	P39_Control_H3K27ac_peak_707	115.561	.
chr1	37272200	37274399	P39_Control_H3K27ac_peak_708	42.651	.
chr1	37287400	37289199	P39_Control_H3K27ac_peak_709	286.873	.
chr1	37299800	37301999	P39_Control_H3K27ac_peak_710	194.977	.
chr1	37331800	37334999	P39_Control_H3K27ac_peak_711	104.43	.
chr1	37338400	37340199	P39_Control_H3K27ac_peak_712	49.4966	.
chr1	37346600	37352999	P39_Control_H3K27ac_peak_713	197.53	.
chr1	37353400	37359999	P39_Control_H3K27ac_peak_714	124.118	.
chr1	37362000	37369999	P39_Control_H3K27ac_peak_715	169.618	.
chr1	37370400	37373999	P39_Control_H3K27ac_peak_716	58.3563	.
chr1	37374400	37382799	P39_Control_H3K27ac_peak_717	92.5316	.
chr1	37386000	37387799	P39_Control_H3K27ac_peak_718	194.108	.
chr1	37392600	37394399	P39_Control_H3K27ac_peak_719	131.234	.
chr1	37394800	37398399	P39_Control_H3K27ac_peak_720	98.5689	.
chr1	37404800	37407399	P39_Control_H3K27ac_peak_721	41.7522	.
chr1	37429200	37431199	P39_Control_H3K27ac_peak_722	174.844	.
chr1	37471000	37473199	P39_Control_H3K27ac_peak_723	101.495	.
chr1	37541200	37541799	P39_Control_H3K27ac_peak_724	383.959	.
chr1	37612400	37616599	P39_Control_H3K27ac_peak_725	92.12	.
chr1	37618000	37619999	P39_Control_H3K27ac_peak_726	49.1663	.
chr1	37623600	37624799	P39_Control_H3K27ac_peak_727	122.488	.
chr1	37627600	37629799	P39_Control_H3K27ac_peak_728	49.4966	.
chr1	37646400	37648399	P39_Control_H3K27ac_peak_729	114.241	.
chr1	37653200	37654599	P39_Control_H3K27ac_peak_730	46.5885	.
chr1	37661600	37666399	P39_Control_H3K27ac_peak_731	164.809	.
chr1	37670400	37672599	P39_Control_H3K27ac_peak_732	143.133	.
chr1	37673000	37680399	P39_Control_H3K27ac_peak_733	212.488	.
chr1	37681000	37684399	P39_Control_H3K27ac_peak_734	117.907	.
chr1	37684800	37704199	P39_Control_H3K27ac_peak_735	200.789	.
chr1	37706800	37708999	P39_Control_H3K27ac_peak_736	108.737	.
chr1	37714000	37717199	P39_Control_H3K27ac_peak_737	148.54	.
chr1	37717800	37721799	P39_Control_H3K27ac_peak_738	174.361	.
chr1	37723200	37730199	P39_Control_H3K27ac_peak_739	239.98	.
chr1	37742800	37746399	P39_Control_H3K27ac_peak_740	40.9301	.
chr1	37850600	37851399	P39_Control_H3K27ac_peak_741	192.532	.
chr1	37864200	37866599	P39_Control_H3K27ac_peak_742	135.873	.
chr1	37871400	37873399	P39_Control_H3K27ac_peak_743	78.127	.
chr1	37989600	37992399	P39_Control_H3K27ac_peak_744	52.8657	.
chr1	37996200	37998599	P39_Control_H3K27ac_peak_745	185.215	.
chr1	38047600	38049199	P39_Control_H3K27ac_peak_746	130.016	.
chr1	38049800	38052199	P39_Control_H3K27ac_peak_747	35.416	.
chr1	38054200	38056399	P39_Control_H3K27ac_peak_748	106.923	.
chr1	38056800	38058199	P39_Control_H3K27ac_peak_749	83.6311	.
chr1	38061000	38063399	P39_Control_H3K27ac_peak_750	70.061	.
chr1	38128400	38129599	P39_Control_H3K27ac_peak_751	311.565	.
chr1	38130000	38131199	P39_Control_H3K27ac_peak_752	157.537	.
chr1	38199600	38202199	P39_Control_H3K27ac_peak_753	108.617	.
chr1	38221600	38222999	P39_Control_H3K27ac_peak_754	46.5885	.
chr1	38239400	38242399	P39_Control_H3K27ac_peak_755	154.68	.
chr1	38267800	38268599	P39_Control_H3K27ac_peak_756	136.238	.
chr1	38271400	38273199	P39_Control_H3K27ac_peak_757	61.7194	.
chr1	38332600	38334599	P39_Control_H3K27ac_peak_758	79.1223	.
chr1	38367000	38367999	P39_Control_H3K27ac_peak_759	96.1842	.
chr1	38368400	38369999	P39_Control_H3K27ac_peak_760	80.9839	.
chr1	38387000	38389799	P39_Control_H3K27ac_peak_761	120.216	.
chr1	38391000	38392799	P39_Control_H3K27ac_peak_762	61.7194	.
chr1	38394200	38395199	P39_Control_H3K27ac_peak_763	134.035	.
chr1	38404800	38407599	P39_Control_H3K27ac_peak_764	122.488	.
chr1	38408400	38409999	P39_Control_H3K27ac_peak_765	100.915	.
chr1	38410600	38411799	P39_Control_H3K27ac_peak_766	131.234	.
chr1	38415800	38420399	P39_Control_H3K27ac_peak_767	158.562	.
chr1	38424800	38434399	P39_Control_H3K27ac_peak_768	95.1312	.
chr1	38436200	38441999	P39_Control_H3K27ac_peak_769	119.811	.
chr1	38445200	38451799	P39_Control_H3K27ac_peak_770	147.863	.
chr1	38469600	38471599	P39_Control_H3K27ac_peak_771	74.8439	.
chr1	38476200	38478399	P39_Control_H3K27ac_peak_772	96.9038	.
chr1	38490800	38493199	P39_Control_H3K27ac_peak_773	74.4251	.
chr1	38504400	38506599	P39_Control_H3K27ac_peak_774	69.4362	.
chr1	38513600	38515199	P39_Control_H3K27ac_peak_775	67.4184	.
chr1	38531200	38532799	P39_Control_H3K27ac_peak_776	120.216	.
chr1	38542200	38544199	P39_Control_H3K27ac_peak_777	98.5689	.
chr1	38544600	38547399	P39_Control_H3K27ac_peak_778	151.555	.
chr1	38588000	38590199	P39_Control_H3K27ac_peak_779	90.9375	.
chr1	38609400	38610199	P39_Control_H3K27ac_peak_780	151.028	.
chr1	38620400	38621599	P39_Control_H3K27ac_peak_781	75.5391	.
chr1	38625800	38627199	P39_Control_H3K27ac_peak_782	182.479	.
chr1	38627600	38631999	P39_Control_H3K27ac_peak_783	89.0458	.
chr1	38729400	38732399	P39_Control_H3K27ac_peak_784	138.634	.
chr1	38738400	38740799	P39_Control_H3K27ac_peak_785	44.7269	.
chr1	38801200	38804199	P39_Control_H3K27ac_peak_786	71.3163	.
chr1	38816600	38818399	P39_Control_H3K27ac_peak_787	161.719	.
chr1	38826000	38827199	P39_Control_H3K27ac_peak_788	236.783	.
chr1	38835400	38837799	P39_Control_H3K27ac_peak_789	250.616	.
chr1	38847800	38849799	P39_Control_H3K27ac_peak_790	143.133	.
chr1	38896800	38898599	P39_Control_H3K27ac_peak_791	213.177	.
chr1	38930200	38931999	P39_Control_H3K27ac_peak_792	107.732	.
chr1	38971800	38973799	P39_Control_H3K27ac_peak_793	41.7522	.
chr1	38986600	38988599	P39_Control_H3K27ac_peak_794	163.296	.
chr1	39011600	39018799	P39_Control_H3K27ac_peak_795	128.737	.
chr1	39024800	39031599	P39_Control_H3K27ac_peak_796	161.719	.
chr1	39033800	39037799	P39_Control_H3K27ac_peak_797	141.752	.
chr1	39061600	39066199	P39_Control_H3K27ac_peak_798	217.907	.
chr1	39068600	39070199	P39_Control_H3K27ac_peak_799	237.462	.
chr1	39077800	39080799	P39_Control_H3K27ac_peak_800	79.6419	.
chr1	39083200	39091999	P39_Control_H3K27ac_peak_801	174.251	.
chr1	39092400	39108399	P39_Control_H3K27ac_peak_802	194.093	.
chr1	39108800	39110999	P39_Control_H3K27ac_peak_803	162.481	.
chr1	39142400	39145199	P39_Control_H3K27ac_peak_804	76.0929	.
chr1	39152000	39153199	P39_Control_H3K27ac_peak_805	108.995	.
chr1	39159000	39163399	P39_Control_H3K27ac_peak_806	108.668	.
chr1	39175800	39180399	P39_Control_H3K27ac_peak_807	198.528	.
chr1	39185200	39188599	P39_Control_H3K27ac_peak_808	113.682	.
chr1	39191600	39196399	P39_Control_H3K27ac_peak_809	223.659	.
chr1	39202200	39209199	P39_Control_H3K27ac_peak_810	119.811	.
chr1	39228800	39230199	P39_Control_H3K27ac_peak_811	125.041	.
chr1	39231800	39233999	P39_Control_H3K27ac_peak_812	90.2949	.
chr1	39235000	39236199	P39_Control_H3K27ac_peak_813	195.28	.
chr1	39259600	39262199	P39_Control_H3K27ac_peak_814	66.0976	.
chr1	39265600	39267799	P39_Control_H3K27ac_peak_815	54.6805	.
chr1	39279200	39281199	P39_Control_H3K27ac_peak_816	35.416	.
chr1	39283000	39284199	P39_Control_H3K27ac_peak_817	137.172	.
chr1	39284600	39287199	P39_Control_H3K27ac_peak_818	199.747	.
chr1	39291800	39294199	P39_Control_H3K27ac_peak_819	35.8732	.
chr1	39294600	39296599	P39_Control_H3K27ac_peak_820	80.9839	.
chr1	39297000	39302599	P39_Control_H3K27ac_peak_821	172.411	.
chr1	39303000	39320799	P39_Control_H3K27ac_peak_822	151.932	.
chr1	39325200	39328599	P39_Control_H3K27ac_peak_823	87.3165	.
chr1	39329200	39330799	P39_Control_H3K27ac_peak_824	33.1792	.
chr1	39334400	39340199	P39_Control_H3K27ac_peak_825	166.367	.
chr1	39340600	39341999	P39_Control_H3K27ac_peak_826	109.935	.
chr1	39342400	39345799	P39_Control_H3K27ac_peak_827	133.638	.
chr1	39348600	39351199	P39_Control_H3K27ac_peak_828	186.873	.
chr1	39360200	39362799	P39_Control_H3K27ac_peak_829	65.7836	.
chr1	39366600	39369599	P39_Control_H3K27ac_peak_830	152.973	.
chr1	39385200	39386999	P39_Control_H3K27ac_peak_831	50.1717	.
chr1	39439200	39443199	P39_Control_H3K27ac_peak_832	102.362	.
chr1	39445000	39450999	P39_Control_H3K27ac_peak_833	102.633	.
chr1	39461600	39464399	P39_Control_H3K27ac_peak_834	187.513	.
chr1	39476400	39478799	P39_Control_H3K27ac_peak_835	104.8	.
chr1	39535800	39536399	P39_Control_H3K27ac_peak_836	222.488	.
chr1	39554400	39557599	P39_Control_H3K27ac_peak_837	106.007	.
chr1	39564200	39566199	P39_Control_H3K27ac_peak_838	80.9839	.
chr1	39575600	39578199	P39_Control_H3K27ac_peak_839	159.411	.
chr1	39631800	39634799	P39_Control_H3K27ac_peak_840	33.5301	.
chr1	39635200	39640999	P39_Control_H3K27ac_peak_841	57.7178	.
chr1	39645600	39647399	P39_Control_H3K27ac_peak_842	119.171	.
chr1	39648000	39652199	P39_Control_H3K27ac_peak_843	260.685	.
chr1	39656800	39658399	P39_Control_H3K27ac_peak_844	78.5592	.
chr1	39661800	39664599	P39_Control_H3K27ac_peak_845	141.752	.
chr1	39674000	39677599	P39_Control_H3K27ac_peak_846	58.102	.
chr1	39740200	39742399	P39_Control_H3K27ac_peak_847	111.565	.
chr1	39823600	39826599	P39_Control_H3K27ac_peak_848	146.009	.
chr1	39899800	39900799	P39_Control_H3K27ac_peak_849	309.935	.
chr1	39901200	39903199	P39_Control_H3K27ac_peak_850	323.61	.
chr1	39936400	39937999	P39_Control_H3K27ac_peak_851	68.4308	.
chr1	39938400	39943199	P39_Control_H3K27ac_peak_852	84.0536	.
chr1	39943800	39945599	P39_Control_H3K27ac_peak_853	105.085	.
chr1	39946000	39948199	P39_Control_H3K27ac_peak_854	82.479	.
chr1	39948600	39950599	P39_Control_H3K27ac_peak_855	168.431	.
chr1	39958200	39966199	P39_Control_H3K27ac_peak_856	96.738	.
chr1	39967800	39973399	P39_Control_H3K27ac_peak_857	95.9586	.
chr1	39978400	39980599	P39_Control_H3K27ac_peak_858	101.495	.
chr1	39988200	39992799	P39_Control_H3K27ac_peak_859	106.99	.
chr1	39994600	39997399	P39_Control_H3K27ac_peak_860	98.7377	.
chr1	40013800	40016399	P39_Control_H3K27ac_peak_861	115.561	.
chr1	40017800	40018799	P39_Control_H3K27ac_peak_862	271.673	.
chr1	40019400	40024999	P39_Control_H3K27ac_peak_863	79.6033	.
chr1	40026000	40027599	P39_Control_H3K27ac_peak_864	110.752	.
chr1	40052600	40054799	P39_Control_H3K27ac_peak_865	74.8439	.
chr1	40085400	40086199	P39_Control_H3K27ac_peak_866	219.45	.
chr1	40236200	40238199	P39_Control_H3K27ac_peak_867	107.903	.
chr1	40265600	40267399	P39_Control_H3K27ac_peak_868	109.935	.
chr1	40357400	40359599	P39_Control_H3K27ac_peak_869	101.495	.
chr1	40444200	40446799	P39_Control_H3K27ac_peak_870	82.0256	.
chr1	40500800	40502799	P39_Control_H3K27ac_peak_871	78.7813	.
chr1	40599400	40601999	P39_Control_H3K27ac_peak_872	219.45	.
chr1	40680400	40682199	P39_Control_H3K27ac_peak_873	78.5592	.
chr1	40789400	40791799	P39_Control_H3K27ac_peak_874	104.8	.
chr1	40890200	40891399	P39_Control_H3K27ac_peak_875	67.2336	.
chr1	40951200	40953399	P39_Control_H3K27ac_peak_876	68.4308	.
chr1	41026800	41027799	P39_Control_H3K27ac_peak_877	125.462	.
chr1	41034400	41036599	P39_Control_H3K27ac_peak_878	84.3786	.
chr1	41270200	41272999	P39_Control_H3K27ac_peak_879	62.9267	.
chr1	41675200	41676999	P39_Control_H3K27ac_peak_880	170.6	.
chr1	41747400	41749399	P39_Control_H3K27ac_peak_881	99.4264	.
chr1	41750000	41752599	P39_Control_H3K27ac_peak_882	76.0929	.
chr1	41810600	41815399	P39_Control_H3K27ac_peak_883	120.47	.
chr1	41815800	41816999	P39_Control_H3K27ac_peak_884	68.4308	.
chr1	41820400	41821999	P39_Control_H3K27ac_peak_885	66.2282	.
chr1	41822400	41824799	P39_Control_H3K27ac_peak_886	54.6805	.
chr1	41826400	41828599	P39_Control_H3K27ac_peak_887	56.7269	.
chr1	41887200	41894399	P39_Control_H3K27ac_peak_888	113.177	.
chr1	41897800	41901999	P39_Control_H3K27ac_peak_889	150.616	.
chr1	41904200	41907799	P39_Control_H3K27ac_peak_890	101.337	.
chr1	41959200	41962799	P39_Control_H3K27ac_peak_891	119.011	.
chr1	42010000	42013799	P39_Control_H3K27ac_peak_892	145.461	.
chr1	42046800	42048799	P39_Control_H3K27ac_peak_893	36.6233	.
chr1	42069400	42072399	P39_Control_H3K27ac_peak_894	120.47	.
chr1	42098000	42100599	P39_Control_H3K27ac_peak_895	104.93	.
chr1	42229600	42231999	P39_Control_H3K27ac_peak_896	122.488	.
chr1	42243800	42246199	P39_Control_H3K27ac_peak_897	244.211	.
chr1	42253200	42254999	P39_Control_H3K27ac_peak_898	138.015	.
chr1	42257200	42263399	P39_Control_H3K27ac_peak_899	231.861	.
chr1	42270800	42272999	P39_Control_H3K27ac_peak_900	116.348	.
chr1	42281000	42282199	P39_Control_H3K27ac_peak_901	51.7658	.
chr1	42302200	42303999	P39_Control_H3K27ac_peak_902	85.2908	.
chr1	42394800	42396799	P39_Control_H3K27ac_peak_903	42.651	.
chr1	42479400	42481399	P39_Control_H3K27ac_peak_904	174.844	.
chr1	42485400	42486799	P39_Control_H3K27ac_peak_905	149.79	.
chr1	42490800	42491999	P39_Control_H3K27ac_peak_906	151.766	.
chr1	42538600	42543599	P39_Control_H3K27ac_peak_907	90.1338	.
chr1	42564800	42566799	P39_Control_H3K27ac_peak_908	48.7911	.
chr1	42581000	42582799	P39_Control_H3K27ac_peak_909	69.6182	.
chr1	42650400	42652399	P39_Control_H3K27ac_peak_910	176.92	.
chr1	42661000	42663599	P39_Control_H3K27ac_peak_911	124.118	.
chr1	42672600	42675799	P39_Control_H3K27ac_peak_912	224.724	.
chr1	42679200	42680799	P39_Control_H3K27ac_peak_913	72.7377	.
chr1	42683400	42696999	P39_Control_H3K27ac_peak_914	257.269	.
chr1	42697400	42701199	P39_Control_H3K27ac_peak_915	257.686	.
chr1	42703400	42705799	P39_Control_H3K27ac_peak_916	131.234	.
chr1	42709200	42711199	P39_Control_H3K27ac_peak_917	42.2816	.
chr1	42711600	42714399	P39_Control_H3K27ac_peak_918	127.157	.
chr1	42725800	42729599	P39_Control_H3K27ac_peak_919	120.216	.
chr1	42772000	42775799	P39_Control_H3K27ac_peak_920	116.677	.
chr1	42814200	42816199	P39_Control_H3K27ac_peak_921	149.166	.
chr1	42850800	42851799	P39_Control_H3K27ac_peak_922	266.228	.
chr1	42874400	42876799	P39_Control_H3K27ac_peak_923	163.427	.
chr1	42908000	42910399	P39_Control_H3K27ac_peak_924	40.5449	.
chr1	42951000	42951799	P39_Control_H3K27ac_peak_925	90.9375	.
chr1	42952400	42953799	P39_Control_H3K27ac_peak_926	308.286	.
chr1	42959000	42960999	P39_Control_H3K27ac_peak_927	158.745	.
chr1	42989000	42990999	P39_Control_H3K27ac_peak_928	48.7911	.
chr1	43005000	43007399	P39_Control_H3K27ac_peak_929	157.851	.
chr1	43019000	43020799	P39_Control_H3K27ac_peak_930	178.966	.
chr1	43024800	43026999	P39_Control_H3K27ac_peak_931	32.7238	.
chr1	43090800	43093199	P39_Control_H3K27ac_peak_932	130.58	.
chr1	43097800	43099399	P39_Control_H3K27ac_peak_933	253.957	.
chr1	43113000	43114199	P39_Control_H3K27ac_peak_934	147.28	.
chr1	43127600	43150399	P39_Control_H3K27ac_peak_935	167.206	.
chr1	43151800	43155399	P39_Control_H3K27ac_peak_936	98.4614	.
chr1	43155800	43157399	P39_Control_H3K27ac_peak_937	43.1327	.
chr1	43159600	43161599	P39_Control_H3K27ac_peak_938	207.287	.
chr1	43163200	43164999	P39_Control_H3K27ac_peak_939	255.28	.
chr1	43167600	43173199	P39_Control_H3K27ac_peak_940	112.35	.
chr1	43173600	43174999	P39_Control_H3K27ac_peak_941	322.488	.
chr1	43175400	43185199	P39_Control_H3K27ac_peak_942	142.782	.
chr1	43189800	43192399	P39_Control_H3K27ac_peak_943	199.747	.
chr1	43196200	43197799	P39_Control_H3K27ac_peak_944	301.147	.
chr1	43198200	43200199	P39_Control_H3K27ac_peak_945	238.862	.
chr1	43201200	43204799	P39_Control_H3K27ac_peak_946	141.989	.
chr1	43210600	43212999	P39_Control_H3K27ac_peak_947	60.3388	.
chr1	43213600	43215599	P39_Control_H3K27ac_peak_948	146.192	.
chr1	43216800	43222799	P39_Control_H3K27ac_peak_949	122.012	.
chr1	43235800	43237799	P39_Control_H3K27ac_peak_950	145.37	.
chr1	43262800	43265399	P39_Control_H3K27ac_peak_951	47.5838	.
chr1	43404800	43406799	P39_Control_H3K27ac_peak_952	162.481	.
chr1	43426400	43427999	P39_Control_H3K27ac_peak_953	35.416	.
chr1	43445000	43446999	P39_Control_H3K27ac_peak_954	256.473	.
chr1	43459600	43460799	P39_Control_H3K27ac_peak_955	122.488	.
chr1	43461200	43473199	P39_Control_H3K27ac_peak_956	122.488	.
chr1	43473600	43477199	P39_Control_H3K27ac_peak_957	159.411	.
chr1	43481600	43485799	P39_Control_H3K27ac_peak_958	100.915	.
chr1	43486200	43486999	P39_Control_H3K27ac_peak_959	171.673	.
chr1	43487400	43494599	P39_Control_H3K27ac_peak_960	134.287	.
chr1	43496000	43497799	P39_Control_H3K27ac_peak_961	78.9661	.
chr1	43500000	43505199	P39_Control_H3K27ac_peak_962	188.362	.
chr1	43507400	43509199	P39_Control_H3K27ac_peak_963	91.5192	.
chr1	43516400	43518799	P39_Control_H3K27ac_peak_964	97.4898	.
chr1	43525800	43527999	P39_Control_H3K27ac_peak_965	66.5449	.
chr1	43528400	43537399	P39_Control_H3K27ac_peak_966	119.344	.
chr1	43541000	43542599	P39_Control_H3K27ac_peak_967	113.177	.
chr1	43543000	43544799	P39_Control_H3K27ac_peak_968	86.8733	.
chr1	43545400	43547199	P39_Control_H3K27ac_peak_969	124.478	.
chr1	43596200	43598799	P39_Control_H3K27ac_peak_970	82.6913	.
chr1	43695000	43696999	P39_Control_H3K27ac_peak_971	166.545	.
chr1	43731800	43733599	P39_Control_H3K27ac_peak_972	73.389	.
chr1	43754000	43755399	P39_Control_H3K27ac_peak_973	67.2336	.
chr1	43761400	43765799	P39_Control_H3K27ac_peak_974	53.6463	.
chr1	43767200	43769599	P39_Control_H3K27ac_peak_975	51.2453	.
chr1	43776000	43777599	P39_Control_H3K27ac_peak_976	71.0304	.
chr1	43780800	43785399	P39_Control_H3K27ac_peak_977	193.695	.
chr1	43816600	43820199	P39_Control_H3K27ac_peak_978	111.565	.
chr1	43825000	43829199	P39_Control_H3K27ac_peak_979	103.932	.
chr1	43842800	43844799	P39_Control_H3K27ac_peak_980	61.3147	.
chr1	43868200	43869799	P39_Control_H3K27ac_peak_981	182.691	.
chr1	43870200	43872999	P39_Control_H3K27ac_peak_982	113.177	.
chr1	43873400	43874799	P39_Control_H3K27ac_peak_983	85.7145	.
chr1	43875200	43879399	P39_Control_H3K27ac_peak_984	163.516	.
chr1	43933000	43934599	P39_Control_H3K27ac_peak_985	245.094	.
chr1	43973800	43975799	P39_Control_H3K27ac_peak_986	105.495	.
chr1	44057200	44059199	P39_Control_H3K27ac_peak_987	141.47	.
chr1	44117800	44122799	P39_Control_H3K27ac_peak_988	124.407	.
chr1	44147200	44148399	P39_Control_H3K27ac_peak_989	252.866	.
chr1	44197200	44198999	P39_Control_H3K27ac_peak_990	139.48	.
chr1	44216000	44219799	P39_Control_H3K27ac_peak_991	141.074	.
chr1	44229600	44231999	P39_Control_H3K27ac_peak_992	72.1302	.
chr1	44595600	44598399	P39_Control_H3K27ac_peak_993	109.935	.
chr1	45471400	45473999	P39_Control_H3K27ac_peak_994	117.662	.
chr1	45486400	45488599	P39_Control_H3K27ac_peak_995	142.999	.
chr1	45491200	45493199	P39_Control_H3K27ac_peak_996	60.7346	.
chr1	45752000	45753799	P39_Control_H3K27ac_peak_997	78.5592	.
chr1	45754200	45755599	P39_Control_H3K27ac_peak_998	100.624	.
chr1	45756000	45756999	P39_Control_H3K27ac_peak_999	168.431	.
chr1	45760200	45761799	P39_Control_H3K27ac_peak_1000	141.47	.
chr1	45794800	45795999	P39_Control_H3K27ac_peak_1001	343.433	.
chr1	45815200	45816799	P39_Control_H3K27ac_peak_1002	108.286	.
chr1	45925400	45926599	P39_Control_H3K27ac_peak_1003	50.1717	.
chr1	46200200	46202799	P39_Control_H3K27ac_peak_1004	46.1916	.
chr1	46417200	46420199	P39_Control_H3K27ac_peak_1005	67.8049	.
chr1	46424600	46425999	P39_Control_H3K27ac_peak_1006	184.937	.
chr1	46580600	46582199	P39_Control_H3K27ac_peak_1007	147.28	.
chr1	46593400	46595599	P39_Control_H3K27ac_peak_1008	152.444	.
chr1	46625400	46627199	P39_Control_H3K27ac_peak_1009	78.5592	.
chr1	46760200	46762199	P39_Control_H3K27ac_peak_1010	74.8439	.
chr1	46808200	46809399	P39_Control_H3K27ac_peak_1011	108.995	.
chr1	46813000	46814399	P39_Control_H3K27ac_peak_1012	52.0333	.
chr1	46819000	46821399	P39_Control_H3K27ac_peak_1013	109.935	.
chr1	46830000	46832199	P39_Control_H3K27ac_peak_1014	90.6701	.
chr1	46837400	46855199	P39_Control_H3K27ac_peak_1015	185.233	.
chr1	46869200	46871799	P39_Control_H3K27ac_peak_1016	162.343	.
chr1	46874600	46876799	P39_Control_H3K27ac_peak_1017	77.5074	.
chr1	46888000	46889599	P39_Control_H3K27ac_peak_1018	119.888	.
chr1	46906000	46907399	P39_Control_H3K27ac_peak_1019	83.1534	.
chr1	46911000	46913999	P39_Control_H3K27ac_peak_1020	103.223	.
chr1	46930800	46934199	P39_Control_H3K27ac_peak_1021	131.68	.
chr1	46934800	46941799	P39_Control_H3K27ac_peak_1022	257.429	.
chr1	46957800	46974399	P39_Control_H3K27ac_peak_1023	222.379	.
chr1	46981200	46987199	P39_Control_H3K27ac_peak_1024	167.657	.
chr1	46998600	47006999	P39_Control_H3K27ac_peak_1025	140.479	.
chr1	47042200	47044399	P39_Control_H3K27ac_peak_1026	54.6805	.
chr1	47050000	47053599	P39_Control_H3K27ac_peak_1027	153.829	.
chr1	47073800	47076199	P39_Control_H3K27ac_peak_1028	86.0465	.
chr1	47076600	47078999	P39_Control_H3K27ac_peak_1029	62.9267	.
chr1	47101800	47105399	P39_Control_H3K27ac_peak_1030	166.966	.
chr1	47112400	47114599	P39_Control_H3K27ac_peak_1031	107.573	.
chr1	47119000	47120999	P39_Control_H3K27ac_peak_1032	223.983	.
chr1	47130000	47131799	P39_Control_H3K27ac_peak_1033	54.6805	.
chr1	47182400	47184599	P39_Control_H3K27ac_peak_1034	86.0465	.
chr1	47190800	47198799	P39_Control_H3K27ac_peak_1035	204.333	.
chr1	47200600	47203199	P39_Control_H3K27ac_peak_1036	110.94	.
chr1	47212000	47214599	P39_Control_H3K27ac_peak_1037	72.7377	.
chr1	47216000	47218199	P39_Control_H3K27ac_peak_1038	62.0805	.
chr1	47259400	47262399	P39_Control_H3K27ac_peak_1039	138.408	.
chr1	47262800	47265399	P39_Control_H3K27ac_peak_1040	91.8773	.
chr1	47276800	47279599	P39_Control_H3K27ac_peak_1041	58.9449	.
chr1	47291000	47293999	P39_Control_H3K27ac_peak_1042	36.238	.
chr1	47482200	47486599	P39_Control_H3K27ac_peak_1043	111.796	.
chr1	47487600	47489999	P39_Control_H3K27ac_peak_1044	103.223	.
chr1	47862800	47864399	P39_Control_H3K27ac_peak_1045	122.488	.
chr1	50852400	50854399	P39_Control_H3K27ac_peak_1046	86.8733	.
chr1	50923400	50928399	P39_Control_H3K27ac_peak_1047	222.753	.
chr1	50933200	50935599	P39_Control_H3K27ac_peak_1048	85.4233	.
chr1	50939400	50941599	P39_Control_H3K27ac_peak_1049	86.8733	.
chr1	50960000	50964599	P39_Control_H3K27ac_peak_1050	92.12	.
chr1	50967200	50970799	P39_Control_H3K27ac_peak_1051	132.441	.
chr1	50979000	50982399	P39_Control_H3K27ac_peak_1052	164.229	.
chr1	51041400	51045999	P39_Control_H3K27ac_peak_1053	66.5449	.
chr1	51047000	51049799	P39_Control_H3K27ac_peak_1054	107.037	.
chr1	51056200	51059199	P39_Control_H3K27ac_peak_1055	74.5709	.
chr1	51066600	51070199	P39_Control_H3K27ac_peak_1056	124.926	.
chr1	51095600	51097799	P39_Control_H3K27ac_peak_1057	107.287	.
chr1	51104800	51105799	P39_Control_H3K27ac_peak_1058	142.651	.
chr1	51114600	51119799	P39_Control_H3K27ac_peak_1059	184.637	.
chr1	51120200	51122799	P39_Control_H3K27ac_peak_1060	80.9839	.
chr1	51143400	51147399	P39_Control_H3K27ac_peak_1061	41.9255	.
chr1	51147800	51149199	P39_Control_H3K27ac_peak_1062	39.4802	.
chr1	51187800	51192999	P39_Control_H3K27ac_peak_1063	136.665	.
chr1	51193400	51195199	P39_Control_H3K27ac_peak_1064	133.34	.
chr1	51197400	51200799	P39_Control_H3K27ac_peak_1065	113.594	.
chr1	51221600	51222999	P39_Control_H3K27ac_peak_1066	105.777	.
chr1	51265200	51267799	P39_Control_H3K27ac_peak_1067	174.273	.
chr1	51322800	51327599	P39_Control_H3K27ac_peak_1068	108.668	.
chr1	51332200	51336799	P39_Control_H3K27ac_peak_1069	193.322	.
chr1	51401200	51402999	P39_Control_H3K27ac_peak_1070	186.873	.
chr1	51445800	51447599	P39_Control_H3K27ac_peak_1071	91.5192	.
chr1	51477400	51479599	P39_Control_H3K27ac_peak_1072	206.007	.
chr1	51513600	51515999	P39_Control_H3K27ac_peak_1073	92.5316	.
chr1	51659200	51661599	P39_Control_H3K27ac_peak_1074	63.4268	.
chr1	51687400	51689599	P39_Control_H3K27ac_peak_1075	152.866	.
chr1	51746800	51747999	P39_Control_H3K27ac_peak_1076	105.495	.
chr1	51758200	51761799	P39_Control_H3K27ac_peak_1077	52.5272	.
chr1	51781600	51783599	P39_Control_H3K27ac_peak_1078	73.389	.
chr1	51819400	51824999	P39_Control_H3K27ac_peak_1079	157.429	.
chr1	51835600	51838599	P39_Control_H3K27ac_peak_1080	326.05	.
chr1	51872800	51876999	P39_Control_H3K27ac_peak_1081	100.017	.
chr1	51886800	51889799	P39_Control_H3K27ac_peak_1082	46.1916	.
chr1	51897600	51901199	P39_Control_H3K27ac_peak_1083	73.945	.
chr1	51906000	51907999	P39_Control_H3K27ac_peak_1084	186.231	.
chr1	51908400	51910799	P39_Control_H3K27ac_peak_1085	108.995	.
chr1	51915000	51916599	P39_Control_H3K27ac_peak_1086	158.243	.
chr1	51990800	51992999	P39_Control_H3K27ac_peak_1087	134.035	.
chr1	52113200	52115599	P39_Control_H3K27ac_peak_1088	199.306	.
chr1	52119000	52119999	P39_Control_H3K27ac_peak_1089	161.719	.
chr1	52140200	52142399	P39_Control_H3K27ac_peak_1090	44.1195	.
chr1	52142800	52143999	P39_Control_H3K27ac_peak_1091	95.2797	.
chr1	52144600	52147199	P39_Control_H3K27ac_peak_1092	73.2671	.
chr1	52147800	52152799	P39_Control_H3K27ac_peak_1093	204.201	.
chr1	52155600	52161799	P39_Control_H3K27ac_peak_1094	214.453	.
chr1	52163200	52172399	P39_Control_H3K27ac_peak_1095	112.104	.
chr1	52231800	52234999	P39_Control_H3K27ac_peak_1096	183.574	.
chr1	52259800	52261399	P39_Control_H3K27ac_peak_1097	178.559	.
chr1	52268800	52270599	P39_Control_H3K27ac_peak_1098	116.348	.
chr1	52278200	52283399	P39_Control_H3K27ac_peak_1099	95.2061	.
chr1	52287800	52291399	P39_Control_H3K27ac_peak_1100	95.15	.
chr1	52293200	52299599	P39_Control_H3K27ac_peak_1101	163.087	.
chr1	52354200	52355999	P39_Control_H3K27ac_peak_1102	78.9661	.
chr1	52362000	52364599	P39_Control_H3K27ac_peak_1103	117.597	.
chr1	52387400	52390599	P39_Control_H3K27ac_peak_1104	148.361	.
chr1	52434400	52435799	P39_Control_H3K27ac_peak_1105	71.0304	.
chr1	52436400	52439799	P39_Control_H3K27ac_peak_1106	75.0945	.
chr1	52442000	52443599	P39_Control_H3K27ac_peak_1107	33.1792	.
chr1	52453200	52454999	P39_Control_H3K27ac_peak_1108	54.6805	.
chr1	52462800	52471199	P39_Control_H3K27ac_peak_1109	136.171	.
chr1	52499000	52502599	P39_Control_H3K27ac_peak_1110	226.154	.
chr1	52503000	52504199	P39_Control_H3K27ac_peak_1111	39.4802	.
chr1	52505600	52509799	P39_Control_H3K27ac_peak_1112	74.8439	.
chr1	52520200	52522399	P39_Control_H3K27ac_peak_1113	135.041	.
chr1	52525200	52526199	P39_Control_H3K27ac_peak_1114	66.9662	.
chr1	52553800	52556799	P39_Control_H3K27ac_peak_1115	99.5395	.
chr1	52577000	52580799	P39_Control_H3K27ac_peak_1116	145.754	.
chr1	52598200	52599999	P39_Control_H3K27ac_peak_1117	72.7377	.
chr1	52601000	52602199	P39_Control_H3K27ac_peak_1118	111.796	.
chr1	52630600	52631999	P39_Control_H3K27ac_peak_1119	177.947	.
chr1	52634200	52637199	P39_Control_H3K27ac_peak_1120	64.5208	.
chr1	52662200	52664399	P39_Control_H3K27ac_peak_1121	168.431	.
chr1	52717600	52719799	P39_Control_H3K27ac_peak_1122	106.923	.
chr1	52721400	52724199	P39_Control_H3K27ac_peak_1123	65.2738	.
chr1	52726200	52727999	P39_Control_H3K27ac_peak_1124	199.966	.
chr1	52752600	52753399	P39_Control_H3K27ac_peak_1125	61.7194	.
chr1	52763600	52764799	P39_Control_H3K27ac_peak_1126	157.065	.
chr1	52798600	52800999	P39_Control_H3K27ac_peak_1127	145.517	.
chr1	52816600	52819199	P39_Control_H3K27ac_peak_1128	213.816	.
chr1	52844000	52845799	P39_Control_H3K27ac_peak_1129	126.441	.
chr1	52897600	52898799	P39_Control_H3K27ac_peak_1130	231.234	.
chr1	52902400	52903599	P39_Control_H3K27ac_peak_1131	54.6805	.
chr1	52904800	52906399	P39_Control_H3K27ac_peak_1132	113.177	.
chr1	52931400	52933199	P39_Control_H3K27ac_peak_1133	137.172	.
chr1	52951000	52953599	P39_Control_H3K27ac_peak_1134	245.754	.
chr1	52959200	52961199	P39_Control_H3K27ac_peak_1135	94.1084	.
chr1	52971600	52974799	P39_Control_H3K27ac_peak_1136	70.4346	.
chr1	52984800	52987999	P39_Control_H3K27ac_peak_1137	198.332	.
chr1	53004800	53006399	P39_Control_H3K27ac_peak_1138	91.2933	.
chr1	53012800	53015799	P39_Control_H3K27ac_peak_1139	165.784	.
chr1	53016200	53019999	P39_Control_H3K27ac_peak_1140	172.987	.
chr1	53061600	53062999	P39_Control_H3K27ac_peak_1141	183.369	.
chr1	53296800	53297999	P39_Control_H3K27ac_peak_1142	150.498	.
chr1	53313000	53314999	P39_Control_H3K27ac_peak_1143	105.628	.
chr1	53351600	53352999	P39_Control_H3K27ac_peak_1144	152.866	.
chr1	53441600	53443399	P39_Control_H3K27ac_peak_1145	122.488	.
chr1	53546400	53548399	P39_Control_H3K27ac_peak_1146	93.9122	.
chr1	53705600	53707799	P39_Control_H3K27ac_peak_1147	230.016	.
chr1	53712800	53713399	P39_Control_H3K27ac_peak_1148	72.7377	.
chr1	53814800	53817199	P39_Control_H3K27ac_peak_1149	124.118	.
chr1	53841600	53847999	P39_Control_H3K27ac_peak_1150	113.487	.
chr1	53893600	53896399	P39_Control_H3K27ac_peak_1151	96.6344	.
chr1	53898800	53900799	P39_Control_H3K27ac_peak_1152	115.776	.
chr1	53910000	53912199	P39_Control_H3K27ac_peak_1153	73.389	.
chr1	53922400	53923999	P39_Control_H3K27ac_peak_1154	54.6805	.
chr1	53924400	53926199	P39_Control_H3K27ac_peak_1155	75.3256	.
chr1	53934400	53937199	P39_Control_H3K27ac_peak_1156	88.7842	.
chr1	53939400	53940999	P39_Control_H3K27ac_peak_1157	168.431	.
chr1	53951000	53954999	P39_Control_H3K27ac_peak_1158	28.9007	.
chr1	53970800	53973799	P39_Control_H3K27ac_peak_1159	46.3664	.
chr1	53986000	53988199	P39_Control_H3K27ac_peak_1160	116.034	.
chr1	54001800	54007399	P39_Control_H3K27ac_peak_1161	79.8062	.
chr1	54008800	54012999	P39_Control_H3K27ac_peak_1162	108.502	.
chr1	54013400	54015799	P39_Control_H3K27ac_peak_1163	79.5625	.
chr1	54022800	54024199	P39_Control_H3K27ac_peak_1164	66.5449	.
chr1	54038800	54041599	P39_Control_H3K27ac_peak_1165	111.969	.
chr1	54043000	54043999	P39_Control_H3K27ac_peak_1166	113.177	.
chr1	54045600	54046999	P39_Control_H3K27ac_peak_1167	127.55	.
chr1	54059200	54062399	P39_Control_H3K27ac_peak_1168	132.174	.
chr1	54064400	54066399	P39_Control_H3K27ac_peak_1169	179.256	.
chr1	54074400	54076599	P39_Control_H3K27ac_peak_1170	40.5449	.
chr1	54077200	54081599	P39_Control_H3K27ac_peak_1171	91.1937	.
chr1	54082400	54083799	P39_Control_H3K27ac_peak_1172	88.0228	.
chr1	54085600	54088399	P39_Control_H3K27ac_peak_1173	51.4383	.
chr1	54090200	54091799	P39_Control_H3K27ac_peak_1174	45.5174	.
chr1	54092200	54094399	P39_Control_H3K27ac_peak_1175	62.6975	.
chr1	54104600	54107599	P39_Control_H3K27ac_peak_1176	127.218	.
chr1	54116200	54121199	P39_Control_H3K27ac_peak_1177	110.589	.
chr1	54132600	54134599	P39_Control_H3K27ac_peak_1178	116.348	.
chr1	54142800	54146399	P39_Control_H3K27ac_peak_1179	59.0526	.
chr1	54151200	54153799	P39_Control_H3K27ac_peak_1180	169.881	.
chr1	54162800	54164599	P39_Control_H3K27ac_peak_1181	50.4985	.
chr1	54167600	54171599	P39_Control_H3K27ac_peak_1182	120.61	.
chr1	54185800	54187199	P39_Control_H3K27ac_peak_1183	49.3365	.
chr1	54193200	54195799	P39_Control_H3K27ac_peak_1184	349.789	.
chr1	54250000	54251199	P39_Control_H3K27ac_peak_1185	213.177	.
chr1	54438400	54439599	P39_Control_H3K27ac_peak_1186	108.286	.
chr1	54464400	54465999	P39_Control_H3K27ac_peak_1187	94.7343	.
chr1	54466400	54469999	P39_Control_H3K27ac_peak_1188	137.462	.
chr1	54556800	54558399	P39_Control_H3K27ac_peak_1189	235.416	.
chr1	54712200	54715799	P39_Control_H3K27ac_peak_1190	85.5354	.
chr1	54716200	54718599	P39_Control_H3K27ac_peak_1191	149.337	.
chr1	54821600	54823799	P39_Control_H3K27ac_peak_1192	34.6867	.
chr1	54896200	54898199	P39_Control_H3K27ac_peak_1193	101.147	.
chr1	54925000	54926999	P39_Control_H3K27ac_peak_1194	150.286	.
chr1	55025400	55027799	P39_Control_H3K27ac_peak_1195	280.231	.
chr1	55049800	55053599	P39_Control_H3K27ac_peak_1196	189.473	.
chr1	55086000	55088999	P39_Control_H3K27ac_peak_1197	227.324	.
chr1	55130000	55131999	P39_Control_H3K27ac_peak_1198	282.691	.
chr1	55158000	55160399	P39_Control_H3K27ac_peak_1199	96.6344	.
chr1	55161000	55162399	P39_Control_H3K27ac_peak_1200	56.8831	.
chr1	55200800	55202999	P39_Control_H3K27ac_peak_1201	150.691	.
chr1	55237200	55238999	P39_Control_H3K27ac_peak_1202	118.265	.
chr1	55405600	55407999	P39_Control_H3K27ac_peak_1203	155.579	.
chr1	55448000	55449199	P39_Control_H3K27ac_peak_1204	119.888	.
chr1	55497800	55501399	P39_Control_H3K27ac_peak_1205	119.757	.
chr1	55516800	55517999	P39_Control_H3K27ac_peak_1206	157.537	.
chr1	55526200	55527999	P39_Control_H3K27ac_peak_1207	60.7346	.
chr1	55528400	55529799	P39_Control_H3K27ac_peak_1208	107.732	.
chr1	55552800	55554799	P39_Control_H3K27ac_peak_1209	82.8218	.
chr1	55557800	55560799	P39_Control_H3K27ac_peak_1210	157.739	.
chr1	55666000	55667799	P39_Control_H3K27ac_peak_1211	47.2804	.
chr1	55693000	55694799	P39_Control_H3K27ac_peak_1212	66.5449	.
chr1	55733800	55735799	P39_Control_H3K27ac_peak_1213	85.2908	.
chr1	55737000	55739999	P39_Control_H3K27ac_peak_1214	91.1377	.
chr1	55792400	55793399	P39_Control_H3K27ac_peak_1215	125.462	.
chr1	55886400	55901799	P39_Control_H3K27ac_peak_1216	239.219	.
chr1	55913000	55915599	P39_Control_H3K27ac_peak_1217	169.365	.
chr1	55916000	55919799	P39_Control_H3K27ac_peak_1218	197.381	.
chr1	55921800	55923199	P39_Control_H3K27ac_peak_1219	80.9839	.
chr1	55956400	55958399	P39_Control_H3K27ac_peak_1220	309.277	.
chr1	55958800	55961599	P39_Control_H3K27ac_peak_1221	206.007	.
chr1	55989600	55991799	P39_Control_H3K27ac_peak_1222	175.737	.
chr1	56062000	56063599	P39_Control_H3K27ac_peak_1223	130.016	.
chr1	56064000	56067599	P39_Control_H3K27ac_peak_1224	183.732	.
chr1	56071200	56072599	P39_Control_H3K27ac_peak_1225	105.777	.
chr1	56085600	56090999	P39_Control_H3K27ac_peak_1226	130.919	.
chr1	56129400	56131799	P39_Control_H3K27ac_peak_1227	135.141	.
chr1	56162000	56164399	P39_Control_H3K27ac_peak_1228	27.5503	.
chr1	56208600	56213599	P39_Control_H3K27ac_peak_1229	115.978	.
chr1	56221200	56222199	P39_Control_H3K27ac_peak_1230	90.9375	.
chr1	56242000	56253999	P39_Control_H3K27ac_peak_1231	215.123	.
chr1	56304600	56307599	P39_Control_H3K27ac_peak_1232	118.571	.
chr1	56333400	56334999	P39_Control_H3K27ac_peak_1233	85.2908	.
chr1	56609000	56610399	P39_Control_H3K27ac_peak_1234	75.5391	.
chr1	56663000	56665599	P39_Control_H3K27ac_peak_1235	153.566	.
chr1	56749800	56752399	P39_Control_H3K27ac_peak_1236	184.546	.
chr1	56787400	56789199	P39_Control_H3K27ac_peak_1237	135.416	.
chr1	56812200	56813399	P39_Control_H3K27ac_peak_1238	39.4802	.
chr1	56824400	56826599	P39_Control_H3K27ac_peak_1239	72.1302	.
chr1	56832200	56834799	P39_Control_H3K27ac_peak_1240	60.6306	.
chr1	56843200	56854399	P39_Control_H3K27ac_peak_1241	111.405	.
chr1	56855000	56858799	P39_Control_H3K27ac_peak_1242	107.833	.
chr1	56859200	56864799	P39_Control_H3K27ac_peak_1243	97.9764	.
chr1	56865600	56867999	P39_Control_H3K27ac_peak_1244	116.974	.
chr1	56870600	56873599	P39_Control_H3K27ac_peak_1245	136.993	.
chr1	56875400	56877599	P39_Control_H3K27ac_peak_1246	56.5914	.
chr1	56881800	56882599	P39_Control_H3K27ac_peak_1247	113.177	.
chr1	56883000	56886199	P39_Control_H3K27ac_peak_1248	113.177	.
chr1	56887200	56895399	P39_Control_H3K27ac_peak_1249	135.328	.
chr1	56895800	56927599	P39_Control_H3K27ac_peak_1250	151.429	.
chr1	56928200	56929399	P39_Control_H3K27ac_peak_1251	146.192	.
chr1	56929800	56932599	P39_Control_H3K27ac_peak_1252	143.133	.
chr1	56933000	56936799	P39_Control_H3K27ac_peak_1253	155.438	.
chr1	56938600	56941399	P39_Control_H3K27ac_peak_1254	73.5839	.
chr1	56941800	56948999	P39_Control_H3K27ac_peak_1255	178.04	.
chr1	56949400	56981399	P39_Control_H3K27ac_peak_1256	260.887	.
chr1	56981800	56983799	P39_Control_H3K27ac_peak_1257	118.423	.
chr1	56986600	56989199	P39_Control_H3K27ac_peak_1258	52.8657	.
chr1	57205000	57206599	P39_Control_H3K27ac_peak_1259	141.47	.
chr1	57209000	57210599	P39_Control_H3K27ac_peak_1260	42.1274	.
chr1	57213400	57213999	P39_Control_H3K27ac_peak_1261	558.243	.
chr1	57214400	57215799	P39_Control_H3K27ac_peak_1262	163.991	.
chr1	57224400	57225199	P39_Control_H3K27ac_peak_1263	126.05	.
chr1	57260600	57261799	P39_Control_H3K27ac_peak_1264	195.28	.
chr1	57264800	57266399	P39_Control_H3K27ac_peak_1265	101.337	.
chr1	57268400	57269599	P39_Control_H3K27ac_peak_1266	106.138	.
chr1	57297000	57300199	P39_Control_H3K27ac_peak_1267	108.286	.
chr1	57377600	57379799	P39_Control_H3K27ac_peak_1268	67.9053	.
chr1	57386600	57390999	P39_Control_H3K27ac_peak_1269	95.9065	.
chr1	57399000	57401799	P39_Control_H3K27ac_peak_1270	72.7377	.
chr1	57405200	57407399	P39_Control_H3K27ac_peak_1271	258.243	.
chr1	57407800	57409799	P39_Control_H3K27ac_peak_1272	101.147	.
chr1	57412400	57414199	P39_Control_H3K27ac_peak_1273	58.2429	.
chr1	57428200	57430599	P39_Control_H3K27ac_peak_1274	40.42	.
chr1	57536200	57537999	P39_Control_H3K27ac_peak_1275	69.8808	.
chr1	57604600	57607799	P39_Control_H3K27ac_peak_1276	63.6303	.
chr1	57634200	57634999	P39_Control_H3K27ac_peak_1277	77.5074	.
chr1	57773600	57776799	P39_Control_H3K27ac_peak_1278	207.287	.
chr1	57797000	57800799	P39_Control_H3K27ac_peak_1279	151.766	.
chr1	57808400	57810199	P39_Control_H3K27ac_peak_1280	71.4261	.
chr1	57816200	57820999	P39_Control_H3K27ac_peak_1281	117.907	.
chr1	57821400	57823999	P39_Control_H3K27ac_peak_1282	58.4773	.
chr1	57824400	57826599	P39_Control_H3K27ac_peak_1283	82.3136	.
chr1	57874200	57875999	P39_Control_H3K27ac_peak_1284	134.035	.
chr1	57876400	57880999	P39_Control_H3K27ac_peak_1285	73.8286	.
chr1	57889200	57892799	P39_Control_H3K27ac_peak_1286	27.068	.
chr1	57902600	57904999	P39_Control_H3K27ac_peak_1287	51.2453	.
chr1	57968600	57970599	P39_Control_H3K27ac_peak_1288	157.537	.
chr1	57994800	57995999	P39_Control_H3K27ac_peak_1289	63.0869	.
chr1	58043200	58046999	P39_Control_H3K27ac_peak_1290	59.0526	.
chr1	58210000	58211399	P39_Control_H3K27ac_peak_1291	148.791	.
chr1	58291400	58292999	P39_Control_H3K27ac_peak_1292	63.9914	.
chr1	58358400	58359999	P39_Control_H3K27ac_peak_1293	132.003	.
chr1	58366600	58367799	P39_Control_H3K27ac_peak_1294	247.28	.
chr1	58392000	58393999	P39_Control_H3K27ac_peak_1295	314.771	.
chr1	58423400	58424599	P39_Control_H3K27ac_peak_1296	277.331	.
chr1	58445200	58446599	P39_Control_H3K27ac_peak_1297	222.488	.
chr1	58458000	58459799	P39_Control_H3K27ac_peak_1298	141.47	.
chr1	58464200	58465999	P39_Control_H3K27ac_peak_1299	76.5445	.
chr1	58495000	58496599	P39_Control_H3K27ac_peak_1300	93.537	.
chr1	58504000	58504999	P39_Control_H3K27ac_peak_1301	174.844	.
chr1	58566000	58569599	P39_Control_H3K27ac_peak_1302	74.5133	.
chr1	58570000	58572799	P39_Control_H3K27ac_peak_1303	89.3255	.
chr1	58584400	58587399	P39_Control_H3K27ac_peak_1304	225.236	.
chr1	58614200	58616999	P39_Control_H3K27ac_peak_1305	277.331	.
chr1	58652600	58653199	P39_Control_H3K27ac_peak_1306	199.747	.
chr1	58711000	58711999	P39_Control_H3K27ac_peak_1307	216.348	.
chr1	58735600	58738799	P39_Control_H3K27ac_peak_1308	140.867	.
chr1	58739200	58741999	P39_Control_H3K27ac_peak_1309	212.373	.
chr1	58745000	58746999	P39_Control_H3K27ac_peak_1310	94.3695	.
chr1	58855800	58857999	P39_Control_H3K27ac_peak_1311	66.9662	.
chr1	58909600	58912199	P39_Control_H3K27ac_peak_1312	93.183	.
chr1	58952400	58954599	P39_Control_H3K27ac_peak_1313	88.7842	.
chr1	58972000	58974599	P39_Control_H3K27ac_peak_1314	158.243	.
chr1	58983400	58985599	P39_Control_H3K27ac_peak_1315	195.668	.
chr1	58993600	58996399	P39_Control_H3K27ac_peak_1316	61.7194	.
chr1	59119400	59122199	P39_Control_H3K27ac_peak_1317	255.786	.
chr1	59163200	59166599	P39_Control_H3K27ac_peak_1318	111.969	.
chr1	59236400	59237999	P39_Control_H3K27ac_peak_1319	139.48	.
chr1	59373400	59374999	P39_Control_H3K27ac_peak_1320	204.93	.
chr1	59386600	59388999	P39_Control_H3K27ac_peak_1321	127.324	.
chr1	59404600	59406199	P39_Control_H3K27ac_peak_1322	49.3365	.
chr1	59670000	59671399	P39_Control_H3K27ac_peak_1323	204.506	.
chr1	59684400	59685999	P39_Control_H3K27ac_peak_1324	163.991	.
chr1	59761800	59765199	P39_Control_H3K27ac_peak_1325	221.28	.
chr1	59826200	59827599	P39_Control_H3K27ac_peak_1326	125.462	.
chr1	59912200	59914999	P39_Control_H3K27ac_peak_1327	254.023	.
chr1	59926600	59928399	P39_Control_H3K27ac_peak_1328	141.752	.
chr1	59943600	59947399	P39_Control_H3K27ac_peak_1329	35.0408	.
chr1	59957400	59958999	P39_Control_H3K27ac_peak_1330	149.79	.
chr1	59983800	59985599	P39_Control_H3K27ac_peak_1331	88.0228	.
chr1	59986800	59989199	P39_Control_H3K27ac_peak_1332	187.513	.
chr1	60042600	60042999	P39_Control_H3K27ac_peak_1333	222.488	.
chr1	60097600	60098999	P39_Control_H3K27ac_peak_1334	280.984	.
chr1	60180000	60181199	P39_Control_H3K27ac_peak_1335	190.295	.
chr1	60341800	60344799	P39_Control_H3K27ac_peak_1336	111.565	.
chr1	60357200	60360799	P39_Control_H3K27ac_peak_1337	209.113	.
chr1	60394800	60398199	P39_Control_H3K27ac_peak_1338	95.9065	.
chr1	60406600	60412199	P39_Control_H3K27ac_peak_1339	183.153	.
chr1	60446600	60450199	P39_Control_H3K27ac_peak_1340	118.835	.
chr1	60466800	60469599	P39_Control_H3K27ac_peak_1341	95.4229	.
chr1	60470000	60470799	P39_Control_H3K27ac_peak_1342	111.24	.
chr1	60471200	60472599	P39_Control_H3K27ac_peak_1343	92.5316	.
chr1	60478800	60481599	P39_Control_H3K27ac_peak_1344	136.238	.
chr1	60488000	60494599	P39_Control_H3K27ac_peak_1345	141.889	.
chr1	60496200	60498199	P39_Control_H3K27ac_peak_1346	174.844	.
chr1	60519000	60520599	P39_Control_H3K27ac_peak_1347	244.727	.
chr1	60565400	60567799	P39_Control_H3K27ac_peak_1348	253.957	.
chr1	60625400	60627399	P39_Control_H3K27ac_peak_1349	149.166	.
chr1	60667800	60668599	P39_Control_H3K27ac_peak_1350	103.223	.
chr1	60715400	60717599	P39_Control_H3K27ac_peak_1351	50.4985	.
chr1	60718000	60719799	P39_Control_H3K27ac_peak_1352	62.1767	.
chr1	60722800	60724199	P39_Control_H3K27ac_peak_1353	100.915	.
chr1	60732000	60733799	P39_Control_H3K27ac_peak_1354	154.68	.
chr1	60792000	60794199	P39_Control_H3K27ac_peak_1355	30.8293	.
chr1	60794600	60796599	P39_Control_H3K27ac_peak_1356	143.133	.
chr1	60799400	60802399	P39_Control_H3K27ac_peak_1357	162.247	.
chr1	60802800	60804599	P39_Control_H3K27ac_peak_1358	106.923	.
chr1	60805200	60807999	P39_Control_H3K27ac_peak_1359	114.771	.
chr1	60821000	60825199	P39_Control_H3K27ac_peak_1360	80.1226	.
chr1	60840800	60842999	P39_Control_H3K27ac_peak_1361	178.287	.
chr1	60843400	60845399	P39_Control_H3K27ac_peak_1362	201.337	.
chr1	60845800	60852599	P39_Control_H3K27ac_peak_1363	175.157	.
chr1	60857200	60858799	P39_Control_H3K27ac_peak_1364	215.899	.
chr1	60859200	60864799	P39_Control_H3K27ac_peak_1365	178.966	.
chr1	60883200	60885399	P39_Control_H3K27ac_peak_1366	65.372	.
chr1	60897600	60899599	P39_Control_H3K27ac_peak_1367	149.166	.
chr1	60935600	60936799	P39_Control_H3K27ac_peak_1368	54.6805	.
chr1	60960200	60961599	P39_Control_H3K27ac_peak_1369	122.488	.
chr1	61041000	61042999	P39_Control_H3K27ac_peak_1370	124.478	.
chr1	61469800	61473399	P39_Control_H3K27ac_peak_1371	167.7	.
chr1	61695400	61696399	P39_Control_H3K27ac_peak_1372	48.1216	.
chr1	62562800	62564599	P39_Control_H3K27ac_peak_1373	67.2336	.
chr1	62686800	62688199	P39_Control_H3K27ac_peak_1374	136.783	.
chr1	62702800	62704599	P39_Control_H3K27ac_peak_1375	119.888	.
chr1	62705000	62708399	P39_Control_H3K27ac_peak_1376	217.324	.
chr1	62745400	62748399	P39_Control_H3K27ac_peak_1377	75.5391	.
chr1	62749600	62752199	P39_Control_H3K27ac_peak_1378	209.636	.
chr1	62776200	62777799	P39_Control_H3K27ac_peak_1379	83.6311	.
chr1	62788000	62791799	P39_Control_H3K27ac_peak_1380	80.9839	.
chr1	62794000	62795999	P39_Control_H3K27ac_peak_1381	127.799	.
chr1	62806200	62807599	P39_Control_H3K27ac_peak_1382	122.488	.
chr1	62808000	62810399	P39_Control_H3K27ac_peak_1383	116.739	.
chr1	62900000	62903399	P39_Control_H3K27ac_peak_1384	152.256	.
chr1	62907000	62909599	P39_Control_H3K27ac_peak_1385	213.177	.
chr1	62926600	62929399	P39_Control_H3K27ac_peak_1386	97.2111	.
chr1	62933400	62935199	P39_Control_H3K27ac_peak_1387	40.5449	.
chr1	62945600	62948599	P39_Control_H3K27ac_peak_1388	138.331	.
chr1	63054600	63056399	P39_Control_H3K27ac_peak_1389	141.752	.
chr1	63112800	63115599	P39_Control_H3K27ac_peak_1390	176.093	.
chr1	63175800	63177599	P39_Control_H3K27ac_peak_1391	262.576	.
chr1	63203000	63204599	P39_Control_H3K27ac_peak_1392	178.966	.
chr1	63212800	63214799	P39_Control_H3K27ac_peak_1393	183.631	.
chr1	63272200	63274399	P39_Control_H3K27ac_peak_1394	136.238	.
chr1	63441600	63442999	P39_Control_H3K27ac_peak_1395	54.6805	.
chr1	63444000	63446799	P39_Control_H3K27ac_peak_1396	164.741	.
chr1	63458200	63460399	P39_Control_H3K27ac_peak_1397	108.995	.
chr1	63478000	63480199	P39_Control_H3K27ac_peak_1398	182.479	.
chr1	63480600	63482199	P39_Control_H3K27ac_peak_1399	57.28	.
chr1	63486200	63487799	P39_Control_H3K27ac_peak_1400	203.223	.
chr1	63490400	63493599	P39_Control_H3K27ac_peak_1401	71.0304	.
chr1	63533400	63535399	P39_Control_H3K27ac_peak_1402	52.2557	.
chr1	63571600	63575199	P39_Control_H3K27ac_peak_1403	59.9272	.
chr1	63668000	63668999	P39_Control_H3K27ac_peak_1404	201.147	.
chr1	63719400	63726799	P39_Control_H3K27ac_peak_1405	154.243	.
chr1	63729800	63731399	P39_Control_H3K27ac_peak_1406	187.695	.
chr1	63762800	63771999	P39_Control_H3K27ac_peak_1407	144.914	.
chr1	63776000	63776999	P39_Control_H3K27ac_peak_1408	217.907	.
chr1	63849000	63851999	P39_Control_H3K27ac_peak_1409	62.4807	.
chr1	63865600	63869199	P39_Control_H3K27ac_peak_1410	68.9999	.
chr1	63869800	63875399	P39_Control_H3K27ac_peak_1411	98.7377	.
chr1	63875800	63877799	P39_Control_H3K27ac_peak_1412	179.642	.
chr1	63898200	63902199	P39_Control_H3K27ac_peak_1413	166.671	.
chr1	63910400	63911599	P39_Control_H3K27ac_peak_1414	127.55	.
chr1	63913800	63915199	P39_Control_H3K27ac_peak_1415	192.532	.
chr1	63917400	63922799	P39_Control_H3K27ac_peak_1416	68.7667	.
chr1	63927200	63929999	P39_Control_H3K27ac_peak_1417	111.24	.
chr1	63930600	63937199	P39_Control_H3K27ac_peak_1418	168.767	.
chr1	63942800	63946199	P39_Control_H3K27ac_peak_1419	49.3365	.
chr1	63946600	63948999	P39_Control_H3K27ac_peak_1420	92.5316	.
chr1	63950800	63953599	P39_Control_H3K27ac_peak_1421	96.5634	.
chr1	63961800	63970399	P39_Control_H3K27ac_peak_1422	123.793	.
chr1	63971200	63974799	P39_Control_H3K27ac_peak_1423	116.974	.
chr1	63977000	63978799	P39_Control_H3K27ac_peak_1424	122.488	.
chr1	63992400	63997599	P39_Control_H3K27ac_peak_1425	97.9764	.
chr1	64013200	64015399	P39_Control_H3K27ac_peak_1426	149.337	.
chr1	64018200	64019999	P39_Control_H3K27ac_peak_1427	111.565	.
chr1	64021400	64025399	P39_Control_H3K27ac_peak_1428	113.634	.
chr1	64027600	64028999	P39_Control_H3K27ac_peak_1429	135.416	.
chr1	64030000	64031799	P39_Control_H3K27ac_peak_1430	109.277	.
chr1	64033000	64044199	P39_Control_H3K27ac_peak_1431	163.456	.
chr1	64044600	64053999	P39_Control_H3K27ac_peak_1432	120.216	.
chr1	64054400	64067399	P39_Control_H3K27ac_peak_1433	148.24	.
chr1	64067800	64069399	P39_Control_H3K27ac_peak_1434	87.397	.
chr1	64069800	64071999	P39_Control_H3K27ac_peak_1435	31.2339	.
chr1	64073200	64074799	P39_Control_H3K27ac_peak_1436	110.53	.
chr1	64077600	64084799	P39_Control_H3K27ac_peak_1437	138.715	.
chr1	64085600	64091999	P39_Control_H3K27ac_peak_1438	129.527	.
chr1	64104800	64107399	P39_Control_H3K27ac_peak_1439	79.372	.
chr1	64111000	64112399	P39_Control_H3K27ac_peak_1440	134.826	.
chr1	64114400	64123599	P39_Control_H3K27ac_peak_1441	215.604	.
chr1	64170800	64174399	P39_Control_H3K27ac_peak_1442	66.3988	.
chr1	64198200	64199399	P39_Control_H3K27ac_peak_1443	54.6805	.
chr1	64222200	64224599	P39_Control_H3K27ac_peak_1444	171.316	.
chr1	64225000	64227199	P39_Control_H3K27ac_peak_1445	74.4251	.
chr1	64303200	64304599	P39_Control_H3K27ac_peak_1446	97.9764	.
chr1	64305000	64305999	P39_Control_H3K27ac_peak_1447	261.719	.
chr1	64361200	64366199	P39_Control_H3K27ac_peak_1448	79.5625	.
chr1	64366600	64368199	P39_Control_H3K27ac_peak_1449	337.462	.
chr1	64440400	64444399	P39_Control_H3K27ac_peak_1450	53.7467	.
chr1	64444800	64449399	P39_Control_H3K27ac_peak_1451	223.387	.
chr1	64459600	64466799	P39_Control_H3K27ac_peak_1452	100.248	.
chr1	64507200	64509799	P39_Control_H3K27ac_peak_1453	79.5625	.
chr1	64510200	64519199	P39_Control_H3K27ac_peak_1454	173.986	.
chr1	64519600	64524999	P39_Control_H3K27ac_peak_1455	139.034	.
chr1	64530800	64533199	P39_Control_H3K27ac_peak_1456	295.28	.
chr1	64533600	64534799	P39_Control_H3K27ac_peak_1457	317.907	.
chr1	64545800	64547599	P39_Control_H3K27ac_peak_1458	39.4802	.
chr1	64554600	64556999	P39_Control_H3K27ac_peak_1459	98.3868	.
chr1	64575400	64576999	P39_Control_H3K27ac_peak_1460	88.7842	.
chr1	64595600	64597999	P39_Control_H3K27ac_peak_1461	50.7811	.
chr1	64615800	64622399	P39_Control_H3K27ac_peak_1462	194.535	.
chr1	64623000	64624199	P39_Control_H3K27ac_peak_1463	80.9839	.
chr1	64630600	64631999	P39_Control_H3K27ac_peak_1464	68.4308	.
chr1	64632400	64635799	P39_Control_H3K27ac_peak_1465	227.218	.
chr1	64682400	64684399	P39_Control_H3K27ac_peak_1466	77.2364	.
chr1	64715200	64718199	P39_Control_H3K27ac_peak_1467	178.559	.
chr1	64790400	64794599	P39_Control_H3K27ac_peak_1468	124.478	.
chr1	64837200	64839599	P39_Control_H3K27ac_peak_1469	45.3695	.
chr1	64852200	64855199	P39_Control_H3K27ac_peak_1470	95.2797	.
chr1	64912000	64913399	P39_Control_H3K27ac_peak_1471	86.8733	.
chr1	64915400	64922399	P39_Control_H3K27ac_peak_1472	125.882	.
chr1	64956000	64957799	P39_Control_H3K27ac_peak_1473	175.413	.
chr1	64975200	64980199	P39_Control_H3K27ac_peak_1474	116.917	.
chr1	64981600	64983399	P39_Control_H3K27ac_peak_1475	126.927	.
chr1	64985000	64986599	P39_Control_H3K27ac_peak_1476	52.0333	.
chr1	65178800	65179599	P39_Control_H3K27ac_peak_1477	277.947	.
chr1	65185800	65187199	P39_Control_H3K27ac_peak_1478	170.292	.
chr1	65279000	65281999	P39_Control_H3K27ac_peak_1479	84.7314	.
chr1	65313800	65316199	P39_Control_H3K27ac_peak_1480	94.1084	.
chr1	65328400	65336999	P39_Control_H3K27ac_peak_1481	133.226	.
chr1	65346800	65348799	P39_Control_H3K27ac_peak_1482	66.2282	.
chr1	65355000	65356799	P39_Control_H3K27ac_peak_1483	237.462	.
chr1	65367600	65369799	P39_Control_H3K27ac_peak_1484	41.4701	.
chr1	65451800	65452999	P39_Control_H3K27ac_peak_1485	66.9662	.
chr1	65537200	65538399	P39_Control_H3K27ac_peak_1486	34.8259	.
chr1	65538800	65539999	P39_Control_H3K27ac_peak_1487	231.234	.
chr1	65633400	65635599	P39_Control_H3K27ac_peak_1488	192.532	.
chr1	65636000	65638999	P39_Control_H3K27ac_peak_1489	106.138	.
chr1	66114600	66115999	P39_Control_H3K27ac_peak_1490	88.7842	.
chr1	66120800	66122799	P39_Control_H3K27ac_peak_1491	47.2804	.
chr1	66174800	66176999	P39_Control_H3K27ac_peak_1492	192.532	.
chr1	66178800	66180799	P39_Control_H3K27ac_peak_1493	94.7343	.
chr1	66184800	66188799	P39_Control_H3K27ac_peak_1494	151.028	.
chr1	66191200	66193999	P39_Control_H3K27ac_peak_1495	131.234	.
chr1	66195000	66199399	P39_Control_H3K27ac_peak_1496	82.5781	.
chr1	66204200	66206799	P39_Control_H3K27ac_peak_1497	134.382	.
chr1	66220000	66222199	P39_Control_H3K27ac_peak_1498	40.5449	.
chr1	66239600	66241399	P39_Control_H3K27ac_peak_1499	108.286	.
chr1	66261200	66262399	P39_Control_H3K27ac_peak_1500	106.138	.
chr1	66278600	66282199	P39_Control_H3K27ac_peak_1501	114.048	.
chr1	66319200	66325399	P39_Control_H3K27ac_peak_1502	191.22	.
chr1	66337600	66340399	P39_Control_H3K27ac_peak_1503	28.9007	.
chr1	66340800	66343199	P39_Control_H3K27ac_peak_1504	88.1989	.
chr1	66347600	66349799	P39_Control_H3K27ac_peak_1505	128.901	.
chr1	66354400	66356399	P39_Control_H3K27ac_peak_1506	94.7343	.
chr1	66361600	66367599	P39_Control_H3K27ac_peak_1507	163.818	.
chr1	66378400	66381599	P39_Control_H3K27ac_peak_1508	58.5624	.
chr1	66384800	66389999	P39_Control_H3K27ac_peak_1509	121.905	.
chr1	66393600	66395999	P39_Control_H3K27ac_peak_1510	79.4732	.
chr1	66406400	66411399	P39_Control_H3K27ac_peak_1511	97.9764	.
chr1	66414800	66416799	P39_Control_H3K27ac_peak_1512	91.5192	.
chr1	66417200	66420199	P39_Control_H3K27ac_peak_1513	109.935	.
chr1	66422400	66424999	P39_Control_H3K27ac_peak_1514	65.4864	.
chr1	66429000	66433199	P39_Control_H3K27ac_peak_1515	161.719	.
chr1	66436000	66438999	P39_Control_H3K27ac_peak_1516	140.545	.
chr1	66462600	66464599	P39_Control_H3K27ac_peak_1517	112.104	.
chr1	66467000	66470199	P39_Control_H3K27ac_peak_1518	223.904	.
chr1	66481400	66482599	P39_Control_H3K27ac_peak_1519	176.093	.
chr1	66492600	66493999	P39_Control_H3K27ac_peak_1520	122.488	.
chr1	66549200	66554999	P39_Control_H3K27ac_peak_1521	127.697	.
chr1	66555400	66556999	P39_Control_H3K27ac_peak_1522	105.495	.
chr1	66606200	66608799	P39_Control_H3K27ac_peak_1523	86.8733	.
chr1	66611000	66613199	P39_Control_H3K27ac_peak_1524	133.34	.
chr1	66645600	66647999	P39_Control_H3K27ac_peak_1525	114.771	.
chr1	66648400	66652399	P39_Control_H3K27ac_peak_1526	143.247	.
chr1	66653200	66655999	P39_Control_H3K27ac_peak_1527	104.688	.
chr1	66700200	66701799	P39_Control_H3K27ac_peak_1528	116.348	.
chr1	66814800	66818199	P39_Control_H3K27ac_peak_1529	161.357	.
chr1	67028200	67030999	P39_Control_H3K27ac_peak_1530	44.7269	.
chr1	67038000	67039399	P39_Control_H3K27ac_peak_1531	168.431	.
chr1	68371000	68372399	P39_Control_H3K27ac_peak_1532	148.791	.
chr1	69687600	69688199	P39_Control_H3K27ac_peak_1533	143.433	.
chr1	69759000	69760199	P39_Control_H3K27ac_peak_1534	83.9586	.
chr1	70724400	70727199	P39_Control_H3K27ac_peak_1535	71.3163	.
chr1	71272000	71272799	P39_Control_H3K27ac_peak_1536	199.747	.
chr1	71355000	71358799	P39_Control_H3K27ac_peak_1537	103.223	.
chr1	71371600	71372599	P39_Control_H3K27ac_peak_1538	109.935	.
chr1	71556800	71557999	P39_Control_H3K27ac_peak_1539	96.1842	.
chr1	71771600	71773199	P39_Control_H3K27ac_peak_1540	251.028	.
chr1	71844600	71845799	P39_Control_H3K27ac_peak_1541	127.55	.
chr1	72001800	72004199	P39_Control_H3K27ac_peak_1542	166.228	.
chr1	72225800	72226599	P39_Control_H3K27ac_peak_1543	295.28	.
chr1	72236000	72236799	P39_Control_H3K27ac_peak_1544	206.618	.
chr1	72243000	72244799	P39_Control_H3K27ac_peak_1545	176.544	.
chr1	72254200	72257199	P39_Control_H3K27ac_peak_1546	108.049	.
chr1	72277800	72278799	P39_Control_H3K27ac_peak_1547	142.651	.
chr1	72283400	72285999	P39_Control_H3K27ac_peak_1548	125.83	.
chr1	72295000	72296599	P39_Control_H3K27ac_peak_1549	80.9839	.
chr1	72306800	72308199	P39_Control_H3K27ac_peak_1550	139.48	.
chr1	72336600	72338199	P39_Control_H3K27ac_peak_1551	93.7595	.
chr1	72432400	72434999	P39_Control_H3K27ac_peak_1552	151.028	.
chr1	72438000	72442399	P39_Control_H3K27ac_peak_1553	48.2265	.
chr1	72455800	72458799	P39_Control_H3K27ac_peak_1554	149.166	.
chr1	72465200	72466399	P39_Control_H3K27ac_peak_1555	139.48	.
chr1	72470400	72472999	P39_Control_H3K27ac_peak_1556	70.061	.
chr1	72481600	72483799	P39_Control_H3K27ac_peak_1557	85.7145	.
chr1	72505000	72506399	P39_Control_H3K27ac_peak_1558	108.995	.
chr1	72534800	72538799	P39_Control_H3K27ac_peak_1559	180.984	.
chr1	72577400	72579199	P39_Control_H3K27ac_peak_1560	175.413	.
chr1	72580800	72585199	P39_Control_H3K27ac_peak_1561	78.4748	.
chr1	72592400	72594799	P39_Control_H3K27ac_peak_1562	162.86	.
chr1	72710800	72711999	P39_Control_H3K27ac_peak_1563	126.927	.
chr1	72738800	72740399	P39_Control_H3K27ac_peak_1564	43.9889	.
chr1	72742800	72748399	P39_Control_H3K27ac_peak_1565	104.333	.
chr1	72808600	72811399	P39_Control_H3K27ac_peak_1566	72.7377	.
chr1	72870400	72875799	P39_Control_H3K27ac_peak_1567	217.907	.
chr1	72877400	72878599	P39_Control_H3K27ac_peak_1568	257.065	.
chr1	72965800	72969199	P39_Control_H3K27ac_peak_1569	173.795	.
chr1	72990600	72993599	P39_Control_H3K27ac_peak_1570	83.0598	.
chr1	72996200	72998599	P39_Control_H3K27ac_peak_1571	139.48	.
chr1	73061400	73066999	P39_Control_H3K27ac_peak_1572	80.9839	.
chr1	73110800	73113799	P39_Control_H3K27ac_peak_1573	92.5316	.
chr1	73115000	73117399	P39_Control_H3K27ac_peak_1574	61.3147	.
chr1	73216400	73218799	P39_Control_H3K27ac_peak_1575	118.835	.
chr1	73242000	73244799	P39_Control_H3K27ac_peak_1576	74.8439	.
chr1	73362200	73363999	P39_Control_H3K27ac_peak_1577	109.277	.
chr1	73365600	73367999	P39_Control_H3K27ac_peak_1578	168.431	.
chr1	73532000	73533799	P39_Control_H3K27ac_peak_1579	74.8439	.
chr1	73592400	73594399	P39_Control_H3K27ac_peak_1580	89.4728	.
chr1	73913400	73916399	P39_Control_H3K27ac_peak_1581	115.561	.
chr1	73929600	73930799	P39_Control_H3K27ac_peak_1582	185.714	.
chr1	73931200	73939399	P39_Control_H3K27ac_peak_1583	147.625	.
chr1	73940200	73944199	P39_Control_H3K27ac_peak_1584	141.074	.
chr1	73945400	73950199	P39_Control_H3K27ac_peak_1585	78.0395	.
chr1	73950600	73953399	P39_Control_H3K27ac_peak_1586	103.223	.
chr1	73957800	73959599	P39_Control_H3K27ac_peak_1587	56.5914	.
chr1	73973800	73975599	P39_Control_H3K27ac_peak_1588	108.737	.
chr1	73978600	73980599	P39_Control_H3K27ac_peak_1589	88.7842	.
chr1	73989800	73992599	P39_Control_H3K27ac_peak_1590	100.248	.
chr1	74196200	74199199	P39_Control_H3K27ac_peak_1591	161.719	.
chr1	74227000	74228199	P39_Control_H3K27ac_peak_1592	144.727	.
chr1	74236000	74241399	P39_Control_H3K27ac_peak_1593	268.085	.
chr1	74242200	74246599	P39_Control_H3K27ac_peak_1594	97.4898	.
chr1	74284400	74286399	P39_Control_H3K27ac_peak_1595	173.267	.
chr1	74292400	74297599	P39_Control_H3K27ac_peak_1596	117.774	.
chr1	74303400	74304599	P39_Control_H3K27ac_peak_1597	114.544	.
chr1	74331400	74333399	P39_Control_H3K27ac_peak_1598	171.964	.
chr1	74361000	74365399	P39_Control_H3K27ac_peak_1599	171.254	.
chr1	74386000	74388399	P39_Control_H3K27ac_peak_1600	186.488	.
chr1	74391400	74393199	P39_Control_H3K27ac_peak_1601	145.37	.
chr1	74393600	74395799	P39_Control_H3K27ac_peak_1602	76.9197	.
chr1	74396200	74398199	P39_Control_H3K27ac_peak_1603	242.651	.
chr1	74436000	74438599	P39_Control_H3K27ac_peak_1604	41.9893	.
chr1	74439000	74439999	P39_Control_H3K27ac_peak_1605	231.234	.
chr1	74450600	74452599	P39_Control_H3K27ac_peak_1606	74.2725	.
chr1	74505000	74507599	P39_Control_H3K27ac_peak_1607	122.488	.
chr1	74587000	74589399	P39_Control_H3K27ac_peak_1608	225.041	.
chr1	74601000	74602199	P39_Control_H3K27ac_peak_1609	117.241	.
chr1	74661800	74662399	P39_Control_H3K27ac_peak_1610	203.223	.
chr1	74791200	74793399	P39_Control_H3K27ac_peak_1611	264.634	.
chr1	74793800	74795399	P39_Control_H3K27ac_peak_1612	142.999	.
chr1	74799400	74801199	P39_Control_H3K27ac_peak_1613	95.668	.
chr1	74802600	74808799	P39_Control_H3K27ac_peak_1614	170.662	.
chr1	74813000	74818999	P39_Control_H3K27ac_peak_1615	145.978	.
chr1	74819600	74823999	P39_Control_H3K27ac_peak_1616	140.175	.
chr1	74824400	74834799	P39_Control_H3K27ac_peak_1617	187.212	.
chr1	74839200	74844199	P39_Control_H3K27ac_peak_1618	96.8385	.
chr1	74846000	74846799	P39_Control_H3K27ac_peak_1619	103.223	.
chr1	74847800	74861599	P39_Control_H3K27ac_peak_1620	225.135	.
chr1	74892600	74896999	P39_Control_H3K27ac_peak_1621	116.075	.
chr1	75124200	75125799	P39_Control_H3K27ac_peak_1622	244.727	.
chr1	75128200	75130199	P39_Control_H3K27ac_peak_1623	100.449	.
chr1	75140200	75143399	P39_Control_H3K27ac_peak_1624	171.964	.
chr1	75167800	75171199	P39_Control_H3K27ac_peak_1625	83.9586	.
chr1	75179400	75180399	P39_Control_H3K27ac_peak_1626	180.984	.
chr1	75190600	75193199	P39_Control_H3K27ac_peak_1627	170.869	.
chr1	75210400	75211199	P39_Control_H3K27ac_peak_1628	172.738	.
chr1	75216800	75221199	P39_Control_H3K27ac_peak_1629	214.771	.
chr1	75225800	75226999	P39_Control_H3K27ac_peak_1630	157.537	.
chr1	75233600	75237999	P39_Control_H3K27ac_peak_1631	248.038	.
chr1	75238400	75240199	P39_Control_H3K27ac_peak_1632	174.844	.
chr1	75243200	75248999	P39_Control_H3K27ac_peak_1633	126.927	.
chr1	75251400	75254999	P39_Control_H3K27ac_peak_1634	169.303	.
chr1	75256800	75259799	P39_Control_H3K27ac_peak_1635	33.1792	.
chr1	75260200	75265799	P39_Control_H3K27ac_peak_1636	172.238	.
chr1	75276600	75279599	P39_Control_H3K27ac_peak_1637	123.545	.
chr1	75280400	75283999	P39_Control_H3K27ac_peak_1638	127.734	.
chr1	75288400	75290799	P39_Control_H3K27ac_peak_1639	159.166	.
chr1	75292200	75297199	P39_Control_H3K27ac_peak_1640	187.316	.
chr1	75316400	75318399	P39_Control_H3K27ac_peak_1641	104.8	.
chr1	75337000	75340199	P39_Control_H3K27ac_peak_1642	110.868	.
chr1	75343600	75345999	P39_Control_H3K27ac_peak_1643	86.4287	.
chr1	75356800	75360999	P39_Control_H3K27ac_peak_1644	169.054	.
chr1	75375000	75375799	P39_Control_H3K27ac_peak_1645	103.223	.
chr1	75380800	75383399	P39_Control_H3K27ac_peak_1646	315.561	.
chr1	75383800	75389199	P39_Control_H3K27ac_peak_1647	229.619	.
chr1	75389600	75394199	P39_Control_H3K27ac_peak_1648	111.101	.
chr1	75397000	75401599	P39_Control_H3K27ac_peak_1649	71.7917	.
chr1	75402200	75403799	P39_Control_H3K27ac_peak_1650	98.5689	.
chr1	75405400	75408599	P39_Control_H3K27ac_peak_1651	61.0935	.
chr1	75422200	75423999	P39_Control_H3K27ac_peak_1652	85.7145	.
chr1	75426400	75427399	P39_Control_H3K27ac_peak_1653	168.431	.
chr1	75436000	75436999	P39_Control_H3K27ac_peak_1654	205.777	.
chr1	75444200	75446599	P39_Control_H3K27ac_peak_1655	66.9662	.
chr1	75458000	75460599	P39_Control_H3K27ac_peak_1656	192.532	.
chr1	75477400	75480599	P39_Control_H3K27ac_peak_1657	255.195	.
chr1	75504600	75508599	P39_Control_H3K27ac_peak_1658	229.813	.
chr1	75521200	75522199	P39_Control_H3K27ac_peak_1659	149.166	.
chr1	75544400	75552999	P39_Control_H3K27ac_peak_1660	136.065	.
chr1	75553400	75560599	P39_Control_H3K27ac_peak_1661	174.674	.
chr1	75561200	75562599	P39_Control_H3K27ac_peak_1662	261.719	.
chr1	75563200	75564599	P39_Control_H3K27ac_peak_1663	110.752	.
chr1	75565000	75567199	P39_Control_H3K27ac_peak_1664	147.969	.
chr1	75574800	75576599	P39_Control_H3K27ac_peak_1665	88.0228	.
chr1	75585400	75591199	P39_Control_H3K27ac_peak_1666	187.513	.
chr1	75675800	75678599	P39_Control_H3K27ac_peak_1667	75.2124	.
chr1	75703200	75705999	P39_Control_H3K27ac_peak_1668	120.977	.
chr1	75728400	75729799	P39_Control_H3K27ac_peak_1669	114.544	.
chr1	75838200	75841399	P39_Control_H3K27ac_peak_1670	46.0093	.
chr1	75845200	75850199	P39_Control_H3K27ac_peak_1671	168.431	.
chr1	75864800	75866399	P39_Control_H3K27ac_peak_1672	70.6003	.
chr1	75867800	75868999	P39_Control_H3K27ac_peak_1673	47.2804	.
chr1	75869600	75872199	P39_Control_H3K27ac_peak_1674	77.9465	.
chr1	75872600	75879999	P39_Control_H3K27ac_peak_1675	179.611	.
chr1	75882200	75885199	P39_Control_H3K27ac_peak_1676	74.5133	.
chr1	75894600	75896399	P39_Control_H3K27ac_peak_1677	144.727	.
chr1	75899800	75903599	P39_Control_H3K27ac_peak_1678	25.0412	.
chr1	75924600	75927199	P39_Control_H3K27ac_peak_1679	116.739	.
chr1	75929800	75934399	P39_Control_H3K27ac_peak_1680	105.858	.
chr1	75935000	75936999	P39_Control_H3K27ac_peak_1681	63.9914	.
chr1	75957200	75959599	P39_Control_H3K27ac_peak_1682	99.4264	.
chr1	75977200	75978399	P39_Control_H3K27ac_peak_1683	157.537	.
chr1	76001000	76002799	P39_Control_H3K27ac_peak_1684	74.8439	.
chr1	76028400	76032999	P39_Control_H3K27ac_peak_1685	82.2778	.
chr1	76068200	76074599	P39_Control_H3K27ac_peak_1686	209.935	.
chr1	76143000	76145199	P39_Control_H3K27ac_peak_1687	67.4184	.
chr1	76419000	76422799	P39_Control_H3K27ac_peak_1688	91.2933	.
chr1	76426000	76429599	P39_Control_H3K27ac_peak_1689	206.815	.
chr1	76455800	76457199	P39_Control_H3K27ac_peak_1690	80.9839	.
chr1	76466600	76470199	P39_Control_H3K27ac_peak_1691	146.434	.
chr1	76482400	76492799	P39_Control_H3K27ac_peak_1692	220.673	.
chr1	76494200	76496199	P39_Control_H3K27ac_peak_1693	57.0651	.
chr1	76504600	76509199	P39_Control_H3K27ac_peak_1694	136.101	.
chr1	76509600	76510399	P39_Control_H3K27ac_peak_1695	122.488	.
chr1	76511000	76512599	P39_Control_H3K27ac_peak_1696	134.826	.
chr1	76513000	76515399	P39_Control_H3K27ac_peak_1697	120.977	.
chr1	76637600	76639399	P39_Control_H3K27ac_peak_1698	89.4728	.
chr1	76640800	76642799	P39_Control_H3K27ac_peak_1699	156.727	.
chr1	76659200	76661399	P39_Control_H3K27ac_peak_1700	119.686	.
chr1	76866000	76866999	P39_Control_H3K27ac_peak_1701	239.48	.
chr1	76869800	76874599	P39_Control_H3K27ac_peak_1702	126.503	.
chr1	77027600	77028799	P39_Control_H3K27ac_peak_1703	122.488	.
chr1	77108000	77110799	P39_Control_H3K27ac_peak_1704	92.5316	.
chr1	77111200	77112999	P39_Control_H3K27ac_peak_1705	161.719	.
chr1	77368800	77370199	P39_Control_H3K27ac_peak_1706	209.935	.
chr1	77377400	77379599	P39_Control_H3K27ac_peak_1707	52.6046	.
chr1	77381600	77383599	P39_Control_H3K27ac_peak_1708	126.927	.
chr1	77387800	77389799	P39_Control_H3K27ac_peak_1709	113.177	.
chr1	77391400	77392999	P39_Control_H3K27ac_peak_1710	105.777	.
chr1	77397000	77399799	P39_Control_H3K27ac_peak_1711	48.1216	.
chr1	77406200	77408399	P39_Control_H3K27ac_peak_1712	62.9267	.
chr1	77409400	77414799	P39_Control_H3K27ac_peak_1713	97.5425	.
chr1	77416000	77417399	P39_Control_H3K27ac_peak_1714	88.0228	.
chr1	77420400	77423399	P39_Control_H3K27ac_peak_1715	72.2376	.
chr1	77439400	77440999	P39_Control_H3K27ac_peak_1716	116.348	.
chr1	77444600	77445399	P39_Control_H3K27ac_peak_1717	54.6805	.
chr1	77447600	77449599	P39_Control_H3K27ac_peak_1718	89.3255	.
chr1	77461600	77463199	P39_Control_H3K27ac_peak_1719	147.28	.
chr1	77464600	77467199	P39_Control_H3K27ac_peak_1720	78.2872	.
chr1	77496000	77498199	P39_Control_H3K27ac_peak_1721	120.977	.
chr1	77501600	77502999	P39_Control_H3K27ac_peak_1722	65.7836	.
chr1	77503400	77507399	P39_Control_H3K27ac_peak_1723	154.023	.
chr1	77507800	77517799	P39_Control_H3K27ac_peak_1724	184.937	.
chr1	77519000	77523199	P39_Control_H3K27ac_peak_1725	146.076	.
chr1	77525000	77528799	P39_Control_H3K27ac_peak_1726	56.7269	.
chr1	77531200	77533199	P39_Control_H3K27ac_peak_1727	105.085	.
chr1	77541600	77549199	P39_Control_H3K27ac_peak_1728	171.316	.
chr1	77566200	77569599	P39_Control_H3K27ac_peak_1729	124.636	.
chr1	77570000	77571599	P39_Control_H3K27ac_peak_1730	54.6805	.
chr1	77586400	77588999	P39_Control_H3K27ac_peak_1731	92.5316	.
chr1	77599000	77602199	P39_Control_H3K27ac_peak_1732	151.312	.
chr1	77624600	77626599	P39_Control_H3K27ac_peak_1733	96.9038	.
chr1	77651800	77652799	P39_Control_H3K27ac_peak_1734	77.9465	.
chr1	77702400	77703799	P39_Control_H3K27ac_peak_1735	125.041	.
chr1	77818800	77819999	P39_Control_H3K27ac_peak_1736	151.766	.
chr1	77821200	77828199	P39_Control_H3K27ac_peak_1737	101.598	.
chr1	77895000	77896399	P39_Control_H3K27ac_peak_1738	71.9641	.
chr1	78232000	78232999	P39_Control_H3K27ac_peak_1739	222.488	.
chr1	78309600	78312199	P39_Control_H3K27ac_peak_1740	106.138	.
chr1	78369800	78372999	P39_Control_H3K27ac_peak_1741	126.927	.
chr1	78425200	78427799	P39_Control_H3K27ac_peak_1742	155.786	.
chr1	78488200	78489799	P39_Control_H3K27ac_peak_1743	147.28	.
chr1	78530400	78532199	P39_Control_H3K27ac_peak_1744	105.777	.
chr1	78536400	78538999	P39_Control_H3K27ac_peak_1745	322.488	.
chr1	78657600	78659399	P39_Control_H3K27ac_peak_1746	231.234	.
chr1	78683800	78686399	P39_Control_H3K27ac_peak_1747	75.3256	.
chr1	78741600	78743599	P39_Control_H3K27ac_peak_1748	117.907	.
chr1	78744200	78746799	P39_Control_H3K27ac_peak_1749	166.399	.
chr1	79335200	79337599	P39_Control_H3K27ac_peak_1750	68.4308	.
chr1	79436800	79440799	P39_Control_H3K27ac_peak_1751	57.28	.
chr1	79443600	79445999	P39_Control_H3K27ac_peak_1752	156.275	.
chr1	79450200	79450999	P39_Control_H3K27ac_peak_1753	286.873	.
chr1	79484200	79485799	P39_Control_H3K27ac_peak_1754	88.7842	.
chr1	79580400	79583399	P39_Control_H3K27ac_peak_1755	182.691	.
chr1	79700400	79702399	P39_Control_H3K27ac_peak_1756	62.6975	.
chr1	79709800	79712199	P39_Control_H3K27ac_peak_1757	173.389	.
chr1	79736200	79738199	P39_Control_H3K27ac_peak_1758	69.4362	.
chr1	79760800	79761799	P39_Control_H3K27ac_peak_1759	177.507	.
chr1	79775400	79776599	P39_Control_H3K27ac_peak_1760	134.826	.
chr1	79818800	79819799	P39_Control_H3K27ac_peak_1761	63.0869	.
chr1	79823800	79825599	P39_Control_H3K27ac_peak_1762	95.0702	.
chr1	79858000	79859799	P39_Control_H3K27ac_peak_1763	142.999	.
chr1	79977200	79979999	P39_Control_H3K27ac_peak_1764	98.7377	.
chr1	80032200	80034799	P39_Control_H3K27ac_peak_1765	83.7853	.
chr1	80072800	80074999	P39_Control_H3K27ac_peak_1766	90.9375	.
chr1	80122800	80124599	P39_Control_H3K27ac_peak_1767	113.177	.
chr1	80339400	80340399	P39_Control_H3K27ac_peak_1768	174.844	.
chr1	80340800	80341799	P39_Control_H3K27ac_peak_1769	90.2949	.
chr1	80389200	80391399	P39_Control_H3K27ac_peak_1770	73.2671	.
chr1	80471400	80472999	P39_Control_H3K27ac_peak_1771	124.28	.
chr1	80503400	80505399	P39_Control_H3K27ac_peak_1772	105.495	.
chr1	80605000	80606599	P39_Control_H3K27ac_peak_1773	173.584	.
chr1	80616200	80618199	P39_Control_H3K27ac_peak_1774	101.495	.
chr1	80618800	80620199	P39_Control_H3K27ac_peak_1775	34.0354	.
chr1	80757400	80759399	P39_Control_H3K27ac_peak_1776	122.488	.
chr1	80850800	80858399	P39_Control_H3K27ac_peak_1777	99.6112	.
chr1	80865600	80867999	P39_Control_H3K27ac_peak_1778	92.5316	.
chr1	80963600	80964999	P39_Control_H3K27ac_peak_1779	417.907	.
chr1	81002600	81005199	P39_Control_H3K27ac_peak_1780	116.829	.
chr1	81059800	81065199	P39_Control_H3K27ac_peak_1781	122.025	.
chr1	81075600	81080399	P39_Control_H3K27ac_peak_1782	271.272	.
chr1	81095800	81099799	P39_Control_H3K27ac_peak_1783	46.8331	.
chr1	81103400	81105999	P39_Control_H3K27ac_peak_1784	95.668	.
chr1	81158800	81160799	P39_Control_H3K27ac_peak_1785	54.6805	.
chr1	81172000	81175599	P39_Control_H3K27ac_peak_1786	78.2872	.
chr1	81176400	81184799	P39_Control_H3K27ac_peak_1787	149.452	.
chr1	81213200	81215199	P39_Control_H3K27ac_peak_1788	67.4184	.
chr1	81266600	81268399	P39_Control_H3K27ac_peak_1789	54.6805	.
chr1	81316400	81317999	P39_Control_H3K27ac_peak_1790	171.03	.
chr1	81593200	81594599	P39_Control_H3K27ac_peak_1791	184.937	.
chr1	82085800	82087399	P39_Control_H3K27ac_peak_1792	57.28	.
chr1	82092400	82093599	P39_Control_H3K27ac_peak_1793	97.9764	.
chr1	82111600	82114799	P39_Control_H3K27ac_peak_1794	134.035	.
chr1	82156600	82158199	P39_Control_H3K27ac_peak_1795	211.24	.
chr1	82219400	82221799	P39_Control_H3K27ac_peak_1796	173.267	.
chr1	82282800	82284399	P39_Control_H3K27ac_peak_1797	161.719	.
chr1	82286600	82287999	P39_Control_H3K27ac_peak_1798	300.624	.
chr1	82289000	82293799	P39_Control_H3K27ac_peak_1799	249.898	.
chr1	82316200	82316999	P39_Control_H3K27ac_peak_1800	461.719	.
chr1	82605000	82606799	P39_Control_H3K27ac_peak_1801	132.441	.
chr1	82608200	82609799	P39_Control_H3K27ac_peak_1802	179.256	.
chr1	82724200	82725999	P39_Control_H3K27ac_peak_1803	269.52	.
chr1	82735000	82739999	P39_Control_H3K27ac_peak_1804	56.1912	.
chr1	82740600	82742599	P39_Control_H3K27ac_peak_1805	189.73	.
chr1	82764400	82766199	P39_Control_H3K27ac_peak_1806	59.0526	.
chr1	82772200	82774799	P39_Control_H3K27ac_peak_1807	41.7522	.
chr1	82775200	82775999	P39_Control_H3K27ac_peak_1808	122.488	.
chr1	82777600	82780399	P39_Control_H3K27ac_peak_1809	124.872	.
chr1	82787600	82788599	P39_Control_H3K27ac_peak_1810	74.8439	.
chr1	82835600	82836599	P39_Control_H3K27ac_peak_1811	40.9301	.
chr1	82838800	82840399	P39_Control_H3K27ac_peak_1812	272.313	.
chr1	82879200	82880999	P39_Control_H3K27ac_peak_1813	78.7813	.
chr1	82905400	82906799	P39_Control_H3K27ac_peak_1814	39.4802	.
chr1	82908000	82910399	P39_Control_H3K27ac_peak_1815	84.9367	.
chr1	82912600	82914999	P39_Control_H3K27ac_peak_1816	48.1216	.
chr1	82979800	82981599	P39_Control_H3K27ac_peak_1817	163.991	.
chr1	82992200	82995399	P39_Control_H3K27ac_peak_1818	83.6311	.
chr1	83037200	83039599	P39_Control_H3K27ac_peak_1819	138.242	.
chr1	83152000	83155599	P39_Control_H3K27ac_peak_1820	141.556	.
chr1	83218800	83220999	P39_Control_H3K27ac_peak_1821	126.441	.
chr1	83276200	83278399	P39_Control_H3K27ac_peak_1822	131.885	.
chr1	83279400	83281599	P39_Control_H3K27ac_peak_1823	54.6805	.
chr1	83295000	83297399	P39_Control_H3K27ac_peak_1824	79.7128	.
chr1	83299800	83301399	P39_Control_H3K27ac_peak_1825	52.0333	.
chr1	83337200	83341799	P39_Control_H3K27ac_peak_1826	116.892	.
chr1	83345200	83348599	P39_Control_H3K27ac_peak_1827	62.5415	.
chr1	83349800	83352199	P39_Control_H3K27ac_peak_1828	92.5316	.
chr1	83353800	83355999	P39_Control_H3K27ac_peak_1829	131.234	.
chr1	83361600	83363799	P39_Control_H3K27ac_peak_1830	139.48	.
chr1	83366200	83368199	P39_Control_H3K27ac_peak_1831	84.9367	.
chr1	83377600	83379399	P39_Control_H3K27ac_peak_1832	74.2725	.
chr1	83380200	83382199	P39_Control_H3K27ac_peak_1833	105.27	.
chr1	83388600	83390799	P39_Control_H3K27ac_peak_1834	76.0929	.
chr1	83391400	83393599	P39_Control_H3K27ac_peak_1835	106.923	.
chr1	83394200	83396799	P39_Control_H3K27ac_peak_1836	147.786	.
chr1	83401600	83403599	P39_Control_H3K27ac_peak_1837	36.238	.
chr1	83405200	83409199	P39_Control_H3K27ac_peak_1838	156.883	.
chr1	83508800	83510399	P39_Control_H3K27ac_peak_1839	117.484	.
chr1	83526000	83532199	P39_Control_H3K27ac_peak_1840	155.912	.
chr1	83532600	83533799	P39_Control_H3K27ac_peak_1841	78.2872	.
chr1	83549000	83555199	P39_Control_H3K27ac_peak_1842	198.836	.
chr1	83581800	83585199	P39_Control_H3K27ac_peak_1843	81.8107	.
chr1	83586400	83591599	P39_Control_H3K27ac_peak_1844	90.2949	.
chr1	83598200	83600399	P39_Control_H3K27ac_peak_1845	54.6805	.
chr1	83600800	83602799	P39_Control_H3K27ac_peak_1846	75.7372	.
chr1	83628600	83629599	P39_Control_H3K27ac_peak_1847	368.431	.
chr1	83631200	83632599	P39_Control_H3K27ac_peak_1848	72.7377	.
chr1	83652200	83654999	P39_Control_H3K27ac_peak_1849	77.1365	.
chr1	83661800	83663999	P39_Control_H3K27ac_peak_1850	124.28	.
chr1	83684400	83686999	P39_Control_H3K27ac_peak_1851	59.9916	.
chr1	83702200	83702999	P39_Control_H3K27ac_peak_1852	547.28	.
chr1	83708800	83710399	P39_Control_H3K27ac_peak_1853	50.1717	.
chr1	83759200	83762399	P39_Control_H3K27ac_peak_1854	47.6415	.
chr1	84077800	84079799	P39_Control_H3K27ac_peak_1855	141.47	.
chr1	84086600	84088399	P39_Control_H3K27ac_peak_1856	124.478	.
chr1	84144600	84146599	P39_Control_H3K27ac_peak_1857	50.1717	.
chr1	84176800	84177799	P39_Control_H3K27ac_peak_1858	171.673	.
chr1	84212400	84213999	P39_Control_H3K27ac_peak_1859	88.7842	.
chr1	84249200	84251799	P39_Control_H3K27ac_peak_1860	139.48	.
chr1	84283400	84285199	P39_Control_H3K27ac_peak_1861	242.127	.
chr1	84286200	84287399	P39_Control_H3K27ac_peak_1862	100.248	.
chr1	84320400	84323399	P39_Control_H3K27ac_peak_1863	90.2949	.
chr1	84355400	84358599	P39_Control_H3K27ac_peak_1864	46.5885	.
chr1	84362400	84364599	P39_Control_H3K27ac_peak_1865	57.8514	.
chr1	84365200	84369599	P39_Control_H3K27ac_peak_1866	97.4226	.
chr1	84380800	84382799	P39_Control_H3K27ac_peak_1867	54.6805	.
chr1	84385600	84388599	P39_Control_H3K27ac_peak_1868	57.28	.
chr1	84395200	84397399	P39_Control_H3K27ac_peak_1869	107.903	.
chr1	84427000	84429599	P39_Control_H3K27ac_peak_1870	85.4233	.
chr1	84442800	84444399	P39_Control_H3K27ac_peak_1871	173.945	.
chr1	84464200	84465799	P39_Control_H3K27ac_peak_1872	183.369	.
chr1	84559600	84561199	P39_Control_H3K27ac_peak_1873	122.488	.
chr1	84580600	84582399	P39_Control_H3K27ac_peak_1874	49.7895	.
chr1	84619000	84619999	P39_Control_H3K27ac_peak_1875	147.28	.
chr1	84620600	84622999	P39_Control_H3K27ac_peak_1876	38.634	.
chr1	84695400	84697399	P39_Control_H3K27ac_peak_1877	147.969	.
chr1	84709000	84711799	P39_Control_H3K27ac_peak_1878	176.284	.
chr1	84776400	84778799	P39_Control_H3K27ac_peak_1879	104.93	.
chr1	84839000	84840599	P39_Control_H3K27ac_peak_1880	232.921	.
chr1	84933800	84936599	P39_Control_H3K27ac_peak_1881	321.923	.
chr1	85757600	85758999	P39_Control_H3K27ac_peak_1882	113.177	.
chr1	85793200	85795399	P39_Control_H3K27ac_peak_1883	107.573	.
chr1	85853800	85854599	P39_Control_H3K27ac_peak_1884	358.243	.
chr1	85855000	85856999	P39_Control_H3K27ac_peak_1885	132.003	.
chr1	85865000	85866199	P39_Control_H3K27ac_peak_1886	228.377	.
chr1	85866600	85870999	P39_Control_H3K27ac_peak_1887	192.048	.
chr1	85871400	85872799	P39_Control_H3K27ac_peak_1888	127.55	.
chr1	85890400	85892399	P39_Control_H3K27ac_peak_1889	70.6003	.
chr1	85893200	85903199	P39_Control_H3K27ac_peak_1890	192.167	.
chr1	85905800	85907199	P39_Control_H3K27ac_peak_1891	100.624	.
chr1	85909600	85911599	P39_Control_H3K27ac_peak_1892	69.4362	.
chr1	85912200	85924999	P39_Control_H3K27ac_peak_1893	149.79	.
chr1	85925600	85937999	P39_Control_H3K27ac_peak_1894	204.841	.
chr1	85938800	85943599	P39_Control_H3K27ac_peak_1895	101.147	.
chr1	85952200	85953599	P39_Control_H3K27ac_peak_1896	128.377	.
chr1	85954000	85954599	P39_Control_H3K27ac_peak_1897	239.48	.
chr1	85955000	85961399	P39_Control_H3K27ac_peak_1898	180.123	.
chr1	85964800	85966799	P39_Control_H3K27ac_peak_1899	188.784	.
chr1	85999200	86001199	P39_Control_H3K27ac_peak_1900	79.4732	.
chr1	86017800	86019399	P39_Control_H3K27ac_peak_1901	226.927	.
chr1	86019800	86022799	P39_Control_H3K27ac_peak_1902	207.454	.
chr1	86031000	86032999	P39_Control_H3K27ac_peak_1903	309.524	.
chr1	86038200	86039799	P39_Control_H3K27ac_peak_1904	47.8633	.
chr1	86044000	86049399	P39_Control_H3K27ac_peak_1905	143.173	.
chr1	86064200	86065799	P39_Control_H3K27ac_peak_1906	272.029	.
chr1	86149200	86151799	P39_Control_H3K27ac_peak_1907	36.6233	.
chr1	86153600	86155199	P39_Control_H3K27ac_peak_1908	139.48	.
chr1	86174800	86176599	P39_Control_H3K27ac_peak_1909	78.7813	.
chr1	86197200	86199599	P39_Control_H3K27ac_peak_1910	63.4268	.
chr1	86223800	86226199	P39_Control_H3K27ac_peak_1911	68.4308	.
chr1	86239400	86240799	P39_Control_H3K27ac_peak_1912	125.041	.
chr1	86243600	86246799	P39_Control_H3K27ac_peak_1913	119.757	.
chr1	86303000	86304199	P39_Control_H3K27ac_peak_1914	106.138	.
chr1	86358600	86360399	P39_Control_H3K27ac_peak_1915	246.009	.
chr1	86376600	86380399	P39_Control_H3K27ac_peak_1916	67.9443	.
chr1	86417800	86420199	P39_Control_H3K27ac_peak_1917	54.6805	.
chr1	86421000	86421999	P39_Control_H3K27ac_peak_1918	277.947	.
chr1	86432200	86437199	P39_Control_H3K27ac_peak_1919	240.336	.
chr1	86437600	86444399	P39_Control_H3K27ac_peak_1920	231.234	.
chr1	86468200	86471599	P39_Control_H3K27ac_peak_1921	106.138	.
chr1	86472200	86473799	P39_Control_H3K27ac_peak_1922	132.003	.
chr1	86486800	86490399	P39_Control_H3K27ac_peak_1923	225.673	.
chr1	86491200	86493199	P39_Control_H3K27ac_peak_1924	99.0411	.
chr1	86499600	86505799	P39_Control_H3K27ac_peak_1925	214.771	.
chr1	86521600	86529599	P39_Control_H3K27ac_peak_1926	201.629	.
chr1	86530600	86534199	P39_Control_H3K27ac_peak_1927	42.9991	.
chr1	86582200	86583599	P39_Control_H3K27ac_peak_1928	97.9764	.
chr1	86586400	86587799	P39_Control_H3K27ac_peak_1929	209.935	.
chr1	86595200	86597799	P39_Control_H3K27ac_peak_1930	166.966	.
chr1	86670000	86671199	P39_Control_H3K27ac_peak_1931	105.495	.
chr1	86679200	86685199	P39_Control_H3K27ac_peak_1932	72.2782	.
chr1	86702800	86705399	P39_Control_H3K27ac_peak_1933	234.233	.
chr1	86822000	86823999	P39_Control_H3K27ac_peak_1934	130.016	.
chr1	86833800	86839599	P39_Control_H3K27ac_peak_1935	120.271	.
chr1	86858800	86860399	P39_Control_H3K27ac_peak_1936	47.2804	.
chr1	86910400	86919799	P39_Control_H3K27ac_peak_1937	131.696	.
chr1	86922800	86927199	P39_Control_H3K27ac_peak_1938	112.104	.
chr1	86930000	86933799	P39_Control_H3K27ac_peak_1939	134.589	.
chr1	86982400	86983599	P39_Control_H3K27ac_peak_1940	183.959	.
chr1	86985400	86986599	P39_Control_H3K27ac_peak_1941	139.48	.
chr1	87000600	87002999	P39_Control_H3K27ac_peak_1942	115.379	.
chr1	87007600	87013199	P39_Control_H3K27ac_peak_1943	77.1365	.
chr1	87171600	87173999	P39_Control_H3K27ac_peak_1944	201.929	.
chr1	87211000	87214999	P39_Control_H3K27ac_peak_1945	164.521	.
chr1	87230200	87234599	P39_Control_H3K27ac_peak_1946	70.061	.
chr1	87326400	87328199	P39_Control_H3K27ac_peak_1947	259.411	.
chr1	87404400	87405799	P39_Control_H3K27ac_peak_1948	178.559	.
chr1	87412400	87413999	P39_Control_H3K27ac_peak_1949	126.927	.
chr1	87470800	87472999	P39_Control_H3K27ac_peak_1950	97.9764	.
chr1	87473400	87479199	P39_Control_H3K27ac_peak_1951	181.413	.
chr1	87479800	87490199	P39_Control_H3K27ac_peak_1952	112.651	.
chr1	87492200	87494999	P39_Control_H3K27ac_peak_1953	86.8733	.
chr1	87500600	87503399	P39_Control_H3K27ac_peak_1954	100.624	.
chr1	87504000	87512799	P39_Control_H3K27ac_peak_1955	221.885	.
chr1	87517400	87522799	P39_Control_H3K27ac_peak_1956	184.087	.
chr1	87531800	87533399	P39_Control_H3K27ac_peak_1957	67.4184	.
chr1	87533800	87539199	P39_Control_H3K27ac_peak_1958	144.543	.
chr1	87540400	87543399	P39_Control_H3K27ac_peak_1959	46.9499	.
chr1	87581000	87585199	P39_Control_H3K27ac_peak_1960	147.61	.
chr1	87585600	87599399	P39_Control_H3K27ac_peak_1961	168.922	.
chr1	87599800	87600999	P39_Control_H3K27ac_peak_1962	168.431	.
chr1	87601400	87610799	P39_Control_H3K27ac_peak_1963	209.687	.
chr1	87620400	87622599	P39_Control_H3K27ac_peak_1964	142.651	.
chr1	87650400	87652599	P39_Control_H3K27ac_peak_1965	74.8439	.
chr1	87656800	87662799	P39_Control_H3K27ac_peak_1966	191.245	.
chr1	87666200	87667999	P39_Control_H3K27ac_peak_1967	105.777	.
chr1	87674000	87681999	P39_Control_H3K27ac_peak_1968	179.834	.
chr1	87682600	87688199	P39_Control_H3K27ac_peak_1969	191.79	.
chr1	87696600	87701599	P39_Control_H3K27ac_peak_1970	194.449	.
chr1	87702000	87713799	P39_Control_H3K27ac_peak_1971	174.755	.
chr1	87714200	87715199	P39_Control_H3K27ac_peak_1972	109.935	.
chr1	87715800	87724999	P39_Control_H3K27ac_peak_1973	180.69	.
chr1	87726600	87731599	P39_Control_H3K27ac_peak_1974	197.211	.
chr1	87732400	87741599	P39_Control_H3K27ac_peak_1975	200.385	.
chr1	87756000	87756799	P39_Control_H3K27ac_peak_1976	317.907	.
chr1	87785600	87787599	P39_Control_H3K27ac_peak_1977	96.1842	.
chr1	87791400	87795399	P39_Control_H3K27ac_peak_1978	60.8581	.
chr1	87797600	87799399	P39_Control_H3K27ac_peak_1979	169.881	.
chr1	87810800	87815199	P39_Control_H3K27ac_peak_1980	202.283	.
chr1	87847600	87849799	P39_Control_H3K27ac_peak_1981	66.782	.
chr1	87853400	87855199	P39_Control_H3K27ac_peak_1982	180.984	.
chr1	87928400	87931599	P39_Control_H3K27ac_peak_1983	89.5812	.
chr1	87932600	87939799	P39_Control_H3K27ac_peak_1984	177.461	.
chr1	87941600	87944199	P39_Control_H3K27ac_peak_1985	119.171	.
chr1	87946000	87947599	P39_Control_H3K27ac_peak_1986	105.777	.
chr1	88007200	88009199	P39_Control_H3K27ac_peak_1987	238.475	.
chr1	88205200	88206199	P39_Control_H3K27ac_peak_1988	277.947	.
chr1	88319600	88321399	P39_Control_H3K27ac_peak_1989	67.5538	.
chr1	88700200	88703399	P39_Control_H3K27ac_peak_1990	225.73	.
chr1	88705200	88706999	P39_Control_H3K27ac_peak_1991	166.966	.
chr1	88717600	88719999	P39_Control_H3K27ac_peak_1992	197.211	.
chr1	88756400	88758399	P39_Control_H3K27ac_peak_1993	153.566	.
chr1	88864400	88865999	P39_Control_H3K27ac_peak_1994	73.5839	.
chr1	88908200	88911199	P39_Control_H3K27ac_peak_1995	206.923	.
chr1	88934000	88936199	P39_Control_H3K27ac_peak_1996	68.4308	.
chr1	89032400	89034399	P39_Control_H3K27ac_peak_1997	44.7269	.
chr1	89048800	89050799	P39_Control_H3K27ac_peak_1998	154.68	.
chr1	89068600	89069999	P39_Control_H3K27ac_peak_1999	118.423	.
chr1	89070400	89071999	P39_Control_H3K27ac_peak_2000	141.25	.
[truncated: 61,865 more rows]

## Sheet: P39 cKO, H3K27ac
chrom	start	end	name	score	strand
chr1	3118200	3122399	P39_cKO_H3K27ac_peak_2	156.044	.
chr1	3226800	3228999	P39_cKO_H3K27ac_peak_3	86.3717	.
chr1	3291000	3295399	P39_cKO_H3K27ac_peak_4	57.4211	.
chr1	3296200	3300399	P39_cKO_H3K27ac_peak_5	132.748	.
chr1	3309600	3312399	P39_cKO_H3K27ac_peak_6	58.4195	.
chr1	3320400	3322599	P39_cKO_H3K27ac_peak_7	113.43	.
chr1	3323000	3325399	P39_cKO_H3K27ac_peak_8	94.3444	.
chr1	3326000	3327799	P39_cKO_H3K27ac_peak_9	46.3179	.
chr1	3370400	3372799	P39_cKO_H3K27ac_peak_10	44.0459	.
chr1	3388000	3390199	P39_cKO_H3K27ac_peak_11	107.671	.
chr1	3391400	3393399	P39_cKO_H3K27ac_peak_12	174.858	.
chr1	3396800	3401799	P39_cKO_H3K27ac_peak_13	99.6019	.
chr1	3406400	3409199	P39_cKO_H3K27ac_peak_14	82.5749	.
chr1	3410200	3412799	P39_cKO_H3K27ac_peak_15	33.7648	.
chr1	3439800	3441199	P39_cKO_H3K27ac_peak_16	83.4738	.
chr1	3450000	3452199	P39_cKO_H3K27ac_peak_17	120.195	.
chr1	3514400	3516999	P39_cKO_H3K27ac_peak_18	36.6671	.
chr1	3559600	3561399	P39_cKO_H3K27ac_peak_19	156.752	.
chr1	3579800	3580799	P39_cKO_H3K27ac_peak_20	148.11	.
chr1	3669400	3671399	P39_cKO_H3K27ac_peak_21	290.612	.
chr1	3671800	3672599	P39_cKO_H3K27ac_peak_22	271.49	.
chr1	3899200	3901799	P39_cKO_H3K27ac_peak_23	113.803	.
chr1	3902400	3904999	P39_cKO_H3K27ac_peak_24	88.4643	.
chr1	4089000	4090599	P39_cKO_H3K27ac_peak_25	118.565	.
chr1	4413800	4415999	P39_cKO_H3K27ac_peak_26	190.612	.
chr1	4571400	4572399	P39_cKO_H3K27ac_peak_27	99.9232	.
chr1	4784800	4786399	P39_cKO_H3K27ac_peak_28	186.137	.
chr1	4806600	4808199	P39_cKO_H3K27ac_peak_29	169.891	.
chr1	4857000	4858599	P39_cKO_H3K27ac_peak_30	188.609	.
chr1	4872800	4874199	P39_cKO_H3K27ac_peak_31	45.2039	.
chr1	4906400	4909199	P39_cKO_H3K27ac_peak_32	166.24	.
chr1	4909600	4912599	P39_cKO_H3K27ac_peak_33	109.877	.
chr1	5018000	5021199	P39_cKO_H3K27ac_peak_34	256.542	.
chr1	5022000	5023399	P39_cKO_H3K27ac_peak_35	118.565	.
chr1	5070400	5071999	P39_cKO_H3K27ac_peak_36	171.327	.
chr1	5082400	5084599	P39_cKO_H3K27ac_peak_37	85.3326	.
chr1	5126200	5129799	P39_cKO_H3K27ac_peak_38	89.6139	.
chr1	5130200	5131799	P39_cKO_H3K27ac_peak_39	51.6291	.
chr1	5174800	5181199	P39_cKO_H3K27ac_peak_40	76.7814	.
chr1	5314400	5317399	P39_cKO_H3K27ac_peak_41	153.962	.
chr1	5380800	5382399	P39_cKO_H3K27ac_peak_42	96.568	.
chr1	6213200	6216199	P39_cKO_H3K27ac_peak_43	264.616	.
chr1	6269200	6270399	P39_cKO_H3K27ac_peak_44	133.502	.
chr1	6440800	6441799	P39_cKO_H3K27ac_peak_45	192.261	.
chr1	6483000	6483999	P39_cKO_H3K27ac_peak_46	165.695	.
chr1	7088000	7089999	P39_cKO_H3K27ac_peak_47	337.007	.
chr1	7094000	7096999	P39_cKO_H3K27ac_peak_48	78.0662	.
chr1	7102600	7103599	P39_cKO_H3K27ac_peak_49	75.1749	.
chr1	7104000	7106199	P39_cKO_H3K27ac_peak_50	140.178	.
chr1	7111400	7112399	P39_cKO_H3K27ac_peak_51	197.414	.
chr1	7139000	7140399	P39_cKO_H3K27ac_peak_52	142.665	.
chr1	7146800	7148999	P39_cKO_H3K27ac_peak_53	23.3174	.
chr1	7396600	7398799	P39_cKO_H3K27ac_peak_54	312.831	.
chr1	7533400	7535999	P39_cKO_H3K27ac_peak_55	80.1502	.
chr1	7547800	7549199	P39_cKO_H3K27ac_peak_56	185.55	.
chr1	7731200	7732799	P39_cKO_H3K27ac_peak_57	83.055	.
chr1	8409600	8411999	P39_cKO_H3K27ac_peak_58	57.707	.
chr1	8582000	8584599	P39_cKO_H3K27ac_peak_59	57.8657	.
chr1	8779400	8781599	P39_cKO_H3K27ac_peak_60	99.1558	.
chr1	8944000	8947199	P39_cKO_H3K27ac_peak_61	74.7275	.
chr1	9125400	9126799	P39_cKO_H3K27ac_peak_62	193.567	.
chr1	9168600	9175199	P39_cKO_H3K27ac_peak_63	128.886	.
chr1	9296400	9301199	P39_cKO_H3K27ac_peak_64	194.861	.
chr1	9545000	9547399	P39_cKO_H3K27ac_peak_65	38.0218	.
chr1	9569800	9571599	P39_cKO_H3K27ac_peak_66	35.2996	.
chr1	9577000	9580799	P39_cKO_H3K27ac_peak_67	92.1561	.
chr1	9599800	9604199	P39_cKO_H3K27ac_peak_68	209.333	.
chr1	9608000	9614399	P39_cKO_H3K27ac_peak_69	110.615	.
chr1	9615000	9634399	P39_cKO_H3K27ac_peak_70	170.774	.
chr1	9640200	9650799	P39_cKO_H3K27ac_peak_71	117.177	.
chr1	9747800	9748999	P39_cKO_H3K27ac_peak_72	144.503	.
chr1	9771400	9772399	P39_cKO_H3K27ac_peak_73	94.8606	.
chr1	9790400	9791599	P39_cKO_H3K27ac_peak_74	387.596	.
chr1	9797000	9797999	P39_cKO_H3K27ac_peak_75	128.693	.
chr1	9798400	9799199	P39_cKO_H3K27ac_peak_76	261.698	.
chr1	9799600	9801799	P39_cKO_H3K27ac_peak_77	92.7848	.
chr1	9810600	9812999	P39_cKO_H3K27ac_peak_78	152.207	.
chr1	9813400	9818399	P39_cKO_H3K27ac_peak_79	32.9555	.
chr1	9818800	9820799	P39_cKO_H3K27ac_peak_80	51.8772	.
chr1	9823600	9825799	P39_cKO_H3K27ac_peak_81	66.4813	.
chr1	9847000	9848999	P39_cKO_H3K27ac_peak_82	228.08	.
chr1	9908200	9909399	P39_cKO_H3K27ac_peak_83	84.1691	.
chr1	9943600	9944599	P39_cKO_H3K27ac_peak_84	201.162	.
chr1	9991000	9995799	P39_cKO_H3K27ac_peak_85	138.393	.
chr1	10008600	10009999	P39_cKO_H3K27ac_peak_86	118.565	.
chr1	10012200	10014599	P39_cKO_H3K27ac_peak_87	37.6468	.
chr1	10037400	10038799	P39_cKO_H3K27ac_peak_88	216.584	.
chr1	10039800	10040399	P39_cKO_H3K27ac_peak_89	139.864	.
chr1	10054400	10057199	P39_cKO_H3K27ac_peak_90	59.6578	.
chr1	10057600	10058999	P39_cKO_H3K27ac_peak_91	86.3717	.
chr1	10132400	10134599	P39_cKO_H3K27ac_peak_92	27.0534	.
chr1	10140200	10143599	P39_cKO_H3K27ac_peak_93	78.7614	.
chr1	10156200	10158999	P39_cKO_H3K27ac_peak_94	124.978	.
chr1	10192800	10195799	P39_cKO_H3K27ac_peak_95	69.1998	.
chr1	10231800	10234799	P39_cKO_H3K27ac_peak_96	85.9239	.
chr1	10594800	10597199	P39_cKO_H3K27ac_peak_97	77.3519	.
chr1	10698600	10700199	P39_cKO_H3K27ac_peak_98	47.7535	.
chr1	10700600	10701799	P39_cKO_H3K27ac_peak_99	133.502	.
chr1	10717200	10721599	P39_cKO_H3K27ac_peak_100	127.053	.
chr1	10992600	10994599	P39_cKO_H3K27ac_peak_101	160.886	.
chr1	11115400	11117199	P39_cKO_H3K27ac_peak_102	34.2885	.
chr1	11168600	11170799	P39_cKO_H3K27ac_peak_103	79.3958	.
chr1	11176800	11182599	P39_cKO_H3K27ac_peak_104	114.125	.
chr1	11216400	11218399	P39_cKO_H3K27ac_peak_105	60.5359	.
chr1	11230400	11231999	P39_cKO_H3K27ac_peak_106	47.6235	.
chr1	11266000	11270599	P39_cKO_H3K27ac_peak_107	108.209	.
chr1	11413200	11416599	P39_cKO_H3K27ac_peak_108	168.314	.
chr1	11424000	11428599	P39_cKO_H3K27ac_peak_109	37.6468	.
chr1	11431200	11433199	P39_cKO_H3K27ac_peak_110	89.6139	.
chr1	11456400	11459199	P39_cKO_H3K27ac_peak_111	29.9681	.
chr1	11546800	11549399	P39_cKO_H3K27ac_peak_112	36.7319	.
chr1	11549800	11552199	P39_cKO_H3K27ac_peak_113	216.679	.
chr1	11564400	11567999	P39_cKO_H3K27ac_peak_114	159.04	.
chr1	11570600	11575799	P39_cKO_H3K27ac_peak_115	91.3365	.
chr1	11576200	11583999	P39_cKO_H3K27ac_peak_116	120.531	.
chr1	11587200	11589599	P39_cKO_H3K27ac_peak_117	119.653	.
chr1	11638200	11638999	P39_cKO_H3K27ac_peak_118	78.5107	.
chr1	11648400	11650399	P39_cKO_H3K27ac_peak_119	45.2039	.
chr1	11658000	11660799	P39_cKO_H3K27ac_peak_120	81.3676	.
chr1	11737800	11739399	P39_cKO_H3K27ac_peak_121	78.5107	.
chr1	11748000	11749999	P39_cKO_H3K27ac_peak_122	59.1284	.
chr1	11895000	11896799	P39_cKO_H3K27ac_peak_123	55.0642	.
chr1	11977200	11979199	P39_cKO_H3K27ac_peak_124	123.401	.
chr1	11986600	11988599	P39_cKO_H3K27ac_peak_125	74.1164	.
chr1	12007200	12011999	P39_cKO_H3K27ac_peak_126	159.904	.
chr1	12029400	12031999	P39_cKO_H3K27ac_peak_127	131.118	.
chr1	12307000	12308199	P39_cKO_H3K27ac_peak_128	89.6139	.
chr1	12344600	12346399	P39_cKO_H3K27ac_peak_129	91.3841	.
chr1	12367000	12369199	P39_cKO_H3K27ac_peak_130	143.771	.
chr1	12452000	12454399	P39_cKO_H3K27ac_peak_131	86.1373	.
chr1	12504000	12507199	P39_cKO_H3K27ac_peak_132	59.411	.
chr1	12507600	12510999	P39_cKO_H3K27ac_peak_133	60.0683	.
chr1	12518000	12521599	P39_cKO_H3K27ac_peak_134	94.0339	.
chr1	12524200	12525799	P39_cKO_H3K27ac_peak_135	43.6707	.
chr1	12526200	12527399	P39_cKO_H3K27ac_peak_136	111.853	.
chr1	12527800	12531599	P39_cKO_H3K27ac_peak_137	76.0161	.
chr1	12555600	12557399	P39_cKO_H3K27ac_peak_138	255.064	.
chr1	12616800	12624199	P39_cKO_H3K27ac_peak_139	147.441	.
chr1	12691600	12695199	P39_cKO_H3K27ac_peak_140	166.481	.
chr1	12718000	12718999	P39_cKO_H3K27ac_peak_141	133.502	.
chr1	12764200	12767199	P39_cKO_H3K27ac_peak_142	84.5155	.
chr1	12770400	12771799	P39_cKO_H3K27ac_peak_143	55.2184	.
chr1	12832400	12834799	P39_cKO_H3K27ac_peak_144	51.0485	.
chr1	12864000	12866399	P39_cKO_H3K27ac_peak_145	109.967	.
chr1	12991400	12993599	P39_cKO_H3K27ac_peak_146	219.382	.
chr1	13145600	13147799	P39_cKO_H3K27ac_peak_147	145.802	.
chr1	13187000	13190599	P39_cKO_H3K27ac_peak_148	110.259	.
chr1	13191000	13192799	P39_cKO_H3K27ac_peak_149	81.3676	.
chr1	13193800	13194999	P39_cKO_H3K27ac_peak_150	204.814	.
chr1	13195400	13202399	P39_cKO_H3K27ac_peak_151	97.4141	.
chr1	13214000	13215399	P39_cKO_H3K27ac_peak_152	72.6214	.
chr1	13229800	13231799	P39_cKO_H3K27ac_peak_153	48.1101	.
chr1	13237800	13238799	P39_cKO_H3K27ac_peak_154	360.886	.
chr1	13239400	13240599	P39_cKO_H3K27ac_peak_155	155.91	.
chr1	13244400	13245999	P39_cKO_H3K27ac_peak_156	91.6038	.
chr1	13288200	13290399	P39_cKO_H3K27ac_peak_157	37.3104	.
chr1	13292400	13294199	P39_cKO_H3K27ac_peak_158	89.6139	.
chr1	13299200	13302799	P39_cKO_H3K27ac_peak_159	40.5954	.
chr1	13303200	13308999	P39_cKO_H3K27ac_peak_160	105.279	.
chr1	13312000	13315399	P39_cKO_H3K27ac_peak_161	121.807	.
chr1	13340600	13342799	P39_cKO_H3K27ac_peak_162	32.825	.
chr1	13365200	13368999	P39_cKO_H3K27ac_peak_163	149.05	.
chr1	13371800	13375199	P39_cKO_H3K27ac_peak_164	313.56	.
chr1	13589000	13589799	P39_cKO_H3K27ac_peak_165	248.11	.
chr1	13598200	13600599	P39_cKO_H3K27ac_peak_166	86.5765	.
chr1	13657000	13661199	P39_cKO_H3K27ac_peak_167	178.991	.
chr1	13751600	13754199	P39_cKO_H3K27ac_peak_168	59.7699	.
chr1	13870200	13871599	P39_cKO_H3K27ac_peak_169	192.261	.
chr1	14185000	14187199	P39_cKO_H3K27ac_peak_170	58.7507	.
chr1	14203800	14205999	P39_cKO_H3K27ac_peak_171	80.1502	.
chr1	14231800	14233999	P39_cKO_H3K27ac_peak_172	66.4813	.
chr1	14309600	14310799	P39_cKO_H3K27ac_peak_173	131.118	.
chr1	14755000	14757399	P39_cKO_H3K27ac_peak_174	240.178	.
chr1	14757800	14758599	P39_cKO_H3K27ac_peak_175	110.473	.
chr1	15285400	15288399	P39_cKO_H3K27ac_peak_176	220.568	.
chr1	15292600	15294599	P39_cKO_H3K27ac_peak_177	95.8874	.
chr1	15358200	15360199	P39_cKO_H3K27ac_peak_178	72.6214	.
chr1	15472600	15475399	P39_cKO_H3K27ac_peak_179	150.232	.
chr1	15480600	15485199	P39_cKO_H3K27ac_peak_180	117.1	.
chr1	15563000	15565199	P39_cKO_H3K27ac_peak_181	31.1176	.
chr1	15569200	15571199	P39_cKO_H3K27ac_peak_182	32.6126	.
chr1	15608800	15611399	P39_cKO_H3K27ac_peak_183	103.7	.
chr1	15612600	15614799	P39_cKO_H3K27ac_peak_184	74.1164	.
chr1	15616200	15617199	P39_cKO_H3K27ac_peak_185	211.853	.
chr1	15646800	15649199	P39_cKO_H3K27ac_peak_186	91.7355	.
chr1	15649800	15654999	P39_cKO_H3K27ac_peak_187	96.143	.
chr1	15655800	15657399	P39_cKO_H3K27ac_peak_188	164.905	.
chr1	15682200	15684599	P39_cKO_H3K27ac_peak_189	110.259	.
chr1	15708800	15711799	P39_cKO_H3K27ac_peak_190	101.744	.
chr1	15724600	15726999	P39_cKO_H3K27ac_peak_191	186.137	.
chr1	15768800	15772799	P39_cKO_H3K27ac_peak_192	85.3969	.
chr1	15775400	15776799	P39_cKO_H3K27ac_peak_193	59.411	.
chr1	15777200	15779599	P39_cKO_H3K27ac_peak_194	41.5513	.
chr1	15805000	15806399	P39_cKO_H3K27ac_peak_195	194.123	.
chr1	15847000	15852999	P39_cKO_H3K27ac_peak_196	103.4	.
chr1	15943400	15944799	P39_cKO_H3K27ac_peak_197	63.3104	.
chr1	16092600	16093799	P39_cKO_H3K27ac_peak_198	137.007	.
chr1	16099000	16100799	P39_cKO_H3K27ac_peak_199	32.825	.
chr1	16104000	16106599	P39_cKO_H3K27ac_peak_200	225.547	.
chr1	16110600	16113799	P39_cKO_H3K27ac_peak_201	81.3676	.
chr1	16129400	16131199	P39_cKO_H3K27ac_peak_202	103.202	.
chr1	16201600	16203199	P39_cKO_H3K27ac_peak_203	99.3	.
chr1	16248200	16249999	P39_cKO_H3K27ac_peak_204	237.007	.
chr1	16252600	16255399	P39_cKO_H3K27ac_peak_205	160.886	.
chr1	16255800	16264799	P39_cKO_H3K27ac_peak_206	188.303	.
chr1	16293200	16294599	P39_cKO_H3K27ac_peak_207	106.861	.
chr1	16343000	16343999	P39_cKO_H3K27ac_peak_208	137.007	.
chr1	16433600	16436399	P39_cKO_H3K27ac_peak_209	52.268	.
chr1	16484400	16486799	P39_cKO_H3K27ac_peak_210	112.476	.
chr1	16518600	16520999	P39_cKO_H3K27ac_peak_211	305.713	.
chr1	16586400	16589199	P39_cKO_H3K27ac_peak_212	33.5023	.
chr1	16618400	16621399	P39_cKO_H3K27ac_peak_213	231.118	.
chr1	16634800	16637799	P39_cKO_H3K27ac_peak_214	148.11	.
chr1	16655200	16658199	P39_cKO_H3K27ac_peak_215	111.853	.
chr1	16664800	16665799	P39_cKO_H3K27ac_peak_216	150.757	.
chr1	16688000	16689799	P39_cKO_H3K27ac_peak_217	97.4141	.
chr1	16758200	16760599	P39_cKO_H3K27ac_peak_218	174.252	.
chr1	16808000	16810599	P39_cKO_H3K27ac_peak_219	208.377	.
chr1	16811000	16812999	P39_cKO_H3K27ac_peak_220	113.56	.
chr1	16816000	16818199	P39_cKO_H3K27ac_peak_221	115.917	.
chr1	16915800	16917399	P39_cKO_H3K27ac_peak_222	38.9179	.
chr1	16981400	16984199	P39_cKO_H3K27ac_peak_223	143.771	.
chr1	16985800	16990999	P39_cKO_H3K27ac_peak_224	135.765	.
chr1	17008200	17008999	P39_cKO_H3K27ac_peak_225	59.1284	.
chr1	17009400	17011399	P39_cKO_H3K27ac_peak_226	229.91	.
chr1	17041400	17045599	P39_cKO_H3K27ac_peak_227	124.079	.
chr1	17096600	17099599	P39_cKO_H3K27ac_peak_228	160.757	.
chr1	17119600	17121399	P39_cKO_H3K27ac_peak_229	124.978	.
chr1	17144800	17147199	P39_cKO_H3K27ac_peak_230	104.814	.
chr1	17717200	17720599	P39_cKO_H3K27ac_peak_231	43.5872	.
chr1	17727000	17727999	P39_cKO_H3K27ac_peak_232	79.2303	.
chr1	18058000	18058999	P39_cKO_H3K27ac_peak_233	81.3676	.
chr1	18147400	18149599	P39_cKO_H3K27ac_peak_234	97.997	.
chr1	18167000	18168999	P39_cKO_H3K27ac_peak_235	116.916	.
chr1	18169800	18171399	P39_cKO_H3K27ac_peak_236	31.1176	.
chr1	18179400	18182399	P39_cKO_H3K27ac_peak_237	86.5765	.
chr1	18578400	18580399	P39_cKO_H3K27ac_peak_238	101.162	.
chr1	18666600	18669599	P39_cKO_H3K27ac_peak_239	184.367	.
chr1	20134600	20138199	P39_cKO_H3K27ac_peak_240	75.0598	.
chr1	20375800	20377999	P39_cKO_H3K27ac_peak_241	129.91	.
chr1	20758200	20759999	P39_cKO_H3K27ac_peak_242	176.184	.
chr1	20867000	20868399	P39_cKO_H3K27ac_peak_243	98.4948	.
chr1	20872200	20875399	P39_cKO_H3K27ac_peak_244	114.362	.
chr1	20876000	20878199	P39_cKO_H3K27ac_peak_245	78.0662	.
chr1	20889600	20891999	P39_cKO_H3K27ac_peak_246	155.91	.
chr1	20904600	20909599	P39_cKO_H3K27ac_peak_247	132.498	.
chr1	20922000	20924199	P39_cKO_H3K27ac_peak_248	145.957	.
chr1	20932000	20933999	P39_cKO_H3K27ac_peak_249	104.814	.
chr1	20940600	20942399	P39_cKO_H3K27ac_peak_250	84.7229	.
chr1	20951000	20952799	P39_cKO_H3K27ac_peak_251	204.814	.
chr1	20980400	20982799	P39_cKO_H3K27ac_peak_252	51.6986	.
chr1	20994800	20996199	P39_cKO_H3K27ac_peak_253	122.871	.
chr1	21008200	21011199	P39_cKO_H3K27ac_peak_254	178.248	.
chr1	21165800	21167799	P39_cKO_H3K27ac_peak_255	117.367	.
chr1	21211800	21221399	P39_cKO_H3K27ac_peak_256	214.076	.
chr1	21229200	21233999	P39_cKO_H3K27ac_peak_257	97.8601	.
chr1	21268400	21270199	P39_cKO_H3K27ac_peak_258	146.318	.
chr1	21271800	21277399	P39_cKO_H3K27ac_peak_259	83.1433	.
chr1	21304600	21306599	P39_cKO_H3K27ac_peak_260	77.684	.
chr1	21406200	21407999	P39_cKO_H3K27ac_peak_261	97.4141	.
chr1	21410600	21413799	P39_cKO_H3K27ac_peak_262	106.962	.
chr1	21414400	21416399	P39_cKO_H3K27ac_peak_263	32.7118	.
chr1	21423400	21425199	P39_cKO_H3K27ac_peak_264	99.9232	.
chr1	21458200	21459599	P39_cKO_H3K27ac_peak_265	106.606	.
chr1	21465800	21469399	P39_cKO_H3K27ac_peak_266	137.007	.
chr1	21495600	21496999	P39_cKO_H3K27ac_peak_267	108.878	.
chr1	21498800	21502199	P39_cKO_H3K27ac_peak_268	161.93	.
chr1	21504800	21507199	P39_cKO_H3K27ac_peak_269	123.174	.
chr1	21533600	21534599	P39_cKO_H3K27ac_peak_270	92.2611	.
chr1	21535000	21536799	P39_cKO_H3K27ac_peak_271	71.1107	.
chr1	21537200	21541999	P39_cKO_H3K27ac_peak_272	115.248	.
chr1	21543800	21545799	P39_cKO_H3K27ac_peak_273	132.315	.
chr1	21548800	21555199	P39_cKO_H3K27ac_peak_274	133.724	.
chr1	21597600	21598799	P39_cKO_H3K27ac_peak_275	289.614	.
chr1	21600000	21602199	P39_cKO_H3K27ac_peak_276	145.111	.
chr1	21608400	21610599	P39_cKO_H3K27ac_peak_277	110.473	.
chr1	21614600	21616599	P39_cKO_H3K27ac_peak_278	50.1507	.
chr1	21648200	21650999	P39_cKO_H3K27ac_peak_279	40.9023	.
chr1	21652400	21655999	P39_cKO_H3K27ac_peak_280	79.1169	.
chr1	21660000	21661999	P39_cKO_H3K27ac_peak_281	55.0642	.
chr1	21673000	21686199	P39_cKO_H3K27ac_peak_282	126.595	.
chr1	21698200	21700399	P39_cKO_H3K27ac_peak_283	48.8714	.
chr1	21746400	21747799	P39_cKO_H3K27ac_peak_284	102.738	.
chr1	21755800	21757999	P39_cKO_H3K27ac_peak_285	76.4349	.
chr1	21760600	21761799	P39_cKO_H3K27ac_peak_286	135.848	.
chr1	21803400	21804399	P39_cKO_H3K27ac_peak_287	121.164	.
chr1	21805200	21806599	P39_cKO_H3K27ac_peak_288	66.4813	.
chr1	21829200	21830599	P39_cKO_H3K27ac_peak_289	37.007	.
chr1	21922400	21924199	P39_cKO_H3K27ac_peak_290	78.5107	.
chr1	21937600	21942399	P39_cKO_H3K27ac_peak_291	116.02	.
chr1	21947600	21950599	P39_cKO_H3K27ac_peak_292	44.868	.
chr1	21957000	21964199	P39_cKO_H3K27ac_peak_293	177.978	.
chr1	21965400	21967399	P39_cKO_H3K27ac_peak_294	34.5124	.
chr1	22032600	22033799	P39_cKO_H3K27ac_peak_295	94.1227	.
chr1	22109600	22111199	P39_cKO_H3K27ac_peak_296	129.39	.
chr1	22136400	22137199	P39_cKO_H3K27ac_peak_297	139.864	.
chr1	22166600	22168599	P39_cKO_H3K27ac_peak_298	110.125	.
chr1	22209200	22214599	P39_cKO_H3K27ac_peak_299	142.295	.
chr1	22221400	22224199	P39_cKO_H3K27ac_peak_300	71.3275	.
chr1	22244200	22247599	P39_cKO_H3K27ac_peak_301	171.111	.
chr1	22254400	22257599	P39_cKO_H3K27ac_peak_302	70.484	.
chr1	22258200	22260799	P39_cKO_H3K27ac_peak_303	114.407	.
chr1	22261400	22264399	P39_cKO_H3K27ac_peak_304	109.3	.
chr1	22265400	22268199	P39_cKO_H3K27ac_peak_305	120.303	.
chr1	22275000	22276199	P39_cKO_H3K27ac_peak_306	39.6065	.
chr1	22277200	22278399	P39_cKO_H3K27ac_peak_307	570.349	.
chr1	22307200	22308199	P39_cKO_H3K27ac_peak_308	150.757	.
chr1	22345000	22345999	P39_cKO_H3K27ac_peak_309	99.9232	.
chr1	22348600	22350599	P39_cKO_H3K27ac_peak_310	76.1837	.
chr1	22366000	22368799	P39_cKO_H3K27ac_peak_311	86.9172	.
chr1	22376800	22377799	P39_cKO_H3K27ac_peak_312	53.3569	.
chr1	22396800	22398999	P39_cKO_H3K27ac_peak_313	24.9776	.
chr1	22508600	22509799	P39_cKO_H3K27ac_peak_314	44.5032	.
chr1	22514600	22516399	P39_cKO_H3K27ac_peak_315	96.568	.
chr1	22532800	22533599	P39_cKO_H3K27ac_peak_316	75.5961	.
chr1	22596000	22597399	P39_cKO_H3K27ac_peak_317	74.6113	.
chr1	22603400	22606199	P39_cKO_H3K27ac_peak_318	73.6198	.
chr1	22608200	22610599	P39_cKO_H3K27ac_peak_319	85.1744	.
chr1	22611200	22618199	P39_cKO_H3K27ac_peak_320	92.3751	.
chr1	22620600	22621399	P39_cKO_H3K27ac_peak_321	84.9596	.
chr1	22625800	22629799	P39_cKO_H3K27ac_peak_322	61.6426	.
chr1	22631600	22633199	P39_cKO_H3K27ac_peak_323	51.7627	.
chr1	22639400	22642199	P39_cKO_H3K27ac_peak_324	113.56	.
chr1	22649000	22665399	P39_cKO_H3K27ac_peak_325	149.224	.
chr1	22671000	22675799	P39_cKO_H3K27ac_peak_326	27.2702	.
chr1	22689800	22691399	P39_cKO_H3K27ac_peak_327	92.4994	.
chr1	22691800	22696799	P39_cKO_H3K27ac_peak_328	44.7638	.
chr1	22697200	22700999	P39_cKO_H3K27ac_peak_329	43.8932	.
chr1	22707600	22711199	P39_cKO_H3K27ac_peak_330	71.9261	.
chr1	22711600	22712799	P39_cKO_H3K27ac_peak_331	94.1227	.
chr1	22713200	22715399	P39_cKO_H3K27ac_peak_332	79.0344	.
chr1	22716400	22720999	P39_cKO_H3K27ac_peak_333	142.182	.
chr1	22723200	22728999	P39_cKO_H3K27ac_peak_334	186.917	.
chr1	22729400	22732999	P39_cKO_H3K27ac_peak_335	128.915	.
chr1	22733400	22736999	P39_cKO_H3K27ac_peak_336	91.9985	.
chr1	22739400	22741399	P39_cKO_H3K27ac_peak_337	78.5107	.
chr1	22747000	22748799	P39_cKO_H3K27ac_peak_338	53.3569	.
chr1	22750200	22753999	P39_cKO_H3K27ac_peak_339	129.506	.
chr1	22759600	22763399	P39_cKO_H3K27ac_peak_340	70.2497	.
chr1	22764200	22766199	P39_cKO_H3K27ac_peak_341	148.11	.
chr1	22781400	22784799	P39_cKO_H3K27ac_peak_342	48.9979	.
chr1	22788400	22790199	P39_cKO_H3K27ac_peak_343	118.565	.
chr1	22798400	22799999	P39_cKO_H3K27ac_peak_344	41.6529	.
chr1	22804200	22807799	P39_cKO_H3K27ac_peak_345	257.755	.
chr1	22883400	22885199	P39_cKO_H3K27ac_peak_346	108.377	.
chr1	22935000	22936599	P39_cKO_H3K27ac_peak_347	98.4948	.
chr1	22938000	22940999	P39_cKO_H3K27ac_peak_348	99.3	.
chr1	22942400	22945999	P39_cKO_H3K27ac_peak_349	181.368	.
chr1	23007400	23008999	P39_cKO_H3K27ac_peak_350	77.9325	.
chr1	23057800	23059199	P39_cKO_H3K27ac_peak_351	153.357	.
chr1	23063000	23064799	P39_cKO_H3K27ac_peak_352	114.575	.
chr1	23097400	23101199	P39_cKO_H3K27ac_peak_353	119.752	.
chr1	23102200	23104199	P39_cKO_H3K27ac_peak_354	83.6638	.
chr1	23115200	23121599	P39_cKO_H3K27ac_peak_355	68.7552	.
chr1	23128200	23130599	P39_cKO_H3K27ac_peak_356	71.2274	.
chr1	23137800	23138999	P39_cKO_H3K27ac_peak_357	226.537	.
chr1	23139400	23141399	P39_cKO_H3K27ac_peak_358	101.572	.
chr1	23151200	23152999	P39_cKO_H3K27ac_peak_359	160.536	.
chr1	23230200	23232999	P39_cKO_H3K27ac_peak_360	41.5513	.
chr1	23255800	23259599	P39_cKO_H3K27ac_peak_361	111.491	.
chr1	23262800	23265999	P39_cKO_H3K27ac_peak_362	119.334	.
chr1	23378000	23380799	P39_cKO_H3K27ac_peak_363	116.084	.
chr1	23382000	23382999	P39_cKO_H3K27ac_peak_364	232.315	.
chr1	23388600	23391199	P39_cKO_H3K27ac_peak_365	52.2073	.
chr1	23462000	23464799	P39_cKO_H3K27ac_peak_366	63.3104	.
chr1	23841600	23845199	P39_cKO_H3K27ac_peak_367	31.9169	.
chr1	23846000	23846799	P39_cKO_H3K27ac_peak_368	33.7648	.
chr1	23850600	23852799	P39_cKO_H3K27ac_peak_369	81.3676	.
chr1	23868600	23869999	P39_cKO_H3K27ac_peak_370	51.281	.
chr1	23908800	23910599	P39_cKO_H3K27ac_peak_371	75.5961	.
chr1	23915400	23917799	P39_cKO_H3K27ac_peak_372	85.5497	.
chr1	23920400	23922199	P39_cKO_H3K27ac_peak_373	78.0662	.
chr1	23922600	23923799	P39_cKO_H3K27ac_peak_374	116.679	.
chr1	23927600	23930399	P39_cKO_H3K27ac_peak_375	81.9323	.
chr1	23933600	23935599	P39_cKO_H3K27ac_peak_376	131.118	.
chr1	23941600	23945799	P39_cKO_H3K27ac_peak_377	113.48	.
chr1	23946200	23948999	P39_cKO_H3K27ac_peak_378	90.6786	.
chr1	23951000	23953199	P39_cKO_H3K27ac_peak_379	129.776	.
chr1	23953600	23957399	P39_cKO_H3K27ac_peak_380	43.0758	.
chr1	23958200	23959999	P39_cKO_H3K27ac_peak_381	54.9336	.
chr1	23976200	23980999	P39_cKO_H3K27ac_peak_382	106.408	.
chr1	23981400	23987199	P39_cKO_H3K27ac_peak_383	102.305	.
chr1	24004200	24005999	P39_cKO_H3K27ac_peak_384	103.78	.
chr1	24098800	24101799	P39_cKO_H3K27ac_peak_385	202.389	.
chr1	24106800	24109599	P39_cKO_H3K27ac_peak_386	107.671	.
chr1	24122000	24123599	P39_cKO_H3K27ac_peak_387	68.9688	.
chr1	24143800	24145799	P39_cKO_H3K27ac_peak_388	58.0363	.
chr1	24171800	24173199	P39_cKO_H3K27ac_peak_389	79.2303	.
chr1	24218400	24220799	P39_cKO_H3K27ac_peak_390	92.7848	.
chr1	24222800	24230599	P39_cKO_H3K27ac_peak_391	113.06	.
chr1	24237400	24240199	P39_cKO_H3K27ac_peak_392	75.006	.
chr1	24247800	24249199	P39_cKO_H3K27ac_peak_393	93.1328	.
chr1	24459400	24463799	P39_cKO_H3K27ac_peak_394	75.2686	.
chr1	24526200	24527599	P39_cKO_H3K27ac_peak_395	96.3253	.
chr1	24551000	24554399	P39_cKO_H3K27ac_peak_396	43.5872	.
chr1	24557600	24559399	P39_cKO_H3K27ac_peak_397	51.4709	.
chr1	24585800	24587999	P39_cKO_H3K27ac_peak_398	210.599	.
chr1	24596400	24599399	P39_cKO_H3K27ac_peak_399	95.2282	.
chr1	24617000	24618199	P39_cKO_H3K27ac_peak_400	140.804	.
chr1	24658400	24666999	P39_cKO_H3K27ac_peak_401	112.614	.
chr1	24672600	24680599	P39_cKO_H3K27ac_peak_402	196.241	.
chr1	24697800	24700399	P39_cKO_H3K27ac_peak_403	39.3638	.
chr1	24713400	24715999	P39_cKO_H3K27ac_peak_404	44.0459	.
chr1	24728000	24731399	P39_cKO_H3K27ac_peak_405	163.31	.
chr1	24761200	24763199	P39_cKO_H3K27ac_peak_406	32.825	.
chr1	24999600	25001599	P39_cKO_H3K27ac_peak_407	64.6779	.
chr1	25008200	25009999	P39_cKO_H3K27ac_peak_408	69.3047	.
chr1	25033000	25034799	P39_cKO_H3K27ac_peak_409	198.495	.
chr1	25040000	25043199	P39_cKO_H3K27ac_peak_410	73.6198	.
chr1	25059400	25063199	P39_cKO_H3K27ac_peak_411	102.833	.
chr1	25069200	25071399	P39_cKO_H3K27ac_peak_412	91.0638	.
chr1	25073600	25075799	P39_cKO_H3K27ac_peak_413	88.1492	.
chr1	25078200	25079799	P39_cKO_H3K27ac_peak_414	253.357	.
chr1	25080800	25083399	P39_cKO_H3K27ac_peak_415	127.37	.
chr1	25084400	25088599	P39_cKO_H3K27ac_peak_416	166.481	.
chr1	25095800	25097999	P39_cKO_H3K27ac_peak_417	61.6031	.
chr1	25099400	25101399	P39_cKO_H3K27ac_peak_418	64.0484	.
chr1	25101800	25109999	P39_cKO_H3K27ac_peak_419	150.702	.
chr1	25110400	25112799	P39_cKO_H3K27ac_peak_420	55.9104	.
chr1	25161400	25172199	P39_cKO_H3K27ac_peak_421	109.608	.
chr1	25172600	25184199	P39_cKO_H3K27ac_peak_422	142.665	.
chr1	25185600	25188199	P39_cKO_H3K27ac_peak_423	89.6139	.
chr1	25213600	25215399	P39_cKO_H3K27ac_peak_424	80.5941	.
chr1	25227400	25229599	P39_cKO_H3K27ac_peak_425	286.577	.
chr1	25267400	25269599	P39_cKO_H3K27ac_peak_426	63.9502	.
chr1	25323200	25325599	P39_cKO_H3K27ac_peak_427	145.802	.
chr1	25358200	25359799	P39_cKO_H3K27ac_peak_428	76.1837	.
chr1	25365400	25368799	P39_cKO_H3K27ac_peak_429	43.1928	.
chr1	25447800	25449999	P39_cKO_H3K27ac_peak_430	69.584	.
chr1	25468600	25471399	P39_cKO_H3K27ac_peak_431	33.3896	.
chr1	25487600	25493999	P39_cKO_H3K27ac_peak_432	62.6049	.
chr1	25502600	25505799	P39_cKO_H3K27ac_peak_433	101.572	.
chr1	25576600	25577999	P39_cKO_H3K27ac_peak_434	81.3676	.
chr1	25598400	25600199	P39_cKO_H3K27ac_peak_435	117.247	.
chr1	25608800	25610999	P39_cKO_H3K27ac_peak_436	156.752	.
chr1	25621000	25628399	P39_cKO_H3K27ac_peak_437	70.69	.
chr1	25644000	25645399	P39_cKO_H3K27ac_peak_438	86.3717	.
chr1	25653400	25654599	P39_cKO_H3K27ac_peak_439	116.362	.
chr1	25655000	25659399	P39_cKO_H3K27ac_peak_440	108.529	.
chr1	25670400	25672199	P39_cKO_H3K27ac_peak_441	121.807	.
chr1	25684400	25685599	P39_cKO_H3K27ac_peak_442	110.868	.
chr1	25696800	25699999	P39_cKO_H3K27ac_peak_443	128.08	.
chr1	25705400	25707599	P39_cKO_H3K27ac_peak_444	66.1119	.
chr1	25711200	25712199	P39_cKO_H3K27ac_peak_445	40.4285	.
chr1	25737400	25739599	P39_cKO_H3K27ac_peak_446	62.5687	.
chr1	25777600	25780799	P39_cKO_H3K27ac_peak_447	96.4618	.
chr1	25783600	25784199	P39_cKO_H3K27ac_peak_448	63.3104	.
chr1	25792000	25794799	P39_cKO_H3K27ac_peak_449	80.9203	.
chr1	25823600	25831799	P39_cKO_H3K27ac_peak_450	161.235	.
chr1	25876400	25878599	P39_cKO_H3K27ac_peak_451	45.4134	.
[truncated: 67,937 more rows]

## Sheet: P39 Control, H3K27me3
chrom	start	end	name	score	strand
[truncated: 28,248 more rows]

## Sheet: P39 cKO, H3K27me3
chrom	start	end	name	score	strand
[truncated: 42,903 more rows]

[truncated: 4 more sheets: E14 Control, H3K27me3, E14 cKO, H3K27me3, P0 Control, H3K27me3, P0 cKO, H3K27me3]
